# Supplementary material for: Di­aqua­bis­{μ-1,5-bis­[(pyridin-2-yl)methyl­idene]carbonohydrazide(1–)}di-μ-chlorido-tetra­chlorido­tetra­zinc(II)
Source: Acta Crystallogr E Crystallogr Commun. 2020 Jul 24;76(Pt 8):1349–52. doi: 10.1107/S2056989020009834 (PMC7405581; doi:10.1107/S2056989020009834)
Supplement: Supplementary file 1 [file e-76-01349-sup1.cif]

##############################################################################
#                                                                            #
# This CIF contains the data in a paper accepted for publication in          #
# Acta Crystallographica Section E. It conforms to the requirements of       #
# Notes for Authors for Acta Crystallographica Section E, and has been       #
# peer reviewed under the auspices of the IUCr Commission on Journals.       #
#                                                                            #
# Full details of the Crystallographic Information File format               #
# are given in the paper "The Crystallographic Information File (CIF):       #
# a New Standard Archive File for Crystallography" by S. R. Hall, F. H.      #
# Allen and I. D. Brown [Acta Cryst. (1991), A47, 655-685].                  #
#                                                                            #
# The current version of the core CIF dictionary is obtainable from          #
# ftp://ftp.iucr.org/pub/cif_core.dic.                                       #
#                                                                            #
# Software is freely available for graphical display of the structure(s)     #
# in this CIF. For information consult the CIF software page                 #
# http://www.iucr.org/resources/cif/software.                                #
#                                                                            #
# This file may be used for bona fide research purposes within the           #
# scientific community so long as proper attribution is given to the journal # 
# article from which it was obtained.                                        #
#                                                                            #
##############################################################################
data_I
_audit_creation_method     'SHELXL-2018/3'
_journal_date_recd_electronic     2020-07-04
_journal_date_accepted     2020-07-17
_journal_name_full     'Acta Crystallographica, Section E'
_journal_year     2020
_journal_volume     76
_journal_issue      8
_journal_page_first     1349
_journal_page_last     1352
_journal_paper_category     GM
_journal_paper_doi     10.1107/S2056989020009834
_journal_coeditor_code     EX2035
_publ_contact_author_name
;
'Mohamed Gaye'
;
_publ_contact_author_address
;
D\'epartement de Chimie
Facult\'e des Sciences et Techniques
Universit\'e Cheikh Anta Diop
Dakar S\'en\'egal
;
_publ_contact_author_email     'mlgayeastou@yahoo.fr'
_publ_contact_author_fax     '00221338246318'
_publ_contact_author_phone     '00221338247804'
_publ_section_title
;\
Diaquabis{\m-1,5-bis[(pyridin-2-yl)methylidene]carbonohydrazide(1-)}di-\m-\
chlorido-tetrachloridotetrazinc(II)
;
_publ_section_title_footnote     .
loop_
    _publ_author_name
    _publ_author_address
    'Seck, Thierno Moussa'
;D\'epartement de Chimie
Facult\'e des Sciences et Techniques
Universit\'e Cheikh Anta Diop
Dakar
Senegal
;
    'Gaye, Papa Aly'
;D\'epartement de Chimie
UFR Sciences et Techniques
Universit\'e Assane Seck
Ziguinchor
Senegal
;
    'Ndoye, Cheikh'
;D\'epartement de Chimie
Facult\'e des Sciences et Techniques
Universit\'e Cheikh Anta Diop
Dakar
Senegal
;
    'Thiam, Ibrahima Elhadji'
;D\'epartement de Chimie
Facult\'e des Sciences et Techniques
Universit\'e Cheikh Anta Diop
Dakar
Senegal
;
    'Diouf, Ousmane'
;D\'epartement de Chimie
Facult\'e des Sciences et Techniques
Universit\'e Cheikh Anta Diop
Dakar
Senegal
;
    'Retailleau, Pascal'
;Substances Naturelles, CNRS UPR 2301, Universit\'e Paris-Sud, Universit\'e
 Paris-Saclay, 1 av. de la Terrasse, 91198 Gif-sur-Yvette, France
;
    'Gaye, Mohamed'
;D\'epartement de Chimie
Facult\'e des Sciences et Techniques
Universit\'e Cheikh Anta Diop
Dakar
Senegal
;
_publ_section_synopsis
;
A symmetrical dicarbonohydrazide was used to synthesize a centrosymmetric
tetranuclear zinc(II) complex in which two of the zinc cations are
pentacoordinated and the other two are hexacoordinated.
;
_chemical_name_systematic
;\
Diaquabis{\m-1,5-bis[(pyridin-2-yl)methylidene]carbonohydrazide(1-)}\
di-\m-chlorido-tetrachloridotetrazinc(II)
;
_chemical_name_common     ?
_chemical_formula_moiety     'C26 H26 Cl6 N12 O4 Zn4'
_chemical_formula_sum     'C26 H26 Cl6 N12 O4 Zn4'
_chemical_formula_iupac     '[Zn4 (C13 H11 N6 O1)2 Cl6 (H2 O1)2]'
_chemical_formula_weight     1044.77
_chemical_melting_point     ?
_space_group_crystal_system     triclinic
_space_group_name_H-M_alt     'P -1'
_space_group_name_Hall     '-P 1'
loop_
    _space_group_symop_operation_xyz
    'x, y, z'
    '-x, -y, -z'
_cell_length_a     9.2002(4)
_cell_length_b     9.4306(4)
_cell_length_c     11.7651(4)
_cell_angle_alpha     94.639(3)
_cell_angle_beta     110.091(4)
_cell_angle_gamma     97.599(3)
_cell_volume     941.47(7)
_cell_formula_units_Z     1
_cell_measurement_reflns_used     6440
_cell_measurement_theta_min     4.3120
_cell_measurement_theta_max     30.6450
_cell_measurement_temperature     293(2)
_exptl_crystal_description     'tab'
_exptl_crystal_colour     'pale yellow'
_exptl_crystal_size_max     0.21
_exptl_crystal_size_mid     0.10
_exptl_crystal_size_min     0.05
_exptl_crystal_density_diffrn     1.843
_exptl_crystal_density_meas     ?
_exptl_crystal_density_method     ?
_exptl_crystal_F_000     520
_exptl_absorpt_coefficient_mu     2.994
_exptl_absorpt_correction_type     multi-scan
_exptl_absorpt_process_details
;
(CrysAlisPro; Rigaku OD, 2018)
;
_exptl_absorpt_correction_T_min     0.37505
_exptl_absorpt_correction_T_max     1.00000
_diffrn_ambient_temperature     293(2)
_diffrn_source     'micro-focus sealed X-ray tube'
_diffrn_radiation_type     'Mo K\a'
_diffrn_radiation_wavelength     0.71073
_diffrn_radiation_monochromator     mirror
_diffrn_measurement_device_type     'XtaLAB AFC12 (RINC): Kappa single'
_diffrn_measurement_device     'four-circle diffractometer'
_diffrn_measurement_method     '\w scans'
_diffrn_detector     'HPAD Dectris Pilatus3R 200K'
_diffrn_reflns_number     15934
_diffrn_reflns_av_R_equivalents     0.0490
_diffrn_reflns_av_unetI/netI     0.0373
_diffrn_reflns_theta_min     4.401
_diffrn_reflns_theta_max     27.103
_diffrn_reflns_theta_full     25.242
_diffrn_measured_fraction_theta_max     0.995
_diffrn_measured_fraction_theta_full     0.994
_diffrn_reflns_limit_h_min     -11
_diffrn_reflns_limit_h_max     11
_diffrn_reflns_limit_k_min     -12
_diffrn_reflns_limit_k_max     12
_diffrn_reflns_limit_l_min     -15
_diffrn_reflns_limit_l_max     15
_diffrn_standards_number     0
_diffrn_standards_interval_count     0
_diffrn_standards_decay_%     0.0(2)
_diffrn_radiation_probe     x-ray
_refine_special_details     ?
_reflns_number_total     4132
_reflns_number_gt     3343
_reflns_threshold_expression     'I > 2\s(I)'
_refine_ls_structure_factor_coef     Fsqd
_refine_ls_matrix_type     full
_refine_ls_R_factor_all     0.0526
_refine_ls_R_factor_gt     0.0386
_refine_ls_wR_factor_gt     0.0950
_refine_ls_wR_factor_ref     0.1025
_refine_ls_goodness_of_fit_ref     1.045
_refine_ls_restrained_S_all     1.045
_refine_ls_number_reflns     4127
_refine_ls_number_parameters     244
_refine_ls_number_restraints     2
_refine_ls_hydrogen_treatment     mixed
_refine_ls_weighting_scheme     calc
_refine_ls_weighting_details
              'w=1/[\s^2^(Fo^2^)+(0.0583P)^2^+0.5038P] where P=(Fo^2^+2Fc^2^)/3'
_atom_sites_solution_hydrogens     mixed
_atom_sites_solution_primary     dual
_atom_sites_solution_secondary     difmap
_refine_ls_shift/su_max     0.000
_refine_ls_shift/su_mean     0.000
_refine_diff_density_max     0.804
_refine_diff_density_min     -0.941
_refine_ls_extinction_method     none
_refine_ls_extinction_coef     .
loop_
    _atom_type_symbol
    _atom_type_description
    _atom_type_scat_dispersion_real
    _atom_type_scat_dispersion_imag
    _atom_type_scat_source
    'C' 'C' 0.0033 0.0016
                         'International Tables Vol C Tables 4.2.6.8 and 6.1.1.4'
    'H' 'H' 0.0000 0.0000
                         'International Tables Vol C Tables 4.2.6.8 and 6.1.1.4'
    'Cl' 'Cl' 0.1484 0.1585
                         'International Tables Vol C Tables 4.2.6.8 and 6.1.1.4'
    'N' 'N' 0.0061 0.0033
                         'International Tables Vol C Tables 4.2.6.8 and 6.1.1.4'
    'O' 'O' 0.0106 0.0060
                         'International Tables Vol C Tables 4.2.6.8 and 6.1.1.4'
    'Zn' 'Zn' 0.2839 1.4301
                         'International Tables Vol C Tables 4.2.6.8 and 6.1.1.4'
_computing_data_collection
;
CrysAlisPro (Rigaku OD, 2018)
;
_computing_cell_refinement
;
CrysAlisPro (Rigaku OD, 2018)
;
_computing_data_reduction
;
CrysAlisPro (Rigaku OD, 2018)
;
_computing_structure_solution
;
SHELXT (Sheldrick, 2015a)
;
_computing_structure_refinement
;
<i>SHELXL2018/3</i> (Sheldrick, 2015b)
;
_computing_molecular_graphics
;
ORTEP-3 for Windows (Farrugia, 2012)
;
_computing_publication_material     ?
loop_
    _atom_site_type_symbol
    _atom_site_label
    _atom_site_fract_x
    _atom_site_fract_y
    _atom_site_fract_z
    _atom_site_U_iso_or_equiv
    _atom_site_adp_type
    _atom_site_calc_flag
    _atom_site_occupancy
    _atom_site_disorder_assembly
    _atom_site_disorder_group
    Zn Zn1 0.80255(4) 0.26414(4) 0.42860(3) 0.03096(12) Uani d 1 . .
    Zn Zn2 0.57362(4) 0.62337(4) 0.14274(3) 0.03302(12) Uani d 1 . .
    Cl Cl1 0.66995(10) 0.59565(10) -0.01140(7) 0.0390(2) Uani d 1 . .
    Cl Cl2 0.61634(11) 0.06523(11) 0.34885(11) 0.0537(3) Uani d 1 . .
    Cl Cl3 0.93484(10) 0.25785(12) 0.62765(8) 0.0500(3) Uani d 1 . .
    O O1 0.7387(3) 0.8113(3) 0.2417(2) 0.0427(6) Uani d 1 . .
    H H1A 0.823(3) 0.802(5) 0.291(4) 0.064 Uiso d 1 . .
    H H1B 0.718(6) 0.878(4) 0.278(4) 0.064 Uiso d 1 . .
    N N1 0.4062(3) 0.7669(3) 0.0700(2) 0.0312(6) Uani d 1 . .
    N N4 0.6695(3) 0.4927(3) 0.2813(2) 0.0316(6) Uani d 1 . .
    N N5 0.7847(3) 0.4085(3) 0.3030(2) 0.0290(5) Uani d 1 . .
    O O2 0.6460(3) 0.4146(3) 0.4577(2) 0.0366(5) Uani d 1 . .
    N N2 0.4518(3) 0.6419(3) 0.2652(2) 0.0297(5) Uani d 1 . .
    C C5 0.3207(4) 0.7960(4) 0.1389(3) 0.0345(7) Uani d 1 . .
    C C7 0.6080(4) 0.4865(3) 0.3697(3) 0.0291(6) Uani d 1 . .
    N N3 0.4932(3) 0.5689(3) 0.3617(3) 0.0362(7) Uani d 1 . .
    H H3N 0.442(5) 0.567(4) 0.409(4) 0.043 Uiso d 1 . .
    C C1 0.3864(4) 0.8307(4) -0.0303(3) 0.0397(8) Uani d 1 . .
    H H1 0.444294 0.809996 -0.078687 0.048 Uiso calc 1 . .
    C C10 1.1160(4) 0.3293(4) 0.2278(4) 0.0423(8) Uani d 1 . .
    H H10 1.115666 0.386847 0.167216 0.051 Uiso calc 1 . .
    N N6 0.9966(3) 0.2407(3) 0.3647(3) 0.0359(6) Uani d 1 . .
    C C9 1.0000(4) 0.3243(4) 0.2777(3) 0.0325(7) Uani d 1 . .
    C C4 0.2147(5) 0.8905(4) 0.1096(4) 0.0481(9) Uani d 1 . .
    H H4 0.156102 0.908579 0.158053 0.058 Uiso calc 1 . .
    C C8 0.8767(4) 0.4134(4) 0.2430(3) 0.0327(7) Uani d 1 . .
    H H8 0.866238 0.470241 0.180546 0.039 Uiso calc 1 . .
    C C2 0.2826(5) 0.9266(4) -0.0646(3) 0.0480(9) Uani d 1 . .
    H H2 0.270608 0.969450 -0.135049 0.058 Uiso calc 1 . .
    C C11 1.2334(5) 0.2466(5) 0.2698(4) 0.0510(10) Uani d 1 . .
    H H11 1.312414 0.247754 0.237298 0.061 Uiso calc 1 . .
    C C6 0.3499(4) 0.7248(4) 0.2481(3) 0.0385(8) Uani d 1 . .
    H H6 0.297366 0.738940 0.301839 0.046 Uiso calc 1 . .
    C C3 0.1979(5) 0.9572(5) 0.0069(4) 0.0544(10) Uani d 1 . .
    H H3 0.129191 1.022847 -0.013639 0.065 Uiso calc 1 . .
    C C13 1.1100(4) 0.1625(4) 0.4044(4) 0.0459(9) Uani d 1 . .
    H H13 1.107789 0.104825 0.464524 0.055 Uiso calc 1 . .
    C C12 1.2309(5) 0.1637(5) 0.3596(4) 0.0522(10) Uani d 1 . .
    H H12 1.309318 0.108995 0.390059 0.063 Uiso calc 1 . .
loop_
    _atom_site_aniso_label
    _atom_site_aniso_U_11
    _atom_site_aniso_U_22
    _atom_site_aniso_U_33
    _atom_site_aniso_U_12
    _atom_site_aniso_U_13
    _atom_site_aniso_U_23
    Zn1 0.0313(2) 0.0364(2) 0.0331(2) 0.01189(15) 0.01808(15) 0.00942(15)
    Zn2 0.0394(2) 0.0418(2) 0.0306(2) 0.01887(17) 0.02281(16) 0.01138(16)
    Cl1 0.0456(5) 0.0475(5) 0.0364(4) 0.0111(4) 0.0291(4) 0.0070(3)
    Cl2 0.0430(5) 0.0450(5) 0.0757(7) 0.0007(4) 0.0311(5) -0.0103(5)
    Cl3 0.0343(4) 0.0852(7) 0.0373(4) 0.0232(5) 0.0152(4) 0.0142(4)
    O1 0.0397(14) 0.0429(15) 0.0450(15) 0.0176(12) 0.0110(11) 0.0047(11)
    N1 0.0327(13) 0.0373(15) 0.0285(13) 0.0097(11) 0.0152(11) 0.0078(11)
    N4 0.0349(14) 0.0408(15) 0.0309(13) 0.0187(12) 0.0209(11) 0.0106(11)
    N5 0.0287(13) 0.0330(14) 0.0329(13) 0.0123(11) 0.0173(11) 0.0077(11)
    O2 0.0470(13) 0.0480(14) 0.0323(12) 0.0270(11) 0.0263(10) 0.0183(10)
    N2 0.0337(13) 0.0371(14) 0.0275(12) 0.0163(11) 0.0175(11) 0.0101(11)
    C5 0.0331(16) 0.0419(18) 0.0329(16) 0.0152(14) 0.0136(13) 0.0077(14)
    C7 0.0296(15) 0.0359(17) 0.0279(15) 0.0123(13) 0.0155(12) 0.0047(12)
    N3 0.0420(16) 0.0511(18) 0.0326(14) 0.0273(14) 0.0251(12) 0.0166(13)
    C1 0.0441(19) 0.043(2) 0.0340(17) 0.0059(16) 0.0165(15) 0.0098(15)
    C10 0.0406(19) 0.047(2) 0.052(2) 0.0100(16) 0.0311(17) 0.0059(16)
    N6 0.0330(14) 0.0446(16) 0.0402(15) 0.0168(12) 0.0212(12) 0.0092(12)
    C9 0.0285(15) 0.0394(17) 0.0359(16) 0.0083(13) 0.0188(13) 0.0046(13)
    C4 0.046(2) 0.056(2) 0.052(2) 0.0282(19) 0.0211(18) 0.0166(18)
    C8 0.0348(16) 0.0367(17) 0.0377(17) 0.0136(14) 0.0230(14) 0.0102(13)
    C2 0.049(2) 0.052(2) 0.043(2) 0.0120(18) 0.0111(17) 0.0210(17)
    C11 0.0386(19) 0.057(2) 0.070(3) 0.0108(18) 0.0369(19) 0.001(2)
    C6 0.0401(18) 0.053(2) 0.0368(17) 0.0227(16) 0.0247(15) 0.0124(15)
    C3 0.049(2) 0.057(3) 0.062(3) 0.029(2) 0.0153(19) 0.023(2)
    C13 0.046(2) 0.054(2) 0.051(2) 0.0236(18) 0.0266(17) 0.0155(18)
    C12 0.040(2) 0.065(3) 0.065(3) 0.0294(19) 0.0281(19) 0.011(2)
_geom_special_details
;
 All esds (except the esd in the dihedral angle between two l.s. planes)
 are estimated using the full covariance matrix.  The cell esds are taken
 into account individually in the estimation of esds in distances, angles
 and torsion angles; correlations between esds in cell parameters are only
 used when they are defined by crystal symmetry.  An approximate (isotropic)
 treatment of cell esds is used for estimating esds involving l.s. planes.
;
loop_
    _geom_bond_atom_site_label_1
    _geom_bond_atom_site_label_2
    _geom_bond_site_symmetry_2
    _geom_bond_distance
    _geom_bond_publ_flag
    Zn1 N5 . 2.069(2) y
    Zn1 N6 . 2.191(3) y
    Zn1 O2 . 2.237(2) y
    Zn1 Cl3 . 2.2477(9) y
    Zn1 Cl2 . 2.2573(10) y
    Zn2 N2 . 2.117(2) y
    Zn2 O1 . 2.132(3) y
    Zn2 N4 . 2.139(3) y
    Zn2 N1 . 2.184(3) y
    Zn2 Cl1 . 2.2873(8) y
    Zn2 Cl1 2_665 2.7489(10) y
    O1 H1A . 0.816(19) ?
    O1 H1B . 0.819(19) ?
    N1 C1 . 1.335(4) ?
    N1 C5 . 1.346(4) ?
    N4 C7 . 1.345(4) ?
    N4 N5 . 1.374(3) ?
    N5 C8 . 1.274(4) ?
    O2 C7 . 1.258(4) ?
    N2 C6 . 1.273(4) ?
    N2 N3 . 1.344(3) ?
    C5 C4 . 1.382(5) ?
    C5 C6 . 1.457(4) ?
    C7 N3 . 1.374(4) ?
    N3 H3N . 0.85(4) ?
    C1 C2 . 1.384(5) ?
    C1 H1 . 0.9300 ?
    C10 C9 . 1.381(4) ?
    C10 C11 . 1.391(5) ?
    C10 H10 . 0.9300 ?
    N6 C13 . 1.333(4) ?
    N6 C9 . 1.348(4) ?
    C9 C8 . 1.465(4) ?
    C4 C3 . 1.378(5) ?
    C4 H4 . 0.9300 ?
    C8 H8 . 0.9300 ?
    C2 C3 . 1.367(6) ?
    C2 H2 . 0.9300 ?
    C11 C12 . 1.369(6) ?
    C11 H11 . 0.9300 ?
    C6 H6 . 0.9300 ?
    C3 H3 . 0.9300 ?
    C13 C12 . 1.385(5) ?
    C13 H13 . 0.9300 ?
    C12 H12 . 0.9300 ?
loop_
    _geom_angle_atom_site_label_1
    _geom_angle_atom_site_label_2
    _geom_angle_atom_site_label_3
    _geom_angle_site_symmetry_1
    _geom_angle_site_symmetry_3
    _geom_angle
    _geom_angle_publ_flag
    N5 Zn1 N6 . . 75.82(10) y
    N5 Zn1 O2 . . 72.76(9) y
    N6 Zn1 O2 . . 144.87(10) y
    N5 Zn1 Cl3 . . 138.36(8) y
    N6 Zn1 Cl3 . . 97.10(8) y
    O2 Zn1 Cl3 . . 96.00(6) y
    N5 Zn1 Cl2 . . 110.85(8) y
    N6 Zn1 Cl2 . . 108.19(9) y
    O2 Zn1 Cl2 . . 97.45(7) y
    Cl3 Zn1 Cl2 . . 110.31(4) y
    N2 Zn2 O1 . . 90.19(11) y
    N2 Zn2 N4 . . 73.95(9) y
    O1 Zn2 N4 . . 92.86(10) y
    N2 Zn2 N1 . . 74.29(9) y
    O1 Zn2 N1 . . 87.40(10) y
    N4 Zn2 N1 . . 148.24(10) y
    N2 Zn2 Cl1 . . 171.67(8) y
    O1 Zn2 Cl1 . . 95.98(8) y
    N4 Zn2 Cl1 . . 111.20(7) y
    N1 Zn2 Cl1 . . 100.33(7) y
    N2 Zn2 Cl1 . 2_665 85.59(8) y
    O1 Zn2 Cl1 . 2_665 172.20(7) y
    N4 Zn2 Cl1 . 2_665 92.27(8) y
    N1 Zn2 Cl1 . 2_665 85.15(8) y
    Cl1 Zn2 Cl1 . 2_665 87.63(3) y
    Zn2 Cl1 Zn2 . 2_665 92.37(3) y
    Zn2 O1 H1A . . 119(3) ?
    Zn2 O1 H1B . . 124(4) ?
    H1A O1 H1B . . 101(5) ?
    C1 N1 C5 . . 118.6(3) ?
    C1 N1 Zn2 . . 127.0(2) ?
    C5 N1 Zn2 . . 114.4(2) ?
    C7 N4 N5 . . 108.9(2) ?
    C7 N4 Zn2 . . 116.75(19) ?
    N5 N4 Zn2 . . 134.33(19) ?
    C8 N5 N4 . . 120.9(3) ?
    C8 N5 Zn1 . . 119.3(2) ?
    N4 N5 Zn1 . . 119.75(19) ?
    C7 O2 Zn1 . . 109.38(18) ?
    C6 N2 N3 . . 123.3(3) ?
    C6 N2 Zn2 . . 119.7(2) ?
    N3 N2 Zn2 . . 116.96(18) ?
    N1 C5 C4 . . 122.1(3) ?
    N1 C5 C6 . . 115.8(3) ?
    C4 C5 C6 . . 122.1(3) ?
    O2 C7 N4 . . 126.6(3) ?
    O2 C7 N3 . . 117.8(3) ?
    N4 C7 N3 . . 115.6(3) ?
    N2 N3 C7 . . 116.7(3) ?
    N2 N3 H3N . . 120(3) ?
    C7 N3 H3N . . 123(3) ?
    N1 C1 C2 . . 122.3(3) ?
    N1 C1 H1 . . 118.9 ?
    C2 C1 H1 . . 118.9 ?
    C9 C10 C11 . . 118.9(3) ?
    C9 C10 H10 . . 120.6 ?
    C11 C10 H10 . . 120.6 ?
    C13 N6 C9 . . 118.7(3) ?
    C13 N6 Zn1 . . 128.7(2) ?
    C9 N6 Zn1 . . 112.5(2) ?
    N6 C9 C10 . . 121.8(3) ?
    N6 C9 C8 . . 115.8(3) ?
    C10 C9 C8 . . 122.3(3) ?
    C3 C4 C5 . . 118.5(4) ?
    C3 C4 H4 . . 120.8 ?
    C5 C4 H4 . . 120.8 ?
    N5 C8 C9 . . 116.3(3) ?
    N5 C8 H8 . . 121.9 ?
    C9 C8 H8 . . 121.9 ?
    C3 C2 C1 . . 118.7(3) ?
    C3 C2 H2 . . 120.6 ?
    C1 C2 H2 . . 120.6 ?
    C12 C11 C10 . . 119.1(3) ?
    C12 C11 H11 . . 120.4 ?
    C10 C11 H11 . . 120.4 ?
    N2 C6 C5 . . 115.8(3) ?
    N2 C6 H6 . . 122.1 ?
    C5 C6 H6 . . 122.1 ?
    C2 C3 C4 . . 119.9(3) ?
    C2 C3 H3 . . 120.1 ?
    C4 C3 H3 . . 120.1 ?
    N6 C13 C12 . . 122.5(4) ?
    N6 C13 H13 . . 118.7 ?
    C12 C13 H13 . . 118.7 ?
    C11 C12 C13 . . 119.0(3) ?
    C11 C12 H12 . . 120.5 ?
    C13 C12 H12 . . 120.5 ?
loop_
    _geom_torsion_atom_site_label_1
    _geom_torsion_atom_site_label_2
    _geom_torsion_atom_site_label_3
    _geom_torsion_atom_site_label_4
    _geom_torsion_site_symmetry_1
    _geom_torsion_site_symmetry_2
    _geom_torsion_site_symmetry_3
    _geom_torsion_site_symmetry_4
    _geom_torsion
    _geom_torsion_publ_flag
    C7 N4 N5 C8 . . . . -169.4(3) ?
    Zn2 N4 N5 C8 . . . . 10.8(5) ?
    C7 N4 N5 Zn1 . . . . 13.8(3) ?
    Zn2 N4 N5 Zn1 . . . . -166.03(17) ?
    C1 N1 C5 C4 . . . . -0.6(5) ?
    Zn2 N1 C5 C4 . . . . 176.8(3) ?
    C1 N1 C5 C6 . . . . -179.0(3) ?
    Zn2 N1 C5 C6 . . . . -1.6(4) ?
    Zn1 O2 C7 N4 . . . . -10.3(4) ?
    Zn1 O2 C7 N3 . . . . 170.3(2) ?
    N5 N4 C7 O2 . . . . -1.0(5) ?
    Zn2 N4 C7 O2 . . . . 178.8(3) ?
    N5 N4 C7 N3 . . . . 178.4(3) ?
    Zn2 N4 C7 N3 . . . . -1.7(4) ?
    C6 N2 N3 C7 . . . . -178.3(3) ?
    Zn2 N2 N3 C7 . . . . -1.6(4) ?
    O2 C7 N3 N2 . . . . -178.4(3) ?
    N4 C7 N3 N2 . . . . 2.2(5) ?
    C5 N1 C1 C2 . . . . 0.8(5) ?
    Zn2 N1 C1 C2 . . . . -176.2(3) ?
    C13 N6 C9 C10 . . . . 0.9(5) ?
    Zn1 N6 C9 C10 . . . . 177.9(3) ?
    C13 N6 C9 C8 . . . . -176.8(3) ?
    Zn1 N6 C9 C8 . . . . 0.1(4) ?
    C11 C10 C9 N6 . . . . -0.7(6) ?
    C11 C10 C9 C8 . . . . 176.9(4) ?
    N1 C5 C4 C3 . . . . -0.5(6) ?
    C6 C5 C4 C3 . . . . 177.8(4) ?
    N4 N5 C8 C9 . . . . 177.2(3) ?
    Zn1 N5 C8 C9 . . . . -6.0(4) ?
    N6 C9 C8 N5 . . . . 3.7(5) ?
    C10 C9 C8 N5 . . . . -174.0(3) ?
    N1 C1 C2 C3 . . . . 0.2(6) ?
    C9 C10 C11 C12 . . . . -0.4(6) ?
    N3 N2 C6 C5 . . . . 179.5(3) ?
    Zn2 N2 C6 C5 . . . . 2.9(4) ?
    N1 C5 C6 N2 . . . . -0.7(5) ?
    C4 C5 C6 N2 . . . . -179.1(4) ?
    C1 C2 C3 C4 . . . . -1.3(7) ?
    C5 C4 C3 C2 . . . . 1.5(7) ?
    C9 N6 C13 C12 . . . . -0.1(6) ?
    Zn1 N6 C13 C12 . . . . -176.5(3) ?
    C10 C11 C12 C13 . . . . 1.2(7) ?
    N6 C13 C12 C11 . . . . -1.0(7) ?
loop_
    _geom_hbond_atom_site_label_D
    _geom_hbond_atom_site_label_H
    _geom_hbond_atom_site_label_A
    _geom_hbond_site_symmetry_A
    _geom_hbond_distance_DH
    _geom_hbond_distance_HA
    _geom_hbond_distance_DA
    _geom_hbond_angle_DHA
    _geom_hbond_publ_flag
    O1 H1A Cl3 2_766 0.816(19) 2.27(2) 3.052(3) 161(5) yes
    O1 H1B Cl2 1_565 0.819(19) 2.32(2) 3.129(3) 169(5) yes
    C8 H8 Cl1 . 0.93 2.82 3.649(3) 149.0 yes
    C2 H2 O1 2_675 0.93 2.50 3.342(4) 150.7 yes
    C6 H6 Cl3 2_666 0.93 2.55 3.425(3) 157.8 yes
    N3 H3N O2 2_666 0.85(4) 2.00(4) 2.837(3) 170(4) yes
_shelx_space_group_comment
;
The symmetry employed for this shelxl refinement is uniquely defined
by the following loop, which should always be used as a source of
symmetry information in preference to the above space-group names.
They are only intended as comments.
;
_shelx_estimated_absorpt_T_min     ?
_shelx_estimated_absorpt_T_max     ?
_shelx_hkl_file
;
   0   0  -3 3318.61 80.0751   6
   0   0  -3 3244.67 81.1213   8
   0   0  -4 1381.95 35.4180   6
   0   0  -4 1351.64 34.4781   2
   0   0  -4 1448.98 37.1265   8
   0   0   5 930.402 28.3937   8
   0   0  -5 1001.88 27.7934   6
   0   0  -5 1047.26 29.9141   8
   0   0  -5 921.788 25.3344   1
   0   0  -5 1041.23 26.8243   2
   0   0  -6 49.6854 8.88127   6
   0   0  -6 59.6945 7.92540   2
   0   0  -6 46.5891 10.2891   8
   0   0  -6 41.9003 5.72253   1
   0   0   6 43.9618 6.91315   8
   0   0   7 1911.83 53.6509   8
   0   0  -7 1903.76 54.8859   8
   0   0  -7 1882.51 49.4104   1
   0   0  -7 1955.29 52.5713   6
   0   0   8 861.082 28.2404   8
   0   0  -8 832.540 30.7093   8
   0   0  -8 825.991 24.0799   1
   0   0  -8 963.457 27.7676   2
   0   0  -8 805.342 27.5079   6
   0   0  -9 28.5460 11.9034   2
   0   0  -9 39.1643 8.24243   1
   0   0  -9 30.7155 14.3619   8
   0   0   9 33.8010 8.18075   8
   0   0 -10 619.003 20.0250   1
   0   0 -10 640.711 29.1833   8
   0   0  10 671.027 25.1075   8
   0   0  11-1.41817 9.51306   8
   0   0 -11 6.84946 9.12238   1
   0   0 -11 4.63621 17.0861   8
   0   0  11 1.54590 9.14601   7
   0   0  12 5.66615 9.58904   8
   0   0  12 5.45139 9.93548   3
   0   0  12 4.84331 8.89340   7
   0   0 -12 8.70994 9.10954   1
   0   0 -12 2.16395 18.0754   8
   0   0  13 5.86192 10.1133   7
   0   0  13 0.36443 9.86319   8
   0   0  13 29.6612 11.8719   3
   0   0 -13 9.79018 19.5332   8
   0   0 -14 343.618 30.3268   8
   0   0  14 387.511 21.6496   8
   0   0  14 340.788 21.5540   7
   0  -1  15 11.4600 11.9821   8
   0   1 -15-19.0848 25.7817   8
   0  -1  15 1.14299 11.6458   7
   0   1 -14 50.6434 24.3719   8
   0  -1  14 68.7388 13.6817   8
   0  -1  14 67.5567 13.0291   7
   0  -1  13 5.66359 10.0504   8
   0   1 -13 27.5804 19.4695   8
   0  -1  13 0.39253 9.36419   7
   0  -1  13 18.4012 10.9582   3
   0  -1  12 571.911 24.5175   3
   0  -1  12 537.644 23.6224   8
   0   1 -12 505.032 28.1075   8
   0  -1  12 512.302 23.7584   7
   0  -1  11 20.4353 9.83724   3
   0  -1  11 12.0125 10.2748   8
   0   1 -11 12.2179 16.2953   8
   0  -1  10 646.478 24.8986   3
   0   1 -10 623.759 28.5253   8
   0  -1  10 683.941 25.6379   8
   0  -1   9 802.172 27.0965   3
   0  -1   9 790.187 27.6588   8
   0   1  -9 738.216 29.3181   8
   0  -1   8 197.133 12.2823   8
   0  -1   8 207.975 12.1220   3
   0   1  -8 208.154 16.0278   8
   0  -1   7 275.995 13.0826   3
   0  -1   7 292.242 13.6422   8
   0   1  -7 285.567 16.0259   8
   0  -1   6 53.8989 6.69927   3
   0   1  -6 55.5810 10.1155   8
   0  -1   6 53.6771 6.60113   8
   0  -1   5 3254.04 81.3457   2
   0   1  -5 3626.52 85.1240   8
   0  -1   5 3465.05 84.8257   8
   0  -1   5 3368.47 82.1737   6
   0  -1   5 3180.99 83.8441   3
   0  -1   4 1216.40 32.3510   8
   0  -1   4 1121.63 31.5549   3
   0  -1   4 1164.52 29.7345   2
   0   1  -4 1249.08 32.6365   8
   0  -1   4 1167.89 30.1861   6
   0  -1   3 2130.03 52.1684   2
   0  -1   3 2008.69 53.2463   3
   0  -1   3 2112.93 52.2876   6
   0  -1   3 2191.89 53.9534   8
   0  -1   2 0.12916 0.62651   8
   0  -1   2 0.07408 0.75285   3
   0   1   2 89.0575 4.47638   3
   0  -1  -3 14.4561 5.28332   6
   0  -1  -3 6.49774 4.93778   1
   0   1   3 5.03806 5.36100   3
   0  -1  -4 28.9091 6.25844   1
   0  -1  -4 33.4446 6.67662   6
   0  -1  -5 2766.94 71.6866   1
   0  -1  -5 2804.39 71.1410   2
   0  -1  -5 3007.13 72.8741   6
   0  -1  -5 2964.04 74.6071   8
   0  -1  -6 114.773 9.06735   2
   0  -1  -6 115.085 10.5766   6
   0   1   6 88.3299 8.22869   8
   0  -1  -6 124.259 8.84789   1
   0  -1  -6 104.370 12.3082   8
   0  -1  -7 2991.32 77.6983   8
   0  -1  -7 2924.30 74.9372   6
   0  -1  -7 2905.76 72.7996   1
   0  -1  -7 2813.24 73.0287   2
   0   1   7 2791.83 75.2063   8
   0  -1  -8 233.508 13.7137   2
   0   1   8 190.961 12.0275   8
   0  -1  -8 187.146 12.6448   1
   0  -1  -8 218.836 17.3223   8
   0  -1  -8 218.635 14.8936   6
   0  -1  -9 897.908 29.2439   2
   0  -1  -9 845.630 30.2695   6
   0  -1  -9 859.811 27.2973   1
   0  -1  -9 884.168 33.3097   8
   0   1   9 838.676 29.1437   8
   0  -1 -10 142.307 16.1171   2
   0  -1 -10 109.342 18.3632   8
   0  -1 -10 119.349 16.0588   6
   0   1  10 106.426 12.1277   7
   0   1  10 112.074 12.1557   8
   0  -1 -10 138.518 12.9552   1
   0  -1 -11 3.74450 17.2724   8
   0   1  11 8.10702 9.00019   7
   0  -1 -11 24.4758 11.9842   1
   0  -1 -11 17.7751 16.4893   2
   0   1  11 10.1784 9.73194   8
   0  -1 -12 176.191 14.9636   1
   0   1  12 175.016 14.9159   7
   0  -1 -12 177.059 23.2311   8
   0  -1 -12 199.785 19.5152   2
   0   1  12 196.180 15.2525   8
   0  -1 -13 85.5119 23.1769   8
   0   1  13 122.910 14.1338   7
   0   1  13 124.847 14.2468   8
   0  -1 -13 109.312 14.2878   1
   0   1  14 45.1390 12.6479   7
   0  -1 -14 46.1445 24.2177   8
   0   1  14 50.8075 12.8522   8
   0  -2  15 100.460 14.7130   7
   0  -2  15 100.487 14.7368   8
   0   2 -15 115.805 27.8290   8
   0   2 -14 108.462 24.8094   8
   0  -2  14 131.177 14.8454   7
   0  -2  14 127.877 15.4886   8
   0  -2  13 0.72851 10.3587   8
   0   2 -13-0.20362 20.1479   8
   0  -2  13-3.24974 9.33631   7
   0   2 -12 186.907 21.8271   8
   0  -2  12 248.174 16.4641   3
   0  -2  12 225.622 15.7823   7
   0  -2  12 243.278 16.6108   8
   0  -2  11 25.2729 10.8740   8
   0  -2  11 38.5453 10.2519   3
   0  -2  10 30.4887 8.52577   3
   0   2 -10 14.2183 15.1468   8
   0  -2  10 33.8100 9.55592   8
   0   2  -9 394.051 21.6007   8
   0  -2   9 439.855 18.1828   3
   0  -2   9 427.760 19.0135   8
   0   2  -8 475.613 21.3095   8
   0  -2   8 507.582 18.8931   3
   0  -2   8 496.287 19.8104   8
   0   2  -7 262.451 15.2744   8
   0  -2   7 287.640 12.8549   3
   0  -2   7 275.072 9.92881   2
   0  -2   7 294.482 14.0101   8
   0  -2   6 2650.03 67.5154   8
   0   2  -6 2559.91 66.8808   8
   0  -2   6 2518.78 66.3465   3
   0  -2   6 2588.92 63.4421   2
   0  -2   6 2507.32 63.6547   6
   0  -2   5 7322.73 175.662   8
   0  -2   5 6883.37 174.292   3
   0   2  -5 7297.30 174.941   8
   0  -2   5 7161.97 172.398   6
   0  -2   5 7302.02 172.717   2
   0  -2   4 355.987 12.1722   3
   0  -2   4 371.269 11.1207   6
   0  -2   4 386.633 13.3902   8
   0   2  -4 396.403 14.0298   8
   0  -2   3 2433.79 60.5649   1
   0  -2   3 2602.49 62.9864   8
   0  -2   3 2474.22 61.6644   5
   0  -2   3 2386.42 61.7004   3
   0   2  -3 2614.84 62.3644   3
   0  -2   2 64.8508 2.87829   3
   0  -2   2 67.4772 3.22712   5
   0  -2   2 61.9162 3.61573   1
   0  -2   2 69.8620 3.78178   8
   0  -2   1 4.17060 2.24346   1
   0  -2   1 1198.25 11.0799   5
   0  -2   0 3067.16 73.5933   7
   0   2   1 375.342 10.6168   7
   0   2   1 329.586 10.5230   8
   0   2   2 60.5359 5.17570   8
   0   2   2 45.2846 5.25708   3
   0  -2  -2 43.9827 6.92459   1
   0   2   2 57.8378 5.42049   7
   0  -2  -3 183.925 10.4600   1
   0   2   3 196.409 9.62803   3
   0  -2  -4 152.573 10.3679   1
   0  -2  -4 169.084 10.3516   6
   0   2   4 154.252 10.3241   3
   0   2   5 1059.23 32.5738   3
   0  -2  -5 1102.50 32.0849   6
   0  -2  -5 1078.75 31.9556   1
   0  -2  -6 1811.13 49.6457   1
   0   2   6 1793.25 51.0169   3
   0  -2  -6 1892.31 50.5716   6
   0  -2  -7 110.015 10.9667   1
   0   2   7 83.8412 13.2246   3
   0  -2  -7 78.4214 11.9509   6
   0  -2  -7 72.1320 10.2811   2
   0  -2  -7 76.7570 13.4633   8
   0  -2  -8 7.76219 10.4413   2
   0   2   8 1.90669 12.7921   3
   0  -2  -8-6.67048 14.3316   8
   0  -2  -8 11.8240 10.2080   1
   0  -2  -8-1.64772 11.9973   6
   0   2   8-3.55328 6.78494   8
   0  -2  -9 306.019 19.3711   6
   0   2   9 297.761 15.6699   8
   0  -2  -9 291.036 17.9370   1
   0  -2  -9 308.954 17.3219   2
   0   2   9 365.354 21.3044   3
   0  -2  -9 287.698 21.9880   8
   0  -2 -10 84.8135 19.2458   8
   0   2  10 96.0565 11.4596   8
   0   2  10 140.726 19.2832   3
   0  -2 -10 82.9767 15.4769   2
   0  -2 -10 87.0230 15.3988   1
   0  -2 -10 109.793 17.2185   6
   0  -2 -11 155.139 18.6555   2
   0  -2 -11 173.131 17.4643   1
   0   2  11 150.303 13.6884   8
   0  -2 -11 145.896 22.1430   8
   0   2  11 222.341 21.9872   3
   0  -2 -11 157.171 18.6510   6
   0   2  12 48.3309 20.6678   3
   0   2  12 30.6343 10.5961   8
   0   2  12 20.2098 10.1599   7
   0  -2 -12 28.3289 19.4489   2
   0  -2 -12 45.9931 16.4182   1
   0  -2 -12 22.3993 20.8385   8
   0  -2 -13 197.978 18.5843   1
   0  -2 -13 141.851 22.4798   2
   0  -2 -13 142.727 26.6502   8
   0   2  13 153.567 15.6673   8
   0   2  13 162.676 15.8148   7
   0   2  14 8.43009 11.7297   8
   0  -2 -14-7.23086 24.4344   8
   0  -3  15 2.22146 11.9135   8
   0  -3  15 14.8006 10.9418   5
   0   3 -15 16.2609 24.8155   8
   0  -3  15 17.8000 11.4961   7
   0   3 -14 192.910 26.8851   8
   0  -3  14 233.521 17.9845   8
   0  -3  14 213.770 17.4204   7
   0  -3  13 137.823 15.1752   8
   0   3 -13 120.822 23.2001   8
   0  -3  13 122.755 13.5615   7
   0  -3  12-3.41741 9.05529   7
   0  -3  12 2.26408 9.74097   8
   0   3 -12-8.43987 18.9351   8
   0   3 -11 91.2596 18.2956   8
   0  -3  11 126.105 13.0127   8
   0  -3  11 131.369 12.5595   3
   0  -3  10 1032.00 32.4647   3
   0  -3  10 1005.66 33.7681   8
   0   3  -9 194.696 17.3263   8
   0  -3   9 208.092 13.6975   8
   0  -3   9 230.680 12.7268   3
   0  -3   8 365.614 15.2048   3
   0  -3   8 348.927 16.9865   8
   0  -3   8 345.424 12.2143   2
   0   3  -8 368.934 18.8858   8
   0  -3   7 1233.92 33.1007   2
   0  -3   7 1264.71 37.3476   8
   0  -3   7 1207.51 35.1149   3
   0   3  -7 1222.87 37.2573   8
   0  -3   7 1232.32 32.4474   6
   0   3  -6 2229.05 58.1756   8
   0  -3   6 2380.09 59.5105   8
   0  -3   6 2127.74 56.8811   3
   0  -3   6 2162.39 54.9854   6
   0  -3   5 49.4193 4.79472   3
   0  -3   5 51.7813 6.27191   8
   0   3  -5 54.0956 8.33642   8
   0  -3   5 45.6621 4.63009   5
   0  -3   4 2655.42 66.9818   8
   0  -3   4 2594.39 64.0578   1
   0  -3   4 2528.26 64.9532   3
   0  -3   4 2799.93 65.6133   5
   0  -3   3 2169.00 55.8530   1
   0  -3   3 2229.35 55.5743   5
   0  -3   3 2332.94 56.6704   8
   0  -3   2 357.043 12.5921   1
   0  -3   2 383.002 11.7885   5
   0   3  -2 388.852 11.2894   5
   0  -3   2 371.932 9.88849   4
   0  -3   1 226.117 9.73878   1
   0   3  -1 230.110 8.73711   5
   0  -3   0 483.875 13.3142   7
   0   3   1 108.238 5.46920   7
   0  -3  -1 94.6828 5.11267   8
   0  -3  -2 105.945 10.0327   1
   0  -3  -2 107.885 6.27287   8
   0   3   2 135.837 7.46399   8
   0   3   2 135.028 7.22263   7
   0   3   2 129.839 7.44585   3
   0   3   3 21.7462 6.81875   3
   0   3   3 33.1729 6.69581   8
   0  -3  -3 14.0575 8.68824   1
   0   3   3 23.5218 6.70787   7
   0  -3  -3 23.0098 4.75428   8
   0   3   4 2339.63 62.6536   8
   0  -3  -4 2309.46 63.9104   6
   0   3   4 2497.64 63.6494   3
   0   3   4 2633.18 64.0964   7
   0  -3  -4 2453.25 65.2236   1
   0  -3  -5 2.80814 9.59932   1
   0   3   5-5.97196 9.63523   3
   0  -3  -5 3.00974 9.40717   6
   0   3   5-5.80736 9.53735   7
   0   3   6 660.796 24.8331   3
   0  -3  -6 690.880 25.7404   6
   0   3   6 721.004 25.4396   7
   0  -3  -6 693.028 25.0445   1
   0  -3  -7 198.648 14.5817   1
   0   3   7 171.697 15.6974   3
   0   3   7 191.717 15.4625   7
   0  -3  -7 175.840 15.5707   6
   0  -3  -8 544.208 24.7436   6
   0   3   8 569.924 24.6050   3
   0  -3  -8 565.114 22.7172   1
   0   3   8 547.822 24.8795   7
   0  -3  -8 521.981 21.9325   2
   0  -3  -9 32.3286 13.6515   2
   0   3   9 53.9957 16.0771   3
   0  -3  -9 29.6082 15.3116   6
   0  -3  -9 10.4251 14.7360   1
   0  -3  -9 18.4067 17.1151   8
   0  -3 -10 48.5738 15.5555   2
   0  -3 -10 37.4784 19.8406   8
   0   3  10 53.1363 10.7054   8
   0  -3 -10 51.4831 16.4819   6
   0  -3 -10 49.3284 17.6192   1
   0   3  10 77.0325 17.7822   3
   0  -3 -11 267.936 23.2701   6
   0  -3 -11 258.247 21.4830   2
   0  -3 -11 231.199 25.5011   8
   0   3  11 337.627 23.8450   3
   0   3  11 256.650 16.8109   8
   0  -3 -11 278.284 21.8761   1
   0  -3 -12 44.5874 19.5695   6
   0  -3 -12 18.7008 19.1764   2
   0   3  12 34.9086 20.5542   3
   0  -3 -12 10.8416 23.2428   8
   0   3  12 22.2907 10.5450   8
   0   3  13 43.3458 12.1289   8
   0  -3 -13 36.0274 26.1763   8
   0  -3 -13 37.9835 22.7308   2
   0  -3 -13 68.6540 19.4828   1
   0   3  13 67.2839 22.2918   3
   0   4 -15 97.3823 25.4766   8
   0  -4  15 82.4826 13.7882   5
   0  -4  15 99.7145 13.8392   7
   0  -4  15 102.855 14.7430   8
   0   4 -14 21.2423 21.8500   8
   0  -4  14-3.66655 12.2172   8
   0  -4  14 2.72894 10.6731   5
   0  -4  14 9.00990 10.5903   7
   0   4 -13 373.513 26.0511   8
   0  -4  13 418.011 21.1553   8
   0  -4  13 362.452 19.9495   7
   0  -4  13 337.734 18.9246   5
   0  -4  12-7.03017 9.49323   7
   0   4 -12 0.81288 17.0877   8
   0  -4  12-11.4152 11.1453   8
   0  -4  12 8.32395 9.29217   5
   0  -4  11 6.61214 9.20111   8
   0  -4  11-6.41286 8.24424   5
   0   4 -11 8.72529 15.2291   8
   0  -4  10 62.0752 10.4527   8
   0  -4  10 53.0049 8.60623   5
   0   4 -10 64.8675 15.1233   8
   0   4  -9 26.3157 13.2324   8
   0  -4   9 19.4935 6.71012   5
   0  -4   9 24.9149 5.85527   2
   0  -4   9 14.1651 8.83587   8
   0  -4   8 900.595 24.2017   6
   0  -4   8 993.339 30.6714   8
   0  -4   8 854.571 27.1676   5
   0  -4   8 818.729 25.3528   2
   0   4  -8 904.959 29.5405   8
   0  -4   7 611.882 21.7482   8
   0  -4   7 558.905 18.8976   5
   0  -4   7 544.730 16.3054   6
   0   4  -7 549.140 20.9720   8
   0  -4   6 1690.41 41.2087   5
   0  -4   6 1773.92 44.0441   8
   0  -4   5 225.188 8.41458   1
   0  -4   5 221.983 11.0691   8
   0  -4   5 240.691 9.81349   5
   0  -4   4 65.5213 5.25289   5
   0  -4   4 59.4192 4.79146   1
   0  -4   4 64.0288 6.29417   8
   0  -4   3 1202.00 33.3600   1
   0  -4   3 1275.21 32.9066   5
   0  -4   3 1165.31 30.0849   4
   0   4  -3 1249.63 31.5164   5
   0   4  -2 42.7346 5.35116   5
   0  -4   2 43.0748 5.54157   1
   0   4  -1 1887.52 50.6909   5
   0  -4   1 1975.06 53.1595   1
   0  -4   1 2027.43 48.4858   7
   0  -4   0-2.31742 5.02244   1
   0  -4  -1 5214.14 132.529   8
   0   4   1 5580.65 131.273   3
   0   4   1 5491.33 131.421   7
   0   4   2 327.646 11.6323   7
   0  -4  -2 277.153 11.5688   8
   0   4   2 319.447 11.9359   3
   0   4   3 292.734 12.3248   7
   0  -4  -3 251.833 11.8791   8
   0   4   3 277.165 12.5274   8
   0   4   3 282.014 12.8586   3
   0  -4  -3 276.096 16.3426   1
   0   4   4-1.12197 7.66804   7
   0   4   4 0.28466 8.17184   8
   0   4   4-8.66889 8.94407   3
   0  -4  -4 7.03614 11.3013   1
   0  -4  -4-1.64219 5.86164   8
   0  -4  -5 582.714 23.3212   6
   0   4   5 602.757 21.1321   8
   0   4   5 609.681 21.9710   7
   0  -4  -5 526.234 21.3335   8
   0  -4  -5 577.413 24.1371   1
   0   4   5 572.152 21.8326   3
   0   4   6 1054.78 34.0740   3
   0  -4  -6 1082.70 35.6581   1
   0   4   6 1047.46 33.3875   8
   0  -4  -6 1105.75 36.0031   6
   0   4   6 1137.20 34.8019   7
   0   4   7 102.696 14.5035   3
   0  -4  -7 116.126 14.7441   1
   0   4   7 92.6491 13.2350   8
   0   4   7 103.290 14.3715   7
   0  -4  -7 91.1471 14.9995   6
   0  -4  -8 166.480 16.4091   1
   0  -4  -8 128.198 16.7178   6
   0   4   8 131.324 16.3631   7
   0   4   8 133.124 16.4580   3
   0   4   9 0.47323 15.8472   7
   0  -4  -9-5.69176 15.7108   1
   0   4   9 37.9052 16.7621   3
   0  -4  -9-0.17042 16.2060   6
   0  -4  -9 12.4841 14.4219   2
   0  -4 -10-15.8869 18.8464   1
   0   4  10-15.2448 17.7667   7
   0  -4 -10-6.85756 17.5425   6
   0  -4 -10 0.30333 16.3520   2
   0   4  10 8.11536 17.3392   3
   0   4  11 379.631 26.5125   7
   0  -4 -11 336.075 25.8144   6
   0  -4 -11 313.439 29.6002   8
   0   4  11 438.435 25.7980   3
   0  -4 -11 377.539 26.2556   1
   0  -4 -11 275.170 24.0768   2
   0   4  12 1.45197 20.7429   7
   0  -4 -12-0.34516 20.7354   1
   0   4  12 47.0832 21.1882   3
   0  -4 -12 4.81166 25.9513   8
   0  -4 -12 20.2960 20.9232   6
   0   4  12 15.1703 10.9945   8
   0  -4 -12 9.20612 20.6538   2
   0   4  13 13.9308 22.1597   7
   0   4  13 20.7225 11.2582   8
   0  -4 -13 48.7409 24.0655   6
   0  -4 -13 42.9794 22.5520   1
   0  -4 -13 5.92457 26.9505   8
   0  -4 -13 18.9297 23.1148   2
   0   4  13 58.1810 22.7645   3
   0  -5  15 143.871 16.6248   5
   0  -5  15 163.248 15.3156   7
   0  -5  15 154.758 16.1315   8
   0  -5  14 6.04762 11.7666   8
   0  -5  14 0.39328 11.4403   5
   0  -5  14-6.14075 10.3251   7
   0  -5  13 41.8385 11.7832   5
   0  -5  13 57.3662 10.8926   7
   0  -5  13 60.4267 12.3175   8
   0  -5  12 4.59150 9.12934   5
   0  -5  12-2.90021 8.70398   7
   0  -5  12-3.86485 10.5033   8
   0  -5  11 597.794 24.2247   5
   0  -5  11 670.978 26.4050   8
   0  -5  10 99.3907 10.4246   5
   0  -5  10 80.9524 7.64741   2
   0  -5   9-2.79914 5.92016   2
   0  -5   9-9.59702 9.52892   8
   0  -5   9 2.77187 6.83909   5
   0  -5   8 1038.18 32.5725   5
   0  -5   8 1089.20 28.6859   6
   0  -5   7 516.541 19.3609   8
   0  -5   7 441.856 13.3956   6
   0  -5   7 507.423 17.0276   5
   0  -5   6 45.2654 6.22096   5
   0  -5   6 38.6100 4.41585   1
   0  -5   6 42.7539 7.13467   8
   0  -5   5 24.8222 4.48137   1
   0  -5   5 23.6696 5.67593   5
   0  -5   5 21.0055 6.06563   8
   0  -5   5 26.8122 3.57164   4
   0  -5   4 530.521 17.9623   8
   0  -5   4 516.257 17.5556   1
   0  -5   4 556.564 18.1900   5
   0  -5   4 519.319 14.5610   4
   0   5  -3 74.5947 6.92483   5
   0  -5   3 58.2098 3.33895   4
   0  -5   3 75.8924 7.04845   1
   0   5  -2 0.64629 6.10034   5
   0  -5   2 6.57219 1.91871   7
   0  -5   2 5.66860 5.34663   1
   0  -5   1 4367.51 103.335   7
   0  -5   1 4368.99 109.054   1
   0   5  -1 4053.98 105.854   5
   0  -5   0 613.482 23.0842   1
   0  -5   0 651.045 19.3295   8
   0   5   1 37.4733 5.61483   3
   0  -5  -1 45.4551 5.44593   8
   0   5   2 78.5464 8.03058   3
   0  -5  -2 77.0557 6.95872   8
   0   5   2 80.5988 7.20912   7
   0  -5  -3 634.227 22.2726   8
   0   5   3 717.906 22.1703   3
   0   5   3 654.602 21.5557   7
   0  -5  -3 753.745 27.8753   1
   0   5   4 570.251 21.1948   3
   0  -5  -4 664.323 26.3228   1
   0  -5  -4 554.033 21.3790   8
   0   5   4 616.064 20.9391   7
   0   5   5-9.59030 10.7134   8
   0   5   5 4.04360 10.6259   3
   0   5   5-0.09836 9.71427   7
   0  -5  -5-2.51005 13.2957   1
   0  -5  -5 1.80083 6.51034   8
   0   5   6 1767.93 49.7361   7
   0  -5  -6 1532.42 50.4123   8
   0  -5  -6 1752.28 52.4320   1
   0   5   6 1781.04 49.1885   3
   0   5   6 1720.23 48.7272   8
   0  -5  -6 1704.67 51.8649   6
   0   5   7 117.279 14.6733   8
   0  -5  -7 95.7550 11.8826   8
   0  -5  -7 117.462 17.4622   1
   0   5   7 132.012 15.6366   3
   0   5   7 93.4036 14.1648   7
   0  -5  -7 90.8669 16.8649   6
   0  -5  -8 36.9644 16.7132   6
   0   5   8 43.0661 15.1092   3
   0  -5  -8 24.0175 11.2592   8
   0   5   8 40.1734 15.6797   7
   0  -5  -8 55.0887 16.2259   1
   0   5   8 42.5404 14.9601   8
   0   5   9-3.56236 16.6483   7
   0  -5  -9-21.7669 16.6369   2
   0  -5  -9-6.79885 17.5826   1
   0   5   9 28.2960 17.0241   3
   0   5   9 3.94163 16.0255   8
   0  -5  -9-10.7093 17.9585   6
   0   5  10 213.056 21.9655   7
   0  -5 -10 164.692 23.3446   1
   0  -5 -10 177.623 23.1532   6
   0  -5 -10 159.476 21.0817   2
   0  -5 -11 42.5392 20.9061   2
   0   5  11 71.7397 19.8926   3
   0   5  11 57.0130 20.3786   7
   0  -5 -11 34.0888 21.7365   6
   0  -5 -11 20.6431 22.1855   1
   0  -5 -12 36.2216 22.8359   2
   0  -5 -12 16.2985 24.4524   6
   0   5  12 51.4630 21.7079   3
   0  -5 -12-2.81241 23.4356   1
   0   5  12 12.2491 20.6690   7
   0  -5 -13 104.676 28.1025   2
   0  -5 -13 141.311 28.3067   6
   0  -6  15 5.50929 10.6849   4
   0  -6  14 20.3904 10.2702   4
   0  -6  14 45.2411 12.3301   8
   0  -6  14 25.1165 10.3893   7
   0  -6  14 24.2587 13.1647   5
   0  -6  13 74.6269 13.2954   5
   0  -6  13 71.4754 12.9811   8
   0  -6  13 48.7110 10.6190   4
   0  -6  13 52.1566 10.8600   7
   0  -6  12 13.4842 10.6930   5
   0  -6  12 18.2311 10.8645   8
   0  -6  12 10.6525 8.29207   7
   0  -6  11 46.9721 11.2347   8
   0  -6  11 37.4126 10.6110   5
   0  -6  11 29.5650 6.71541   2
   0  -6  11 43.2221 8.91932   7
   0  -6  10 10.8238 6.91191   2
   0  -6  10 30.8277 9.48049   5
   0  -6  10 1.12815 10.1442   8
   0  -6   9 412.392 19.5944   8
   0  -6   9 341.077 16.7149   5
   0  -6   8 192.964 11.4332   5
   0  -6   8 147.386 6.20036   6
   0  -6   8 196.991 13.0206   8
   0  -6   8 193.319 9.33749   4
   0  -6   7 33.8790 5.18726   4
   0  -6   7 32.4067 4.88445   1
   0  -6   7 30.1930 8.68082   8
   0  -6   7 33.4269 7.96390   5
   0  -6   6 810.697 23.6285   4
   0  -6   6 881.059 27.5904   5
   0  -6   6 866.471 25.1997   1
   0  -6   6 903.378 28.2365   8
   0  -6   5 127.956 9.89241   8
   0  -6   5 108.838 5.49570   4
   0  -6   5 106.787 7.68141   1
   0  -6   5 119.945 9.63315   5
   0  -6   4 1420.52 37.5610   8
   0  -6   4 1392.49 37.9607   1
   0   6  -4 1504.42 35.7490   5
   0  -6   3 557.041 14.7940   7
   0   6  -3 583.775 18.5430   5
   0  -6   3 606.455 21.2458   1
   0  -6   2 2142.28 51.9031   7
   0   6  -2 2012.39 54.9190   5
   0  -6   2 2172.08 58.7559   1
   0  -6   1 2.06532 6.37004   1
   0   6  -1-4.21515 8.53007   5
   0  -6   0 2192.03 61.2991   1
   0  -6   0 2185.88 56.6480   8
   0  -6  -1 1364.60 38.1192   8
   0   6   1 1400.92 35.3586   3
   0  -6  -1 1268.54 41.6779   1
   0  -6  -2 4.20450 5.51141   8
   0   6   2 5.96153 7.08703   3
   0   6   3 2.63667 7.06394   7
   0   6   3 8.99994 8.76920   3
   0  -6  -3-3.64200 6.08666   8
   0  -6  -4 92.0477 16.1662   1
   0  -6  -4 73.4527 8.94515   8
   0  -6  -4 68.1320 9.40936   6
   0   6   4 87.4038 10.9847   3
   0   6   4 81.8929 9.75331   7
   0  -6  -5 153.724 18.2777   1
   0   6   5 142.690 13.0448   7
   0  -6  -5 125.187 11.6506   8
   0   6   5 153.623 13.4961   3
   0   6   6 371.823 18.6854   3
   0  -6  -6 373.502 23.0441   1
   0   6   6 343.928 18.4962   7
   0  -6  -6 296.887 18.0199   8
   0  -6  -7 99.5736 18.6196   6
   0   6   7 75.5898 14.7763   7
   0   6   7 111.733 15.6713   3
   0  -6  -7 53.0468 11.8433   8
   0  -6  -7 105.594 18.8600   1
   0   6   8 326.743 21.3973   7
   0  -6  -8 386.928 24.9520   1
   0   6   8 335.433 20.9145   3
   0  -6  -8 255.481 19.8035   8
   0  -6  -8 307.434 24.0617   6
   0  -6  -9 42.8838 20.1360   6
   0  -6  -9 35.0682 17.7496   2
   0  -6  -9 41.6443 13.7394   8
   0  -6  -9 28.3979 21.3266   1
   0   6   9 88.9072 17.6601   3
   0   6   9 48.9680 18.2642   8
   0   6   9 52.3124 17.5196   7
   0  -6 -10 57.9827 15.5106   8
   0  -6 -10 63.6719 21.1732   2
   0   6  10 79.4851 19.4738   7
   0  -6 -10 46.2196 23.4337   1
   0   6  10 89.2457 20.4110   8
   0   6  10 95.0729 19.2769   3
   0  -6 -10 59.2880 22.6765   6
   0  -6 -11 79.7728 24.7344   6
   0  -6 -11 62.9205 23.5164   2
   0   6  11 113.912 21.8234   7
   0   6  11 128.850 22.4018   3
   0  -6 -11 101.796 25.9188   1
   0  -6 -12 94.4446 27.4582   2
   0  -6 -12 88.3444 26.4255   1
   0   6  12 154.037 23.8875   3
   0  -6 -12 50.3499 26.7272   6
   0  -7  14 34.8954 10.2157   4
   0  -7  13 119.293 15.9814   5
   0  -7  13 119.302 13.9648   8
   0  -7  13 114.207 11.7561   4
   0  -7  12 65.3246 13.4532   5
   0  -7  12 49.9889 9.09557   7
   0  -7  12 51.5907 12.2270   8
   0  -7  12 49.3120 9.26578   4
   0  -7  11 89.5491 9.58240   7
   0  -7  11 54.8956 8.64017   2
   0  -7  11 107.620 12.9370   8
   0  -7  11 89.5374 12.7220   5
   0  -7  10 2.56240 9.59189   8
   0  -7  10 14.6744 6.59241   4
   0  -7  10 10.2628 6.81242   7
   0  -7  10 12.5624 9.43567   5
   0  -7   9 807.660 29.1067   5
   0  -7   9 834.186 29.9562   8
   0  -7   9 751.206 24.4226   4
   0  -7   8 72.9747 10.8396   5
   0  -7   8 68.1416 11.1658   8
   0  -7   8 67.1638 6.77306   4
   0  -7   8 63.9727 5.94143   1
   0  -7   7 18.2441 9.39206   5
   0  -7   7 14.9234 4.79340   4
   0  -7   7 15.8732 5.65580   1
   0  -7   7 15.6257 8.72749   8
   0  -7   6 84.5884 6.18984   4
   0  -7   6 110.007 11.4791   5
   0  -7   6 88.9356 10.6781   8
   0  -7   6 85.6801 8.52549   1
   0  -7   5 187.972 11.6160   8
   0  -7   5 131.467 6.93482   4
   0  -7   5 175.627 10.6642   1
   0   7  -4 662.553 19.5897   5
   0  -7   4 625.249 21.5045   1
   0  -7   4 555.341 14.5766   7
   0  -7   3 27.5035 7.70982   1
   0   7  -3 6.35087 7.76000   5
   0  -7   2 1661.26 47.0229   1
   0   7  -2 1504.57 42.9509   5
   0  -7   1 95.4361 10.9458   1
   0   7  -1 81.3332 11.4369   5
   0  -7   1 114.734 8.01039   8
   0  -7   0 31.3576 8.85885   1
   0  -7   0 38.1701 6.05523   8
   0   7   1 573.269 16.5091   3
   0  -7  -1 578.524 20.0510   8
   0  -7  -1 576.481 24.0197   1
   0  -7  -2-3.46536 6.85887   8
   0   7   2 12.1247 7.44649   3
   0  -7  -3 5.72939 8.06065   8
   0   7   3 35.3340 9.51125   3
   0  -7  -4 11.0040 8.42856   8
   0  -7  -4 9.70108 8.12768   6
   0  -7  -4 29.3019 17.3622   1
   0   7   4 5.88416 9.38448   7
   0   7   4 26.5517 10.4412   3
   0   7   5 1294.88 36.7018   3
   0  -7  -5 1145.80 39.6865   8
   0  -7  -5 1342.70 44.7232   1
   0  -7  -5 1184.56 39.7611   6
   0   7   5 1104.39 35.8432   7
   0   7   6 147.703 14.2085   7
   0   7   6 151.198 15.4256   3
   0  -7  -6 190.752 22.1749   1
   0  -7  -6 128.862 14.3471   8
   0  -7  -7 59.4506 12.9373   8
   0   7   7 73.4968 14.6050   7
   0   7   7 89.9517 15.5673   3
   0  -7  -8 90.8767 21.5946   1
   0  -7  -8 32.7005 13.1860   8
   0   7   8 70.2035 16.5695   3
   0   7   8 59.5983 15.4370   7
   0  -7  -8 45.1537 20.6204   6
   0   7   9 31.5205 16.8128   7
   0  -7  -9-4.24039 23.5869   6
   0  -7  -9-35.9759 24.4307   1
   0  -7  -9-4.44460 13.8770   8
   0   7   9 28.2529 17.1956   3
   0  -7 -10 185.172 28.2915   1
   0   7  10 167.046 21.0540   7
   0  -7 -10 112.721 24.8277   2
   0  -7 -10 131.435 18.8451   8
   0   7  10 231.213 21.7999   3
   0  -7 -10 179.757 28.1208   6
   0   7  11 48.4874 20.6262   3
   0  -7 -11-12.1415 27.4887   1
   0  -7 -11-11.7784 25.2542   2
   0   7  11 29.7848 20.2179   7
   0  -7 -12 53.8577 29.7588   2
   0  -7 -12 61.8411 29.1942   1
   0  -8  12 15.5971 14.4230   5
   0  -8  12 24.9180 7.97645   4
   0  -8  12 21.6407 10.9593   8
   0  -8  11 43.2077 7.75444   4
   0  -8  11 26.8404 8.33389   2
   0  -8  11 44.2455 13.1220   5
   0  -8  11 42.5437 7.36455   7
   0  -8  11 45.8939 11.3460   8
   0  -8  10 3.91805 6.06960   7
   0  -8  10 12.6407 6.38797   4
   0  -8  10 12.2561 11.7021   5
   0  -8  10 11.6530 10.1713   8
   0  -8   9 47.5899 6.90260   4
   0  -8   9 43.4335 11.8302   5
   0  -8   9 42.4336 10.9095   8
   0  -8   9 43.8909 5.29720   1
   0  -8   9 59.8167 6.18853   7
   0  -8   8 77.8313 11.8295   8
   0  -8   8 56.2681 7.13240   4
   0  -8   8 57.6436 7.03873   1
   0  -8   8 61.7118 5.55329   7
   0  -8   8 56.0937 12.7928   5
   0  -8   7 688.875 22.3883   4
   0  -8   7 816.701 20.5150   7
   0  -8   7 716.659 24.6299   1
   0  -8   7 872.840 29.1260   8
   0  -8   6 112.259 10.1040   1
   0  -8   6 124.523 11.9375   8
   0  -8   5 279.214 14.3173   1
   0  -8   5 280.725 15.1046   8
   0   8  -4 600.244 20.8772   5
   0  -8   4 637.789 23.2867   1
   0  -8   3-4.73742 8.22059   1
   0   8  -3-15.5127 9.32104   5
   0   8  -2-1.19635 9.72373   5
   0  -8   2 1.97947 7.52992   1
   0  -8   2 5.40644 5.95951   8
   0  -8   1 20.4290 8.74091   1
   0   8  -1 23.8138 10.5182   5
   0  -8   1 19.3419 6.33692   8
   0  -8   0 432.484 21.0754   1
   0   8   0 395.918 20.5086   5
   0  -8   0 473.064 17.4089   8
   0  -8  -1 25.7171 7.68881   8
   0  -8  -1 43.2367 9.99850   1
   0  -8  -2 63.2017 9.29043   8
   0   8   3 645.191 20.6634   3
   0  -8  -3 608.692 24.9065   8
   0  -8  -3 669.665 26.1439   6
   0  -8  -4 45.6811 20.5031   1
   0  -8  -4 32.1784 10.3792   6
   0  -8  -4 36.5394 10.5553   8
   0   8   4 48.3623 11.0606   3
   0  -8  -5 105.796 21.7149   1
   0  -8  -5 69.4793 12.4787   8
   0  -8  -5 81.6389 12.8162   6
   0   8   5 95.8939 13.1343   3
   0  -8  -6 5.62675 11.1167   6
   0   8   6 8.17031 13.4963   3
   0  -8  -6 34.3496 20.5805   1
   0   8   6 15.0188 12.7559   7
   0  -8  -6 11.7453 11.4539   8
   0   8   7 152.540 16.8902   3
   0   8   7 158.968 16.7740   7
   0  -8  -7 141.265 16.4243   8
   0   8   8 38.7046 16.1306   3
   0  -8  -8 4.54681 13.5448   8
   0  -8  -8 5.94061 24.0432   1
   0   8   8 24.6568 15.7598   7
   0  -8  -9 14.9624 24.9879   6
   0  -8  -9-29.2289 27.5911   1
   0  -8  -9-1.49774 14.4576   8
   0   8   9 32.6659 17.6711   3
   0   8   9 25.4093 17.8042   7
   0  -8 -10 59.4410 29.5771   1
   0   8  10 74.4499 19.6528   7
   0  -8 -10 51.6602 25.6495   2
   0  -9  10 99.4910 12.9327   8
   0  -9  10 101.186 16.0862   5
   0  -9  10 96.9573 8.69021   4
   0  -9   9 196.209 11.0256   4
   0  -9   9 239.977 16.0349   8
   0  -9   9 183.396 10.1918   1
   0  -9   8 12.1154 6.25210   4
   0  -9   8 19.2094 10.0806   8
   0  -9   8 11.7723 6.47786   1
   0  -9   7 426.602 18.1588   1
   0  -9   7 523.214 21.4080   8
   0  -9   6 7.60532 9.16109   8
   0  -9   6-2.33981 7.80591   1
   0  -9   5 5.47757 8.05897   1
   0  -9   5 4.51848 8.33848   8
   0   9  -4-4.49526 8.84595   5
   0  -9   4-1.00413 8.52455   1
   0  -9   3 15.2275 6.80277   8
   0  -9   3 12.1910 8.60876   1
   0   9  -3 8.79918 9.87632   5
   0  -9   2 369.506 18.8214   1
   0  -9   2 369.440 15.0775   8
   0   9  -2 328.486 17.6512   5
   0  -9   1 0.58698 7.40406   8
   0   9  -1 17.2214 12.0506   5
   0  -9   1 18.9025 10.1564   1
   0  -9   0 820.826 26.4025   8
   0  -9   0 802.510 30.7332   1
   0  -9  -1 105.081 13.5725   1
   0  -9  -1 70.5837 10.4315   8
   0  -9  -2 5.74291 9.92346   8
   0  -9  -2 24.2287 11.1847   1
   0  -9  -2 36.5655 10.7136   6
   0  -9  -3 34.6672 10.8735   8
   0  -9  -3 39.0358 11.2756   6
   0  -9  -4 211.915 16.7591   6
   0  -9  -4 237.139 16.8826   8
   0  -9  -5 190.779 16.6824   6
   0  -9  -5 164.725 16.4472   8
   0  -9  -6 21.6332 23.5459   1
   0  -9  -6 10.5969 12.2827   8
   0  -9  -6 6.44933 12.2472   6
   0  -9  -7 47.0305 25.9035   1
   0  -9  -7 34.0676 13.0709   6
   0  -9  -7 19.3829 14.0264   8
   0  -9  -8-8.11362 14.3998   8
   0  -9  -8-23.1312 27.7418   1
   0  -9  -9-20.4835 30.6948   1
   0 -10   9 222.463 16.1320   8
   0 -10   8 64.7857 6.42800   6
   0 -10   8 68.7021 12.3549   8
   0 -10   8 55.1820 8.77117   1
   0 -10   7 1.34504 7.79266   1
   0 -10   7-10.2488 10.1738   8
   0 -10   6 0.58231 9.38312   8
   0 -10   5 177.188 13.4731   8
   0 -10   5 200.069 14.4586   1
   0  10  -4 30.4332 10.8116   5
   0 -10   4 56.7872 8.25565   8
   0 -10   4 28.8583 10.7816   1
   0  10  -3 240.832 14.9774   5
   0 -10   3 190.524 14.9558   1
   0 -10   3 226.731 12.0380   8
   0 -10   2 214.421 12.3395   8
   0 -10   2 211.811 15.6104   1
   0  10  -2 164.833 15.8029   5
   0 -10   1 303.890 18.4353   1
   0 -10   1 287.861 14.6246   8
   0  10  -1 244.881 18.3089   5
   0 -10   0 5.36927 8.74122   8
   0  10   0 12.3202 14.4754   5
   0 -10   0 29.1205 11.3270   1
   0 -10  -1 65.0142 12.5402   6
   0 -10  -1 64.8565 12.9703   1
   0 -10  -1 44.1687 10.8569   8
   0  10   1 44.9821 17.3092   5
   0 -10  -2 221.972 18.1527   1
   0 -10  -2 243.819 16.9510   8
   0 -10  -2 242.067 17.8505   6
   0 -10  -3 83.2254 13.7810   6
   0 -10  -3 70.0589 13.2577   8
   0 -10  -4 61.0871 13.1712   8
   0 -10  -4 53.1296 13.5492   6
   0 -10  -5 9.78436 12.6051   6
   0 -10  -5 14.6519 12.9478   8
   0 -10  -6 104.553 28.7422   1
   0 -10  -6 88.2330 16.6380   8
   0 -10  -6 94.6868 15.6246   6
   0 -10  -7 4.19579 14.7446   8
   0 -10  -7 4.85069 29.1045   1
   0 -11   7 34.1963 10.6373   8
   0 -11   7 58.5122 10.0227   1
   0 -11   6 4.02784 9.06826   1
   0 -11   6-2.48035 9.43106   8
   0 -11   6 10.3314 7.68844   6
   0 -11   5 9.81823 8.61749   6
   0 -11   5 13.9688 7.41805   8
   0 -11   5 14.5638 8.72498   8
   0 -11   5 11.2522 10.0828   1
   0 -11   4 1.45341 7.73136   8
   0 -11   4-2.79645 9.74359   6
   0 -11   4 6.49630 10.4572   1
   0  11  -4 6.92695 11.5402   5
   0 -11   3 334.607 20.5011   1
   0 -11   3 381.511 19.4114   6
   0 -11   3 359.384 16.7279   8
   0  11  -3 434.706 19.3906   5
   0 -11   2 20.4353 10.8943   6
   0 -11   2 17.4785 11.3154   1
   0 -11   2 1.03521 8.30375   8
   0  11  -2 10.0929 13.7560   5
   0 -11   1 225.987 14.6012   8
   0 -11   1 235.380 17.5808   1
   0 -11   1 265.238 17.3260   6
   0  11  -1 203.424 18.8356   5
   0 -11   0 32.3134 12.3022   1
   0 -11   0 4.42515 10.1770   8
   0  11   0 9.66644 15.8960   5
   0 -11   0 14.5797 11.7590   6
   0  11   1 22.4491 17.2190   5
   0 -11  -1 34.4820 12.4178   6
   0 -11  -1 22.0364 13.4711   1
   0 -11  -1 26.6272 10.9130   8
   0 -11  -2 13.1523 12.4874   1
   0 -11  -2 11.3540 12.0993   6
   0  11   2-26.2209 19.8822   5
   0 -11  -2 5.81379 10.4241   8
   0 -11  -3 9.71058 11.5713   8
   0 -11  -3 14.2613 13.2461   1
   0 -11  -3 11.8834 12.7302   6
   0 -11  -4 85.3126 15.4681   8
   0 -11  -4 112.708 16.3380   6
   0 -11  -5 15.5221 13.3004   8
   0 -11  -5 17.2954 13.4613   6
   0 -11  -6 58.1738 15.9444   8
   0 -12   6 101.133 12.4336   1
   0 -12   5 79.5096 12.9124   1
   0 -12   4 14.6003 10.3535   6
   0 -12   4 10.9644 11.6817   1
   0 -12   3 278.673 19.9422   1
   0 -12   3 287.904 15.6913   8
   0 -12   3 288.429 18.3258   6
   0 -12   2 30.7237 12.4967   6
   0 -12   2 16.7798 10.3649   8
   0 -12   2 35.3552 14.1078   1
   0 -12   1 147.235 13.8784   8
   0 -12   1 167.681 16.0779   6
   0 -12   1 148.306 17.2267   1
   0  12  -1 146.328 18.3129   5
   0 -12   0 35.1788 13.2666   6
   0  12   0 37.0490 17.0566   5
   0 -12   0 30.6094 11.3476   8
   0 -12   0 31.9668 14.0323   1
   0 -12  -1 9.03929 12.6040   6
   0 -12  -1 2.64204 13.8537   1
   0 -12  -1 24.7330 10.9672   8
   0  12   1-3.28383 17.2833   5
   0 -12  -2 7.99897 12.7493   6
   0  12   2-3.31376 19.9393   5
   0 -12  -2 8.20915 11.3690   8
   0 -12  -3 12.4150 12.3158   8
   0 -12  -3 19.7772 14.3059   6
   0  12   3-1.26057 22.4671   5
   0 -12  -4 115.753 17.0754   8
   0 -13   5 3.32295 10.7391   1
   0 -13   4 50.5379 13.2640   1
   0 -13   3 7.26788 12.7313   1
   0 -13   1 164.342 17.1271   6
   0 -13   0 37.1319 13.6512   6
   0 -13  -1 16.0435 13.4764   6
   1 -13  -1 7.79014 13.5925   6
   1 -13   0 26.7751 13.7111   6
   1 -13   1 0.82745 12.5511   6
   1 -13   2 4.76227 13.0207   1
   1 -13   3 1.16591 12.6900   1
   1 -13   4 114.537 15.2482   1
   1 -12  -5 49.2193 15.7177   8
  -1  12   4-9.88158 25.0531   5
   1 -12  -4 16.5069 13.2702   8
   1 -12  -4 19.3483 15.1666   6
  -1  12   3-0.42196 22.1788   5
   1 -12  -3 29.2081 12.5618   8
   1 -12  -3 27.6364 13.9377   6
   1 -12  -2 1.92294 11.1270   8
   1 -12  -2 0.86292 14.2917   1
  -1  12   2 1.44093 19.1752   5
   1 -12  -2 8.52020 13.1216   6
   1 -12  -1 5.50251 10.5130   8
  -1  12   1-1.63092 18.0827   5
   1 -12  -1 13.3926 13.9327   1
   1 -12  -1-10.4307 12.8675   6
  -1  12   0 13.1368 17.3639   5
   1 -12   0 16.3238 13.2684   1
   1 -12   0-1.55549 11.5720   6
   1 -12   0 7.00012 10.4104   8
   1 -12   1 56.2894 10.6649   8
   1 -12   1 64.8443 14.5529   1
  -1  12  -1 48.1223 16.4613   5
   1 -12   1 52.6320 13.0759   6
   1 -12   2 411.715 23.7095   1
   1 -12   2 383.767 20.9079   6
   1 -12   2 390.053 18.2864   8
  -1  12  -2 403.276 21.9377   5
   1 -12   3 34.6096 12.2804   1
   1 -12   3-2.92510 10.8417   6
  -1  12  -3 23.4931 14.7838   5
   1 -12   4 70.6657 13.0090   1
   1 -12   5 2.49567 10.3865   1
   1 -12   6 2.92297 9.76325   1
   1 -11  -7-17.5497 15.4140   8
   1 -11  -6-3.22066 13.7340   8
   1 -11  -5 52.8804 15.1129   8
   1 -11  -5 67.2326 15.6012   6
   1 -11  -4 13.7175 11.9969   8
   1 -11  -4 19.6917 13.1412   6
   1 -11  -3 40.7403 14.7209   1
   1 -11  -3 29.5716 13.0127   6
  -1  11   3 14.0096 21.7677   5
   1 -11  -3 23.2744 11.8397   8
   1 -11  -2 24.2191 12.2259   6
   1 -11  -2 19.0402 11.0557   8
  -1  11   2 14.8519 19.4218   5
   1 -11  -2 25.2031 14.6737   1
   1 -11  -1 111.658 14.4870   6
   1 -11  -1 115.762 17.0945   1
   1 -11  -1 106.840 12.6614   8
  -1  11   1 95.9743 18.3225   5
   1 -11   0 49.6699 11.9381   6
  -1  11   0 21.7431 16.5847   5
   1 -11   0 51.6992 10.0897   8
   1 -11   0 71.7055 14.5153   1
   1 -11   1-8.43391 9.26447   8
   1 -11   1 24.4343 11.9299   1
  -1  11  -1 7.55603 15.1637   5
   1 -11   1 22.5217 10.7454   6
  -1  11  -2 365.635 20.9489   5
   1 -11   2 388.987 22.2240   1
   1 -11   2 403.392 19.2354   6
   1 -11   2 357.594 16.5680   8
  -1  11  -3 291.182 17.7706   5
   1 -11   3 220.384 15.0040   6
   1 -11   3 227.867 12.6958   8
   1 -11   3 238.692 17.4735   1
   1 -11   4 61.9175 9.28926   8
  -1  11  -4 70.0960 14.0950   5
   1 -11   4 89.1103 11.8625   1
   1 -11   4 82.7581 10.4789   6
   1 -11   4 70.8551 8.06942   8
   1 -11   5 11.0280 7.86488   6
   1 -11   5 9.50290 6.15056   8
   1 -11   5 17.6827 9.55430   1
   1 -11   5 5.89570 8.51422   8
   1 -11   6 52.3145 10.4547   1
   1 -11   7 19.9125 8.75121   1
   1 -10  -8-11.9058 16.2007   8
   1 -10  -7-16.3367 15.9587   8
   1 -10  -7-0.26416 13.3801   6
  -1  10   7 24.7664 14.8582   3
   1 -10  -6 123.381 17.6246   8
  -1  10   6 166.584 15.5286   3
   1 -10  -6 168.827 18.2671   6
   1 -10  -5 33.8238 27.1660   1
   1 -10  -5 8.78170 12.7237   6
   1 -10  -5 2.38462 12.1408   8
  -1  10   5 18.4183 11.8665   3
   1 -10  -4 145.422 15.5225   6
  -1  10   4 129.017 12.1324   3
   1 -10  -4 132.188 15.0827   8
   1 -10  -3 361.488 20.8025   6
   1 -10  -3 354.548 20.2610   8
  -1  10   3 308.095 13.6754   3
   1 -10  -3 346.542 24.0547   1
  -1  10   2 61.4974 19.3478   5
   1 -10  -2 84.9192 12.9164   6
   1 -10  -2 76.5237 15.2678   1
   1 -10  -2 68.8591 11.4986   8
   1 -10  -1 64.8177 14.1760   1
  -1  10   1 44.9655 16.8723   5
   1 -10  -1 60.8487 11.5340   6
   1 -10  -1 67.5801 9.98641   8
   1 -10   0 0.91426 9.98924   6
   1 -10   0-0.23017 11.4514   1
  -1  10   0 1.78078 14.4475   5
   1 -10   1 71.8755 10.8594   6
  -1  10  -1 66.7016 15.0080   5
   1 -10   1 51.3131 8.27435   8
   1 -10   1 68.6487 13.1653   1
   1 -10   2 68.2378 12.4248   1
   1 -10   2 73.3410 10.0320   6
  -1  10  -2 52.1195 14.0564   5
   1 -10   2 58.0018 8.06274   8
  -1  10  -3 128.361 13.9446   5
   1 -10   3 91.0468 10.4163   6
   1 -10   3 89.7563 13.0465   1
   1 -10   3 79.9064 8.15127   8
   1 -10   4 471.418 18.6082   6
  -1  10  -4 467.473 20.5117   5
   1 -10   4 444.679 21.6221   1
   1 -10   4 392.326 17.6794   8
   1 -10   4 477.070 16.3652   8
   1 -10   5 3.96851 7.27243   6
   1 -10   5 1.42732 8.72601   8
   1 -10   5 21.3117 8.53407   1
   1 -10   5 8.77032 5.93101   8
   1 -10   6 7.87495 8.54872   8
   1 -10   6 9.55756 8.05405   1
   1 -10   6 13.8880 6.21756   6
   1 -10   7 23.4889 9.08528   8
   1 -10   7 29.4892 8.19781   1
   1 -10   8 404.899 16.9924   8
   1 -10   8 282.893 14.2528   1
  -1   9  10 70.8174 20.4311   3
  -1   9  10 53.2970 18.8617   7
  -1   9   9 54.8166 17.0364   7
   1  -9  -9 14.8095 24.5289   2
   1  -9  -9 24.6153 15.8246   8
  -1   9   9 61.0699 18.8518   3
   1  -9  -8 113.270 29.5055   1
  -1   9   8 44.7926 15.2456   7
   1  -9  -8 5.56068 14.7341   8
  -1   9   8 85.4827 17.5437   3
   1  -9  -8 33.0493 13.9820   6
  -1   9   7 36.4055 15.7976   3
  -1   9   7 16.8658 13.3683   7
   1  -9  -7 11.5614 12.7581   6
   1  -9  -7 11.7114 13.5644   8
   1  -9  -7 61.4409 27.6303   1
   1  -9  -6 196.864 29.2007   1
   1  -9  -6 180.644 17.2083   6
  -1   9   6 164.596 14.9301   7
   1  -9  -6 160.020 16.9251   8
  -1   9   6 193.920 17.2492   3
  -1   9   5 95.9339 14.5575   3
   1  -9  -5 126.756 27.3006   1
   1  -9  -5 80.6274 13.5290   8
   1  -9  -5 100.240 13.9943   6
  -1   9   4 113.783 13.0154   3
   1  -9  -4 104.729 13.7867   8
   1  -9  -4 116.483 13.8367   6
   1  -9  -3 22.4454 10.3402   6
  -1   9   3 2.36126 9.73384   3
   1  -9  -3 7.90796 9.48126   8
  -1   9   2 501.107 16.9017   3
   1  -9  -2 523.591 26.6113   1
   1  -9  -2 481.860 20.8340   8
   1  -9  -2 521.593 22.8320   6
   1  -9  -1 366.840 22.0975   1
   1  -9  -1 339.147 16.4027   8
  -1   9   1 364.281 11.3308   3
  -1   9   1 282.548 21.0255   5
  -1   9   1 292.049 11.9932   4
   1  -9  -1 379.915 18.2263   6
   1  -9   0 46.4752 9.30755   6
   1  -9   0 19.5390 8.01887   8
   1  -9   0 22.6590 12.3215   1
  -1   9   0 44.9114 13.4852   5
   1  -9   1 41.8932 7.52753   8
  -1   9  -1 44.7983 12.8577   5
   1  -9   1 63.3633 9.06146   6
   1  -9   1 48.4300 11.3584   1
   1  -9   2 53.5403 8.89693   6
   1  -9   2 55.6875 11.5898   1
  -1   9  -2 19.2764 11.7766   5
   1  -9   2 42.8912 6.76735   8
   1  -9   3 155.093 8.94046   8
   1  -9   3 149.650 10.7033   6
  -1   9  -3 144.243 12.9879   5
   1  -9   3 138.351 13.6024   1
   1  -9   4 25.0137 7.91229   6
   1  -9   4 51.7893 6.63462   8
   1  -9   4 25.8704 9.61295   1
  -1   9  -4 19.8901 10.2000   5
   1  -9   4 38.8894 8.34264   8
   1  -9   5 266.576 12.4821   6
   1  -9   5 321.148 15.9589   1
   1  -9   5 294.634 14.9873   8
  -1   9  -5 296.941 15.5208   5
   1  -9   6 292.312 14.2919   8
   1  -9   6 274.666 13.4503   1
   1  -9   7 9.69909 6.96445   1
   1  -9   7 26.3999 8.64440   8
   1  -9   8 131.376 11.6394   8
   1  -9   8 99.3961 8.67428   1
   1  -9   8 107.106 9.97351   4
   1  -9   9 10.0763 7.62590   4
   1  -9   9 1.41320 8.56915   8
   1  -9   9 1.44425 6.13898   1
   1  -9   9 3.76728 5.29899   1
   1  -9   9-3.73229 14.0712   5
   1  -9  10 72.9112 8.76084   4
   1  -9  10 64.4689 16.0649   5
  -1   8  11 134.917 21.4106   7
   1  -8 -11 122.389 32.7714   1
  -1   8  11 175.083 23.3551   3
   1  -8 -11 115.361 29.2904   2
   1  -8 -10 1.66741 26.4711   6
  -1   8  10 18.6429 18.0489   7
  -1   8  10 56.3645 19.1136   3
   1  -8 -10 7.84640 14.2317   8
   1  -8 -10 18.6631 24.1509   2
  -1   8   9 109.071 19.5148   3
   1  -8  -9 41.6244 23.0336   2
   1  -8  -9 41.7709 15.8441   8
  -1   8   9 67.2602 17.4109   7
   1  -8  -9 146.475 27.7742   1
   1  -8  -8 9.12078 25.0236   1
  -1   8   8 33.6141 17.7032   3
  -1   8   8 19.0827 15.3240   7
   1  -8  -8 11.6772 12.9694   8
   1  -8  -7 163.423 16.6957   6
  -1   8   7 187.170 18.9243   3
  -1   8   7 158.325 16.1220   7
   1  -8  -7 157.688 17.1731   8
   1  -8  -6 378.920 22.1817   8
   1  -8  -6 398.449 21.7348   6
  -1   8   6 359.420 18.8752   7
  -1   8   6 438.098 22.0299   3
  -1   8   5 49.5921 13.9255   3
   1  -8  -5 49.3133 11.9543   8
   1  -8  -5 51.0014 24.4983   1
  -1   8   5 48.6565 10.8543   7
   1  -8  -5 58.8406 11.6753   6
  -1   8   4 271.075 15.7935   3
   1  -8  -4 278.925 17.1285   6
   1  -8  -4 260.333 16.2478   8
  -1   8   4 231.074 13.4863   7
  -1   8   3 58.6063 10.8077   3
   1  -8  -3 82.6172 10.3690   8
   1  -8  -3 82.4544 10.7757   6
   1  -8  -2 140.868 11.5318   6
   1  -8  -2 120.446 14.5953   1
   1  -8  -2 128.173 10.6306   8
  -1   8   2 124.390 10.4086   3
  -1   8   1 24.6741 7.45449   3
   1  -8  -1 29.2422 7.71634   8
   1  -8  -1 18.9559 10.6125   1
   1  -8  -1 32.7332 8.59298   6
  -1   8   1 45.1497 14.7123   5
   1  -8   0 67.9439 11.8545   1
  -1   8   0 74.1691 13.3834   5
   1  -8   0 73.7293 7.82610   8
   1  -8   0 82.0028 9.36533   6
  -1   8  -1 13.4874 10.7235   5
   1  -8   1-0.55492 8.82469   1
   1  -8   1 5.19976 6.88749   6
   1  -8   1 8.06424 5.73920   8
   1  -8   2 30.5407 7.26432   6
  -1   8  -2 5.21448 9.95879   5
   1  -8   2 26.9044 5.56341   8
   1  -8   2 10.8845 8.88808   1
   1  -8   3 1431.19 44.5366   1
   1  -8   3 1498.69 38.2359   8
   1  -8   3 1479.60 39.8559   6
   1  -8   4 675.759 24.9281   1
   1  -8   4 682.618 20.8060   6
   1  -8   4 602.019 21.7732   8
  -1   8  -4 642.692 22.9361   5
   1  -8   5 17.9839 5.16656   6
   1  -8   5 12.8659 7.45266   1
   1  -8   5 4.94865 7.56371   8
  -1   8  -5 23.2953 9.61289   5
   1  -8   6 30.3713 4.48037   6
   1  -8   6 40.3908 7.30846   4
   1  -8   6 49.1670 8.82652   8
   1  -8   6 64.1317 7.98416   1
   1  -8   7 572.058 26.0875   5
   1  -8   7 626.050 21.4876   8
   1  -8   7 511.528 18.5525   4
   1  -8   7 471.393 18.4739   1
   1  -8   8 231.048 17.2319   5
   1  -8   8 188.698 9.73705   1
   1  -8   8 226.015 11.3403   4
   1  -8   9 33.0936 8.86010   8
   1  -8   9 48.7340 7.86029   4
   1  -8   9 41.5688 12.4683   5
   1  -8   9 17.6699 2.76865   1
   1  -8   9 20.1394 2.83131   1
   1  -8  10 396.227 18.2116   8
   1  -8  10 368.568 16.5090   4
   1  -8  10 421.795 22.8572   5
   1  -8  10 394.220 13.7816   7
   1  -8  11 10.6193 8.36781   8
   1  -8  11-1.29025 13.0839   5
   1  -8  11 7.91967 8.12625   4
   1  -8  12 2.87613 14.5360   5
   1  -8  12 5.89387 8.29936   4
   1  -7 -12-33.9233 29.9178   1
   1  -7 -12 29.8614 26.9582   2
  -1   7  12 46.7403 22.3275   3
   1  -7 -11 58.7850 27.5516   1
  -1   7  11 86.4069 21.4568   7
   1  -7 -11 56.2688 16.1501   8
  -1   7  11 102.589 21.7969   3
  -1   7  11 86.8563 21.9079   8
   1  -7 -11 43.2119 26.0325   2
   1  -7 -11 28.3543 26.7771   6
  -1   7  10 86.3924 20.2415   3
   1  -7 -10 58.0719 15.7889   8
   1  -7 -10 27.3511 21.2901   2
   1  -7 -10 32.0290 24.8510   6
   1  -7 -10 110.763 25.6161   1
  -1   7  10 43.1517 18.6867   7
  -1   7  10 62.1744 19.9795   8
  -1   7   9 159.134 20.5943   3
   1  -7  -9 128.064 17.0835   8
   1  -7  -9 156.146 25.0552   6
  -1   7   9 153.328 19.3512   7
   1  -7  -9 120.338 21.2439   2
  -1   7   9 180.592 20.1364   8
   1  -7  -8 64.1164 23.1029   1
  -1   7   8 46.4005 17.0414   3
  -1   7   8 31.8636 15.3923   7
   1  -7  -8 24.4399 12.7737   8
  -1   7   8 43.9196 16.3461   8
   1  -7  -7 3.64318 11.0620   8
   1  -7  -7 35.5669 23.0825   1
  -1   7   7 14.6254 13.5297   7
  -1   7   7 26.9400 15.2769   3
   1  -7  -6 319.591 18.9175   6
   1  -7  -6 314.976 19.5726   8
   1  -7  -6 395.043 28.7897   1
  -1   7   6 327.048 18.1067   7
  -1   7   6 332.495 19.4739   3
   1  -7  -5 374.027 19.5468   8
  -1   7   5 402.360 18.2694   7
   1  -7  -5 419.700 20.3188   6
  -1   7   5 432.367 20.2887   3
   1  -7  -4 108.077 21.4554   1
   1  -7  -4 121.980 11.2747   6
   1  -7  -4 100.686 10.7860   8
  -1   7   4 105.979 10.5244   7
  -1   7   4 108.354 12.1213   3
   1  -7  -3 34.2741 8.22038   6
  -1   7   3 26.8507 10.0742   3
   1  -7  -3 34.1849 7.77861   8
  -1   7   3 34.6785 7.43612   7
   1  -7  -2 60.6403 7.86007   8
   1  -7  -2 58.6815 8.39165   6
   1  -7  -1 91.5358 8.16348   8
   1  -7  -1 107.884 12.5915   1
   1  -7  -1 116.915 9.70121   6
  -1   7   0 1057.33 36.0836   5
   1  -7   0 1091.06 32.3337   8
  -1   7   0 1197.87 30.3905   4
   1  -7   0 1244.17 34.9062   6
   1  -7   0 1177.80 39.4873   1
   1  -7   1 1922.82 48.9920   8
  -1   7  -1 1778.78 51.5916   5
   1  -7   1 1968.73 56.5016   1
   1  -7   2 609.277 17.8811   8
   1  -7   2 646.031 24.5588   1
  -1   7  -3 163.276 12.0590   5
  -1   7  -3 194.886 8.31642   3
   1  -7   3 221.490 13.5107   1
   1  -7   4 689.174 22.5513   8
   1  -7   4 700.797 25.0889   1
  -1   7  -4 722.488 23.4438   5
   1  -7   5 365.442 13.9657   4
   1  -7   5 380.328 12.4560   6
   1  -7   5 456.746 16.4611   8
   1  -7   5 467.487 20.8717   5
   1  -7   5 430.429 17.1370   1
   1  -7   6 520.554 18.3090   1
   1  -7   6 557.095 22.6347   5
   1  -7   6 496.643 17.0835   4
   1  -7   6 580.553 20.2633   8
   1  -7   7 49.6745 10.3912   5
   1  -7   7 66.7903 9.00410   8
   1  -7   7 44.0573 6.18605   1
   1  -7   7 61.5200 4.36693   7
   1  -7   7 53.5261 6.91507   4
   1  -7   8 341.431 16.4396   8
   1  -7   8 402.155 12.1211   7
   1  -7   8 353.330 18.9586   5
   1  -7   8 359.438 13.8511   4
   1  -7   8 272.696 10.4597   1
   1  -7   9 182.288 12.7014   8
   1  -7   9 181.524 14.5959   5
   1  -7   9 162.929 10.5764   4
   1  -7   9 186.434 9.69201   7
   1  -7  10 101.662 10.6123   8
   1  -7  10 85.4328 8.84606   4
   1  -7  10 82.7068 12.3627   5
   1  -7  10 98.3367 8.15665   7
   1  -7  11 10.7220 6.87988   7
   1  -7  11-3.68943 11.3306   5
   1  -7  11 16.7112 8.59892   8
   1  -7  11 8.57719 7.57764   4
   1  -7  12 129.572 12.3526   8
   1  -7  12 112.509 11.2141   4
   1  -7  12 116.652 10.1563   7
   1  -7  12 118.166 15.1646   5
   1  -7  13 2.39260 9.15490   4
   1  -7  13 3.53684 12.8733   5
   1  -7  14 38.6401 10.5135   4
   1  -6 -13-18.6581 27.9689   2
   1  -6 -13-23.5037 28.4965   1
  -1   6  12 132.560 23.2767   7
  -1   6  12 176.923 25.6940   3
   1  -6 -12 122.079 28.0797   6
   1  -6 -12 143.093 26.7235   2
   1  -6 -12 125.070 18.5677   8
  -1   6  12 182.216 23.4681   8
   1  -6 -12 85.3381 27.7764   1
  -1   6  11 109.036 21.8668   7
   1  -6 -11 169.476 24.9155   1
   1  -6 -11 79.4565 16.6594   8
   1  -6 -11 108.566 26.5726   6
   1  -6 -11 114.168 24.1272   2
  -1   6  11 117.903 20.6350   8
  -1   6  11 134.438 22.5857   3
   1  -6 -10 42.9284 21.1333   6
  -1   6  10 35.0388 18.2655   7
   1  -6 -10 28.2753 19.1565   2
  -1   6  10 56.3643 19.9230   3
   1  -6 -10 18.7683 13.2449   8
  -1   6  10 54.8849 18.1428   8
   1  -6 -10 65.9772 22.5397   1
   1  -6  -9 111.505 15.5369   8
   1  -6  -9 104.637 19.2287   2
  -1   6   9 124.418 18.3316   7
  -1   6   9 158.763 18.6105   8
   1  -6  -9 179.116 23.9329   1
   1  -6  -9 132.667 21.9884   6
  -1   6   9 151.043 19.5946   3
   1  -6  -8 123.087 22.3134   1
  -1   6   8 120.200 16.3685   8
  -1   6   8 89.1107 16.6923   7
   1  -6  -8 89.1893 13.8511   8
   1  -6  -8 99.6650 20.0576   6
   1  -6  -8 75.0537 17.3545   2
  -1   6   8 109.159 17.5483   3
  -1   6   7 340.281 19.7327   7
   1  -6  -7 400.691 26.9988   1
   1  -6  -7 292.743 19.8202   8
  -1   6   7 364.500 21.1222   3
  -1   6   7 371.822 19.1461   8
   1  -6  -6 17.6473 9.47483   8
   1  -6  -6 5.75896 18.7014   1
  -1   6   6 8.39498 11.7307   7
  -1   6   6 20.2908 11.8988   8
  -1   6   6 3.72397 14.0127   3
   1  -6  -5 438.124 20.1890   8
  -1   6   5 489.898 20.8499   3
   1  -6  -5 443.826 20.4329   6
  -1   6   5 498.113 19.6818   7
  -1   6   5 468.391 19.7079   8
   1  -6  -5 557.589 29.2624   1
  -1   6   4 108.454 9.87418   7
   1  -6  -4 109.145 19.4144   1
  -1   6   4 91.6846 11.6500   3
   1  -6  -4 99.0553 9.59699   8
   1  -6  -4 91.5798 9.65525   6
   1  -6  -3 21.0664 6.13791   8
  -1   6   3 22.4081 7.53021   7
   1  -6  -3 17.9174 6.69101   6
   1  -6  -2 1725.58 47.3723   8
  -1   6   2 1695.79 44.5629   7
   1  -6  -2 1787.58 48.6152   6
   1  -6  -1 1.63882 5.18450   8
   1  -6  -1 10.5130 5.73109   6
  -1   6   0 397.826 17.9927   5
   1  -6   0 393.494 13.3610   8
  -1   6   0 384.442 13.1913   4
   1  -6   1 219.935 8.37145   8
  -1   6  -1 164.536 12.1188   5
  -1   6  -2 2796.98 70.8323   5
   1  -6   2 2699.92 74.5586   1
  -1   6  -3 825.837 22.6073   3
  -1   6  -3 871.965 25.7520   5
   1  -6   3 813.129 28.0048   1
   1  -6   4 290.905 10.8499   4
   1  -6   4 289.917 13.9079   1
   1  -6   4 313.774 12.6843   8
  -1   6  -4 314.949 13.5362   5
  -1   6  -4 297.356 12.1676   3
   1  -6   4 347.977 15.7222   5
   1  -6   5 658.894 17.4267   7
   1  -6   5 731.704 21.9919   8
   1  -6   5 665.896 19.8610   4
   1  -6   5 699.628 24.3209   5
   1  -6   5 676.537 22.0144   1
  -1   6  -5 655.683 21.5916   3
   1  -6   6 3.66065 4.24400   4
   1  -6   6 2.91054 7.32820   5
   1  -6   6 3.53239 6.09465   8
   1  -6   6 0.13202 4.53401   1
   1  -6   6 2.33712 3.28498   7
   1  -6   7 60.8644 6.37524   4
   1  -6   7 57.4678 8.15805   8
   1  -6   7 48.2710 5.38610   1
   1  -6   7 60.4856 8.85835   5
   1  -6   7 56.8807 5.64676   7
   1  -6   7 52.1374 5.26330   1
   1  -6   8 150.237 11.6403   8
   1  -6   8 142.398 9.18126   4
   1  -6   8 140.059 11.2578   5
   1  -6   8 146.397 8.69576   7
   1  -6   9 1172.63 29.7153   7
   1  -6   9 1086.64 30.4408   4
   1  -6   9 1231.88 32.5144   8
   1  -6   9 1078.78 32.6800   5
   1  -6  10 154.294 11.5505   4
   1  -6  10 152.823 10.4241   7
   1  -6  10 169.277 12.3653   8
   1  -6  10 136.714 13.3295   5
   1  -6  11 25.1598 7.79017   7
   1  -6  11 22.7767 10.2790   5
   1  -6  11 16.2186 8.47935   4
   1  -6  11 31.6237 9.06544   8
   1  -6  12 16.9822 9.93351   8
   1  -6  12 10.3851 8.40432   4
   1  -6  12 20.3807 8.40484   7
   1  -6  12 16.5523 11.1246   5
   1  -6  13 1.94511 9.35577   4
   1  -6  13-7.12597 10.2001   8
   1  -6  13-1.02649 8.76741   7
   1  -6  13 11.7847 12.2496   5
   1  -6  14 31.8825 13.8929   5
   1  -6  14 38.4964 11.1695   4
   1  -5 -13 5.81299 25.5305   1
  -1   5  13 69.0790 23.7975   3
   1  -5 -13 6.89246 24.4826   2
  -1   5  12 48.1075 22.6535   3
   1  -5 -12-21.5269 24.4361   1
   1  -5 -12 44.4702 22.7953   2
  -1   5  12-6.80500 20.6685   7
   1  -5 -12 39.7100 23.8164   6
   1  -5 -11 37.2433 20.0452   2
  -1   5  11 22.0429 19.9166   7
   1  -5 -11 62.6067 22.1850   6
  -1   5  11 66.5449 21.5634   3
  -1   5  11 62.6583 19.5495   8
   1  -5 -10 127.525 21.8829   6
   1  -5 -10 113.916 19.4091   2
   1  -5 -10 182.778 22.7497   1
   1  -5 -10 110.596 16.3086   8
  -1   5  10 158.549 21.3227   3
  -1   5  10 113.094 19.2411   7
  -1   5  10 144.403 19.8114   8
  -1   5   9 19.3733 15.9202   8
  -1   5   9-18.6649 16.2936   7
   1  -5  -9 8.37057 17.8107   6
  -1   5   9-2.29590 17.2939   3
   1  -5  -9 17.2948 18.6059   1
   1  -5  -9 1.09748 15.5559   2
   1  -5  -9-2.91713 11.1114   8
   1  -5  -8 90.2076 19.7258   1
   1  -5  -8 40.6750 11.7372   8
   1  -5  -8 55.5030 15.4886   2
  -1   5   8 55.0651 15.2060   7
  -1   5   8 86.8220 14.6352   8
   1  -5  -8 75.8570 17.5555   6
  -1   5   8 71.6176 16.1630   3
  -1   5   7 648.568 24.8890   8
   1  -5  -7 591.992 26.0006   8
  -1   5   7 626.514 26.0327   7
   1  -5  -7 701.123 31.4007   1
   1  -5  -7 641.865 28.9799   6
  -1   5   7 653.803 27.1572   3
  -1   5   6 23.9568 11.3592   7
   1  -5  -6 10.8256 17.0353   1
  -1   5   6 15.2296 12.8414   3
  -1   5   6 30.4573 11.3524   8
   1  -5  -6 22.2354 8.07268   8
   1  -5  -5 916.750 31.7480   8
  -1   5   5 964.265 31.4080   3
  -1   5   5 949.732 29.8553   8
  -1   5   5 1032.49 31.1521   7
   1  -5  -4 759.197 27.1048   6
   1  -5  -4 803.039 27.3125   8
   1  -5  -4 926.956 33.8896   1
  -1   5   4 868.830 26.2474   7
  -1   5   4 825.892 25.6194   8
  -1   5   3 1036.26 29.1596   7
  -1   5   3 980.244 28.9772   8
   1  -5  -3 1002.44 30.5405   8
   1  -5  -3 1014.05 31.1119   6
   1  -5  -2 1082.69 31.0910   8
   1  -5  -2 1097.57 32.0733   6
  -1   5   2 1074.72 29.3909   7
  -1   5   1 594.875 16.7479   7
   1  -5  -1 610.892 19.5731   6
   1  -5  -1 568.429 18.1145   8
   1  -5   0 8268.30 198.530   8
  -1   5   0 8279.04 201.843   5
  -1   5  -1 54.3225 8.36895   5
   1  -5   1 88.7627 4.85132   8
  -1   5  -1 60.7858 4.62065   4
  -1   5  -2 107.174 8.23922   5
   1  -5   3 11.2323 4.15937   8
   1  -5   3 18.8819 3.38748   4
  -1   5  -3 16.8958 5.37396   3
  -1   5  -3 14.0609 6.82309   5
   1  -5   3 14.2661 5.76817   5
   1  -5   4 821.700 22.3830   4
  -1   5  -4 804.641 23.4329   3
   1  -5   4 817.464 23.7561   8
  -1   5  -4 846.319 24.1881   5
   1  -5   4 771.484 20.4545   7
   1  -5   4 862.224 25.8708   5
   1  -5   5 0.09301 5.14362   5
  -1   5  -5 4.12686 7.93889   3
   1  -5   5 0.06917 4.19510   1
   1  -5   5 0.75162 4.94641   8
   1  -5   5-0.66157 2.76438   7
   1  -5   5 2.91499 3.35389   4
   1  -5   6-2.20690 5.54386   5
   1  -5   6 4.38257 3.65491   1
  -1   5  -6-6.79892 9.56169   3
   1  -5   6-3.34728 4.34422   4
   1  -5   6-2.15033 5.34247   8
   1  -5   6-3.11362 3.77765   7
   1  -5   7 1025.30 26.2750   5
   1  -5   7 1086.42 23.5044   7
   1  -5   7 1098.74 26.2823   8
   1  -5   7 1055.19 24.3023   4
   1  -5   8 103.642 7.04265   2
   1  -5   8 158.206 9.48104   7
   1  -5   8 162.604 11.0054   5
   1  -5   8 160.451 11.1427   8
   1  -5   8 168.988 10.0481   4
   1  -5   9 233.223 13.6689   8
  -1   5  -9 209.793 15.7489   8
   1  -5   9 214.088 13.3003   5
   1  -5   9 240.662 12.2614   7
   1  -5   9 209.689 12.5320   4
  -1   5 -10 342.792 19.9187   8
   1  -5  10 349.899 17.1804   4
   1  -5  10 360.854 16.4520   7
   1  -5  10 393.148 17.8959   8
   1  -5  10 347.974 17.6160   5
   1  -5  11 34.2933 8.49479   7
   1  -5  11 35.6338 9.14700   4
   1  -5  11 26.0512 9.34128   8
   1  -5  11 30.8690 10.3579   5
  -1   5 -11 51.5531 16.1772   8
   1  -5  12 4.57549 9.59810   8
   1  -5  12 13.6981 9.97518   5
   1  -5  12 21.3459 9.21756   4
   1  -5  12 24.5631 8.87591   7
  -1   5 -12 32.1612 17.6528   8
   1  -5  13-9.04376 11.3277   5
   1  -5  13-4.28369 9.97476   8
  -1   5 -13 24.5002 19.4479   8
   1  -5  13-4.20387 10.3103   4
   1  -5  13 7.10939 9.00819   7
   1  -5  14 233.529 16.6224   7
  -1   5 -14 244.979 25.3698   8
   1  -5  14 196.364 17.6844   5
   1  -5  14 230.395 17.0219   4
   1  -5  14 220.961 16.4519   8
   1  -5  15 13.7678 12.7482   5
   1  -4 -13 16.5205 22.8852   2
  -1   4  13 47.8446 22.9222   3
   1  -4 -13-9.30271 22.2930   1
  -1   4  13-6.39773 21.9347   7
   1  -4 -13 7.96797 26.4770   8
  -1   4  12 583.136 32.1889   7
   1  -4 -12 561.240 31.5498   1
   1  -4 -12 526.095 30.4190   2
   1  -4 -12 556.056 31.2943   6
  -1   4  12 651.095 32.9301   3
   1  -4 -11 49.8212 20.1253   6
   1  -4 -11 30.5521 18.5051   2
  -1   4  11 45.9342 20.1575   3
  -1   4  11 27.7512 19.7910   7
  -1   4  10 555.149 27.9704   3
   1  -4 -10 505.944 27.8393   6
   1  -4 -10 529.072 27.3110   1
   1  -4 -10 439.697 25.1365   2
  -1   4  10 509.152 27.3506   7
  -1   4   9 127.720 17.0189   8
   1  -4  -9 129.473 18.9470   1
  -1   4   9 124.005 18.2843   3
  -1   4   9 111.387 17.5861   7
   1  -4  -9 106.775 16.2844   2
   1  -4  -9 120.766 17.9213   6
   1  -4  -8-7.81815 12.7913   2
   1  -4  -8-0.49954 16.3105   1
  -1   4   8 0.14098 14.7175   3
   1  -4  -8-2.01810 15.0682   6
   1  -4  -7 246.314 15.5614   8
  -1   4   7 279.651 16.8210   8
   1  -4  -7 289.723 19.6765   6
   1  -4  -7 256.814 16.5335   2
   1  -4  -7 300.824 21.1014   1
  -1   4   7 285.634 18.6676   3
  -1   4   6 611.645 24.3327   3
   1  -4  -6 597.891 27.3409   1
   1  -4  -6 623.627 25.4756   6
   1  -4  -6 570.065 23.2575   8
  -1   4   6 635.873 22.8341   8
  -1   4   5 2699.18 68.6753   8
   1  -4  -5 2763.85 74.4063   1
  -1   4   4 3.59381 7.76179   8
   1  -4  -4 0.49875 5.14329   8
   1  -4  -3 1565.49 43.1021   8
  -1   4   3 1662.65 41.7356   8
   1  -4  -3 1479.92 43.2328   6
  -1   4   2 384.064 12.8838   8
   1  -4  -2 366.128 13.2624   8
   1  -4  -2 377.503 13.9871   6
   1  -4  -1 222.442 8.82649   8
   1  -4  -1 250.066 10.0343   6
  -1   4   1 253.145 8.61662   7
   1  -4   0 337.815 10.4954   8
  -1   4   0 339.409 14.3077   5
  -1   4  -1 138.066 5.79968   4
  -1   4  -1 146.202 8.95572   5
   1  -4   2 566.958 17.5467   5
   1  -4   2 475.830 14.5064   4
  -1   4  -2 531.748 16.3998   5
   1  -4   3 318.543 8.93115   7
  -1   4  -3 360.333 12.6058   5
  -1   4  -3 304.117 11.1359   3
   1  -4   3 361.710 12.9738   5
   1  -4   3 323.979 10.3785   4
   1  -4   3 332.773 11.1425   8
  -1   4  -4 3080.05 78.4758   3
   1  -4   4 3134.10 77.6898   4
   1  -4   4 3105.70 76.8426   7
   1  -4   4 3309.18 79.7892   5
   1  -4   4 3212.43 78.7742   8
   1  -4   5 2094.28 53.8923   8
  -1   4  -5 1990.98 54.1834   3
   1  -4   5 2079.01 52.9133   4
   1  -4   5 2075.57 54.3335   5
   1  -4   6 70.4896 6.84404   5
   1  -4   6 51.7773 3.48820   1
  -1   4  -6 73.3620 9.46128   8
   1  -4   6 59.3369 3.44749   1
   1  -4   6 64.5888 5.81312   7
  -1   4  -6 65.8102 10.0274   3
   1  -4   6 60.7221 6.96438   8
   1  -4   7 493.618 16.1380   7
  -1   4  -7 478.026 18.1714   8
   1  -4   7 486.381 17.3338   8
   1  -4   7 511.074 17.4599   5
  -1   4  -8 432.008 20.0292   8
   1  -4   8 479.968 17.6980   7
   1  -4   8 458.164 18.3004   5
   1  -4   8 502.643 19.0175   8
  -1   4  -9 725.875 27.6282   8
   1  -4   9 732.961 24.8026   7
   1  -4   9 678.511 25.0504   5
   1  -4   9 784.344 26.0233   8
   1  -4  10-1.07344 7.81795   5
   1  -4  10 3.39623 7.74770   8
   1  -4  10-0.24803 6.99511   7
  -1   4 -10-2.18663 15.3037   8
  -1   4 -11 24.8159 17.6205   8
   1  -4  11 36.4502 9.40201   7
   1  -4  11 39.9344 9.43461   5
   1  -4  11 44.5434 10.2695   8
  -1   4 -12 35.2107 18.6527   8
   1  -4  12 47.0141 9.89257   7
   1  -4  12 25.0191 10.0427   8
   1  -4  12 43.4420 10.0096   5
   1  -4  13 81.5434 12.9296   5
   1  -4  13 96.9643 12.3601   7
  -1   4 -13 79.4645 21.8852   8
   1  -4  13 98.9692 12.8946   8
   1  -4  14 19.4940 10.7592   7
  -1   4 -14 5.49285 22.3902   8
   1  -4  14 13.1852 11.5822   4
   1  -4  14 15.8514 11.3097   5
   1  -4  14 13.3908 10.7815   8
   1  -4  15 23.6459 11.3698   7
   1  -3 -14 76.0095 23.9886   2
  -1   3  14 79.3692 13.9546   8
  -1   3  14 135.991 24.6564   3
  -1   3  13 27.9397 11.4112   8
   1  -3 -13 32.0851 21.8055   2
   1  -3 -13 23.2394 24.7309   8
   1  -3 -13 27.2155 19.2647   1
  -1   3  13 51.7525 22.6638   3
  -1   3  12 240.902 17.1092   8
   1  -3 -12 265.659 24.3527   2
   1  -3 -12 266.971 23.3881   1
   1  -3 -12 253.865 27.3681   8
  -1   3  12 321.880 26.9098   3
   1  -3 -11 5.30205 16.8105   2
   1  -3 -11 6.56952 20.5234   8
   1  -3 -11 80.7753 17.4676   1
  -1   3  11 56.8298 20.3589   3
   1  -3 -11 58.2031 17.7225   6
   1  -3 -10 70.5264 16.6055   1
   1  -3 -10 33.5883 17.3058   6
  -1   3  10 46.4970 18.2742   3
   1  -3 -10 15.7629 14.8729   2
   1  -3  -9 20.7163 14.8014   1
   1  -3  -9 19.3538 15.5008   6
  -1   3   9 13.5488 14.7741   3
   1  -3  -9 13.4859 13.1822   2
   1  -3  -8 579.069 23.4849   2
   1  -3  -8 590.049 25.8894   1
   1  -3  -8 590.757 25.7916   6
  -1   3   8 607.169 26.5569   3
   1  -3  -7 855.701 29.9815   6
   1  -3  -7 779.092 27.1397   2
   1  -3  -7 794.180 30.4836   1
  -1   3   7 842.229 29.9280   3
   1  -3  -6 1.31832 9.87077   2
  -1   3   6-11.6672 11.6344   3
   1  -3  -6-14.0735 12.6179   1
  -1   3   6-3.05114 10.4783   8
   1  -3  -6 10.3948 11.5570   6
  -1   3   5 7799.05 183.926   8
   1  -3  -5 7757.21 185.410   6
   1  -3  -4 622.589 21.2388   8
  -1   3   4 668.443 20.8457   8
  -1   3   3 427.067 14.2324   8
   1  -3  -3 380.747 14.1214   8
  -1   3   2 502.987 14.7767   8
   1  -3  -2 470.451 15.2147   8
   1  -3  -1 594.138 17.2594   8
   1  -3  -1 615.455 18.0679   6
  -1   3   1 638.058 16.8258   8
   1  -3   0 280.502 9.14209   6
   1  -3   0 261.142 7.96127   8
  -1   3   0 285.418 11.4949   5
   1  -3   1 2.95083 2.12850   6
  -1   3  -1 3.20136 4.46853   5
   1  -3   1-0.06467 2.22245   4
   1  -3   1-1.49396 3.47504   5
  -1   3  -2 4942.71 114.999   5
   1  -3   2 4595.99 113.775   8
   1  -3   2 4650.39 113.959   4
   1  -3   2 4953.06 115.912   5
   1  -3   3 1431.30 36.3534   4
  -1   3  -3 1418.24 36.7669   3
   1  -3   3 1492.39 37.8642   5
   1  -3   3 1406.39 36.6642   8
   1  -3   3 1411.55 35.6178   7
   1  -3   4 296.392 9.35224   1
  -1   3  -4 299.487 12.1138   3
   1  -3   4 289.813 10.7882   8
  -1   3  -4 294.540 11.5609   8
   1  -3   4 287.049 11.1315   5
   1  -3   5 254.131 10.5982   5
  -1   3  -5 256.352 12.8112   3
   1  -3   5 235.173 7.31152   1
   1  -3   5 265.655 10.6884   8
  -1   3  -5 228.702 11.6826   8
   1  -3   6 1159.66 29.6851   8
   1  -3   6 1053.48 28.8998   5
  -1   3  -6 1133.99 31.5874   3
  -1   3  -6 1118.86 30.1520   8
   1  -3   7 67.0119 6.82754   7
  -1   3  -7 46.0798 11.2785   8
   1  -3   7 67.0287 7.93448   8
   1  -3   7 70.8575 7.11644   5
  -1   3  -8-16.0234 12.2135   8
   1  -3   8 1.76724 6.75594   8
   1  -3   8 1.23298 5.53164   7
   1  -3   8-1.37923 5.83519   5
   1  -3   9 523.026 20.1080   8
   1  -3   9 487.749 19.4504   7
  -1   3  -9 455.580 22.7109   8
   1  -3  10 11.2248 7.59413   7
  -1   3 -10 2.43078 15.6077   8
   1  -3  10 18.8567 8.50054   8
   1  -3  11-10.0520 8.92651   8
   1  -3  11-1.03088 8.23353   7
  -1   3 -11-8.72586 17.0917   8
   1  -3  12 64.9401 10.4168   7
   1  -3  12 57.8672 11.0129   8
   1  -3  12 61.1568 10.2854   5
  -1   3 -12 42.9160 19.6237   8
  -1   3 -13 198.475 25.8017   8
   1  -3  13 274.577 16.9040   8
   1  -3  13 212.315 15.7520   5
   1  -3  13 248.956 16.8374   7
   1  -3  14 65.3914 12.1499   5
   1  -3  14 74.3592 12.4125   7
   1  -3  14 70.0431 12.9457   8
  -1   3 -14 43.3705 24.9911   8
   1  -3  15 33.8569 12.0741   8
   1  -3  15 34.9108 11.8715   7
  -1   3 -15 34.5093 27.4286   8
  -1   2  14 145.850 15.9205   7
   1  -2 -14 155.098 27.2066   8
  -1   2  14 172.864 16.1823   8
   1  -2 -13 42.7001 16.8324   1
  -1   2  13 37.8231 11.5746   8
   1  -2 -13 31.9248 20.4609   2
   1  -2 -13 49.0703 23.1875   8
  -1   2  13 31.7487 12.0920   7
  -1   2  12 37.8232 21.4243   3
   1  -2 -12 26.9555 20.6642   8
   1  -2 -12 21.5609 16.2406   1
   1  -2 -12 29.8308 19.5367   2
  -1   2  12 24.5655 11.1265   8
   1  -2 -11 684.888 29.2387   2
   1  -2 -11 639.234 26.5468   1
  -1   2  11 719.304 32.4917   3
   1  -2 -11 603.319 32.1096   8
  -1   2  11 588.721 25.6086   8
   1  -2 -10 1023.11 32.9172   1
   1  -2 -10 942.887 33.4014   2
   1  -2 -10 976.448 35.2784   6
   1  -2 -10 948.156 37.9065   8
  -1   2  10 1051.44 37.7235   3
  -1   2  10 869.553 32.5166   8
   1  -2  -9 15.5694 12.2119   1
   1  -2  -9 9.69797 12.1258   2
   1  -2  -9-2.93740 15.7008   8
   1  -2  -9 8.86405 14.1218   6
   1  -2  -8-2.49601 11.7490   1
   1  -2  -8 1.36041 12.5865   6
   1  -2  -8 3.46824 10.8140   2
  -1   2   8-0.13475 14.2887   3
  -1   2   7 12.6973 12.2081   3
   1  -2  -7 25.4951 10.2234   2
   1  -2  -7 10.9290 11.7290   1
   1  -2  -7 17.7516 11.6057   6
   1  -2  -6 4066.60 99.8978   6
   1  -2  -6 3797.75 97.9855   2
   1  -2  -5 624.501 21.5090   6
   1  -2  -5 588.319 19.7803   2
  -1   2   4 84.1735 8.48880   8
   1  -2  -4 85.7030 7.65216   2
   1  -2  -4 86.4902 9.01424   6
   1  -2  -3 143.977 7.86303   8
  -1   2   3 181.565 8.54951   8
  -1   2   2 52.6436 4.99788   8
   1  -2  -2 38.8466 3.93411   8
  -1   2   1 325.736 10.7753   6
   1  -2  -1 376.692 10.5311   8
   1  -2   0 7219.89 174.498   8
   1  -2   0 7339.05 175.394   6
   1  -2   1 1448.60 36.0784   4
  -1   2  -1 1609.97 36.9540   5
   1  -2   1 1485.10 35.4323   6
  -1   2  -2 2380.15 55.4153   5
   1  -2   2 2170.54 54.6632   4
   1  -2   2 2249.41 54.3402   8
   1  -2   2 2172.14 54.1248   7
   1  -2   2 2262.54 55.5832   5
   1  -2   3 3075.32 77.3302   7
   1  -2   3 3175.75 78.2889   5
   1  -2   3 3129.76 76.4278   1
  -1   2  -3 3195.57 77.5196   8
   1  -2   3 3229.90 77.5878   8
  -1   2  -3 3270.51 78.2139   3
   1  -2   4 7782.89 188.667   1
   1  -2   4 7801.94 191.018   7
   1  -2   4 7899.31 191.432   5
  -1   2  -4 8318.54 191.997   3
  -1   2  -4 8064.88 191.141   8
   1  -2   4 8097.21 191.145   8
  -1   2  -5 744.243 23.4741   8
   1  -2   5 736.764 22.5571   8
  -1   2  -5 771.534 24.5905   3
   1  -2   6 16.7393 5.18914   8
  -1   2  -6 13.3386 10.0008   3
  -1   2  -6 20.6984 9.42179   8
   1  -2   7 19.3016 5.17990   7
   1  -2   7 15.2682 5.83359   8
  -1   2  -7 20.6755 10.9176   8
   1  -2   8 1908.81 54.2075   7
  -1   2  -8 1917.37 55.3786   8
  -1   2  -9 0.39725 13.9040   8
   1  -2   9 11.2064 7.76269   8
   1  -2   9 16.6147 6.78193   7
  -1   2 -10 494.399 24.9447   8
   1  -2  10 482.208 20.6624   8
   1  -2  10 487.830 20.6969   7
   1  -2  11 111.839 11.5269   7
   1  -2  11 107.866 12.0182   8
  -1   2 -11 111.594 18.5194   8
  -1   2 -12 1.12182 18.3462   8
   1  -2  12 1.40715 9.02944   8
   1  -2  12 7.82498 8.39527   7
  -1   2 -13 1.04128 21.1664   8
   1  -2  13 21.3484 10.8108   8
   1  -2  13 10.8737 9.46400   7
   1  -2  14 79.5046 12.9519   8
  -1   2 -14 54.3276 25.0718   8
   1  -2  14 70.6851 13.2164   7
   1  -2  15 52.5791 12.8020   8
  -1   2 -15 18.8527 26.3510   8
  -1   1  14 39.2105 12.7089   7
  -1   1  14 41.0761 12.7605   8
   1  -1 -14 61.7207 23.7412   8
   1  -1 -13 149.523 14.0332   1
  -1   1  13 145.513 15.4430   7
  -1   1  13 132.619 14.7509   8
   1  -1 -13 155.625 23.0946   8
   1  -1 -12 8.88273 16.3242   2
   1  -1 -12 9.23266 18.2218   8
   1  -1 -12 18.9400 13.0034   1
  -1   1  12 11.8265 10.6376   8
  -1   1  11 144.956 14.2522   8
   1  -1 -11 154.508 21.1770   8
   1  -1 -11 157.282 18.8212   2
   1  -1 -11 138.438 14.6611   1
   1  -1 -10 181.055 17.4651   2
   1  -1 -10 147.910 19.4598   8
  -1   1  10 162.593 13.0995   8
   1  -1 -10 187.049 13.5715   1
  -1   1   9 208.201 13.2607   8
   1  -1  -9 187.748 18.2671   8
   1  -1  -9 230.576 13.7861   1
   1  -1  -9 215.096 16.0425   2
   1  -1  -8 1195.95 39.9244   8
   1  -1  -8 1221.84 36.5029   2
   1  -1  -8 1226.01 35.6428   1
  -1   1   8 1144.47 36.9278   8
   1  -1  -8 1229.52 37.3499   6
   1  -1  -7 450.689 18.9556   6
   1  -1  -7 397.632 17.6857   1
   1  -1  -7 466.569 17.7545   2
   1  -1  -7 450.782 20.8654   8
   1  -1  -6 2201.77 55.0994   6
   1  -1  -6 2059.82 53.3079   2
   1  -1  -5 280.410 13.0071   6
  -1   1   5 228.293 10.3420   6
   1  -1  -5 253.307 11.4313   2
  -1   1   4 112.503 6.55648   6
   1  -1  -4 144.672 9.27853   6
   1  -1  -4 125.749 7.91714   2
   1  -1  -3 72.5533 5.81047   2
  -1   1   2 0.26595 1.42625   8
   1  -1   2 12.3542 2.03198   1
   1  -1   2 12.3254 2.15558   7
  -1   1  -2 16.3812 4.03289   3
   1  -1   2 11.8834 2.08976   8
   1  -1   3 676.403 18.5296   8
   1  -1   3 642.258 18.6655   7
  -1   1  -3 707.849 19.2667   8
   1  -1   3 640.114 17.1229   1
  -1   1  -3 709.945 19.8625   3
  -1   1  -4 19.4855 7.05188   3
  -1   1  -4 18.4354 4.52406   6
  -1   1  -4 15.0037 6.70276   8
   1  -1   4 15.1568 3.73604   8
   1  -1   4 15.6242 3.58018   7
   1  -1   4 15.6642 2.51544   1
  -1   1  -5 79.5608 10.0766   3
   1  -1   5 77.3177 4.89847   1
  -1   1  -5 84.8716 6.83843   6
   1  -1   5 74.0507 6.32804   3
   1  -1   5 80.2481 6.39988   8
   1  -1   5 74.3263 6.09796   7
  -1   1  -5 76.5434 9.37043   8
   1  -1   6 1306.41 38.5764   3
  -1   1  -6 1439.82 40.4281   8
   1  -1   6 1323.01 38.8989   7
  -1   1  -6 1474.08 41.2013   3
  -1   1  -6 1389.19 37.0743   6
   1  -1   6 1469.03 39.2532   8
   1  -1   7 69.5160 7.69524   8
   1  -1   7 68.1265 7.20439   7
  -1   1  -7 71.2278 9.17147   6
  -1   1  -7 77.2402 12.0886   8
   1  -1   7 80.2002 7.67584   3
  -1   1  -7 65.4003 6.26646   1
   1  -1   8 2153.37 54.5635   8
  -1   1  -8 2083.48 56.4327   8
   1  -1   8 2018.67 54.6443   7
  -1   1  -8 1926.32 52.0708   6
   1  -1   8 2139.88 54.5597   3
  -1   1  -8 1815.61 48.5749   1
  -1   1  -9 58.8175 15.2975   8
   1  -1   9 49.7331 8.47565   7
   1  -1   9 69.8789 8.99428   3
  -1   1  -9 44.5478 7.45649   1
   1  -1   9 39.3764 8.56218   8
   1  -1  10 57.3944 9.68569   7
   1  -1  10 50.0264 10.0261   8
  -1   1 -10 49.1983 16.5194   8
   1  -1  11 207.905 14.5016   7
  -1   1 -11 198.937 20.5163   8
   1  -1  11 234.321 14.8814   8
   1  -1  12 31.7806 9.55971   7
   1  -1  12 33.9032 10.0739   8
  -1   1 -12 38.1052 18.5807   8
  -1   1 -13 148.864 23.6435   8
   1  -1  13 164.361 14.9632   7
   1  -1  13 159.317 14.5095   8
   1  -1  14 10.6916 10.7246   7
  -1   1 -14 20.3197 23.4647   8
   1  -1  14 12.1976 11.3067   8
  -1   0  15 139.845 16.4777   8
   1   0 -15 103.453 26.7656   8
  -1   0  15 114.436 15.6769   7
  -1   0  14 16.3558 12.1499   8
   1   0 -14 28.6811 23.3200   8
  -1   0  14 44.5393 12.1726   3
  -1   0  14 7.89436 11.5545   7
   1   0 -13 11.9077 8.09894   1
  -1   0  13 32.2711 11.1940   3
   1   0 -13 18.0094 19.2190   8
  -1   0  13 11.2998 11.3418   8
   1   0 -12-8.89441 17.8641   8
  -1   0  12 9.25724 10.1710   8
   1   0 -12-11.2943 9.50355   1
   1   0 -12 4.92445 8.80452   1
  -1   0  12 0.18765 10.5124   3
  -1   0  11 803.819 29.7392   8
  -1   0  11 758.965 29.3260   3
   1   0 -11 724.053 22.7154   1
   1   0 -11 760.065 32.9549   8
  -1   0  10 22.3944 8.81670   8
   1   0 -10 2.05052 9.20021   1
   1   0 -10 13.0641 15.4907   8
  -1   0  10 13.6518 8.71149   3
   1   0  -9 157.509 9.55082   1
   1   0  -9 122.783 15.8214   8
  -1   0   9 125.579 11.0833   8
  -1   0   9 110.741 11.0539   3
   1   0  -9 132.913 13.0798   2
   1   0  -8 613.981 25.8225   8
  -1   0   8 574.584 22.9672   8
   1   0  -8 669.630 23.2089   2
   1   0  -8 643.930 20.1073   1
   1   0  -7 1181.03 32.4765   2
  -1   0   7 1024.33 33.0524   8
  -1   0   7 1025.86 30.8360   6
   1   0  -7 1110.13 34.8782   8
   1   0  -7 1049.92 30.1682   1
  -1   0   6-0.35307 4.21419   6
  -1   0   6-3.50688 4.02083   2
   1   0  -6-1.02379 10.2044   8
  -1   0   6 0.10311 5.49032   8
   1   0  -6-2.37072 7.93374   2
   1   0  -5 63.5488 8.02803   2
  -1   0   5 59.3367 5.17422   6
   1   0  -5 68.4176 9.74358   8
  -1   0   5 57.6564 4.66307   2
  -1   0   4 1960.45 52.2733   2
  -1   0   4 2088.20 52.9680   6
  -1   0   3 198.192 7.55401   6
   1   0  -3 218.569 8.39656   2
  -1   0   3 191.027 7.19797   2
   1   0   2 1153.47 29.3954   1
  -1   0  -2 1333.13 30.1365   8
  -1   0  -2 1273.37 30.6414   7
   1   0   3 1542.05 41.3490   8
   1   0   3 1564.50 40.8172   1
  -1   0  -3 1634.78 40.4919   1
   1   0   4 392.779 12.3737   1
   1   0   4 356.908 12.4848   8
  -1   0  -4 384.457 14.1343   8
  -1   0  -4 351.008 11.3653   1
   1   0   4 367.651 13.0300   7
  -1   0  -5 1454.19 36.6823   6
  -1   0  -5 1446.84 38.9703   8
   1   0   5 1277.06 37.0816   8
   1   0   5 1358.97 37.1399   1
  -1   0  -5 1423.12 34.8762   2
   1   0   5 1322.78 37.7521   7
  -1   0  -5 1290.76 34.8648   1
   1   0   6 2979.16 78.5919   7
  -1   0  -6 2902.34 74.9473   1
  -1   0  -6 3120.26 75.3148   2
  -1   0  -6 3142.16 79.5167   8
  -1   0  -6 3202.99 77.0523   6
   1   0   6 3039.33 78.0340   8
  -1   0  -7 36.8921 9.50447   6
  -1   0  -7 45.7896 7.35628   1
   1   0   7 41.9685 6.90435   7
   1   0   7 38.7345 6.99854   8
  -1   0  -7 47.3585 11.7636   8
  -1   0  -7 50.9626 8.62777   2
  -1   0  -8 15.2859 10.3584   6
  -1   0  -8 29.8539 10.1178   2
   1   0   8 14.2500 6.65368   7
   1   0   8 15.5446 6.97971   8
  -1   0  -8 17.1890 8.38539   1
  -1   0  -8 26.0113 13.1765   8
  -1   0  -9 49.4783 9.50071   1
   1   0   9 57.7310 9.22968   7
  -1   0  -9 56.3549 15.6866   8
   1   0   9 60.5368 9.32279   8
  -1   0  -9 62.7987 13.0537   6
  -1   0  -9 66.3357 14.8792   2
  -1   0 -10 652.342 30.1748   8
  -1   0 -10 604.370 25.6182   6
   1   0  10 700.000 26.2543   7
  -1   0 -10 687.700 24.4020   2
  -1   0 -10 634.421 21.4996   1
   1   0  10 715.734 25.7110   8
   1   0  11 77.4519 10.9565   7
  -1   0 -11 73.1147 18.9312   8
  -1   0 -11 69.0058 10.9503   1
   1   0  11 85.4260 11.3199   8
   1   0  12 3.14032 8.81651   8
  -1   0 -12 4.61807 10.5516   1
   1   0  12 6.63781 8.91738   7
  -1   0 -12-0.42405 18.8602   8
   1   0  13 143.466 14.6491   7
   1   0  13 154.366 14.6504   8
  -1   0 -13 100.135 22.9808   8
   1   0  14 29.5507 12.1488   7
   1   0  14 39.0260 12.6367   8
  -1   0 -14 36.1920 25.5624   8
  -1  -1  15-2.58202 11.8811   7
  -1  -1  15 30.1422 12.7825   3
   1   1 -15-8.14817 24.8118   8
  -1  -1  15-11.2619 13.0331   8
  -1  -1  14 6.65359 11.2980   7
  -1  -1  14 37.1485 12.3593   3
   1   1 -14 20.3733 22.2269   8
  -1  -1  14 6.73257 12.4792   8
  -1  -1  13 290.623 19.1558   8
  -1  -1  13 293.799 18.6073   3
   1   1 -13 239.413 24.7967   8
  -1  -1  12 215.884 16.0532   3
  -1  -1  12 215.951 16.6201   8
   1   1 -12 159.652 21.6703   8
  -1  -1  11 302.327 17.8166   3
  -1  -1  11 317.206 18.7202   8
   1   1 -11 244.234 22.0159   8
   1   1 -10 1.24819 15.0400   8
  -1  -1  10 3.75405 8.41669   8
  -1  -1  10 8.46395 8.29289   3
  -1  -1   9 48.8376 8.68085   3
   1   1  -9 39.4277 13.7825   8
  -1  -1   9 36.1703 6.75432   6
  -1  -1   9 50.5446 8.83527   8
  -1  -1   8 147.784 9.17273   6
   1   1  -8 162.732 15.2517   8
  -1  -1   8 161.402 8.51175   2
  -1  -1   8 159.633 11.6741   8
  -1  -1   8 169.166 11.1876   3
  -1  -1   7 527.114 16.9809   2
  -1  -1   7 504.181 19.9382   8
   1   1  -7 530.597 21.6609   8
  -1  -1   7 500.579 19.2706   3
  -1  -1   7 520.300 17.4883   6
  -1  -1   6 6536.18 159.292   2
   1   1  -6 7003.09 162.424   8
  -1  -1   6 6353.16 161.447   3
  -1  -1   6 6558.62 162.568   8
  -1  -1   6 6489.47 159.728   6
  -1  -1   5 25.4925 4.07302   2
   1   1  -5 19.6071 8.54454   8
  -1  -1   5 27.9131 5.48506   8
  -1  -1   5 24.7492 4.16506   6
  -1  -1   4 5852.80 151.281   8
  -1  -1   4 6141.37 149.868   2
  -1  -1   3 198.869 6.21345   1
   1   1  -3 217.268 9.22862   8
  -1  -1   2 153.974 5.03477   1
  -1  -1  -1 7636.63 25.5893   3
  -1  -1  -1 0.46932 1.29113   1
  -1  -1  -2 340.670 11.2342   1
   1   1   2 323.940 11.1195   1
   1   1   2 372.614 11.3025   3
   1   1   3 421.490 14.3473   1
   1   1   3 433.460 14.2840   3
  -1  -1  -3 450.624 14.8195   8
  -1  -1  -3 423.042 13.7957   1
  -1  -1  -4 5.44119 6.13596   1
   1   1   4 11.7434 6.77228   3
   1   1   4 4.11367 4.07256   8
   1   1   4 3.95527 4.59728   1
  -1  -1  -4 6.81623 7.59613   8
  -1  -1  -5 108.748 11.1386   8
  -1  -1  -5 120.286 9.70131   6
   1   1   5 105.154 7.34851   8
   1   1   5 124.479 10.1382   3
  -1  -1  -5 118.310 8.78287   1
  -1  -1  -6 1047.91 31.5737   6
   1   1   6 1024.00 31.0002   8
   1   1   6 1074.45 32.4401   3
  -1  -1  -6 1088.47 30.2232   1
  -1  -1  -6 1113.40 34.0058   8
   1   1   7 1403.95 40.3831   8
  -1  -1  -7 1450.95 38.9953   1
  -1  -1  -7 1372.18 38.3575   2
  -1  -1  -7 1442.02 40.7020   6
   1   1   7 1329.97 41.1722   7
  -1  -1  -7 1540.42 43.9160   8
  -1  -1  -8 704.073 25.9050   6
   1   1   8 743.791 25.0768   8
  -1  -1  -8 697.233 24.0169   2
  -1  -1  -8 749.537 23.8849   1
   1   1   8 714.421 25.6748   7
  -1  -1  -8 768.309 29.5210   8
   1   1   9 4.22452 7.60698   8
   1   1   9 10.0035 7.70443   7
  -1  -1  -9 24.6885 11.3077   1
  -1  -1  -9 3.07086 11.7072   2
  -1  -1  -9 5.59050 15.3838   8
  -1  -1  -9 12.9401 13.0411   6
   1   1  10 162.246 13.1677   7
  -1  -1 -10 153.125 20.1548   8
  -1  -1 -10 149.198 14.3151   1
  -1  -1 -10 173.660 17.3543   6
  -1  -1 -10 152.183 16.0902   2
   1   1  10 185.740 13.5827   8
  -1  -1 -11 113.342 17.2850   2
  -1  -1 -11 118.349 14.9282   1
  -1  -1 -11 113.239 21.0733   8
   1   1  11 113.924 12.6121   7
  -1  -1 -11 112.041 17.6443   6
   1   1  11 132.698 12.7189   8
  -1  -1 -12 48.8803 16.8569   2
   1   1  12 78.6856 12.0987   7
   1   1  12 73.3773 11.4942   8
  -1  -1 -12 74.5114 21.5749   8
  -1  -1 -12 68.2461 14.8491   1
   1   1  13 38.1940 11.4154   8
   1   1  13 35.7607 11.6972   7
  -1  -1 -13 31.9380 23.7690   8
   1   1  14 138.085 15.0915   8
  -1  -1 -14 130.576 28.4062   8
  -1  -2  15 116.249 14.7180   3
   1   2 -15 94.1986 27.0384   8
  -1  -2  15 77.0351 14.7921   7
  -1  -2  15 64.9570 14.6678   8
  -1  -2  14 17.9912 11.8801   8
   1   2 -14 13.4041 21.7059   8
  -1  -2  14 18.2126 11.5644   3
  -1  -2  13 301.483 19.4370   8
  -1  -2  13 328.115 18.8517   3
   1   2 -13 267.720 25.2788   8
   1   2 -12 686.698 32.7574   8
  -1  -2  12 730.905 29.7562   8
  -1  -2  12 755.784 28.7854   3
   1   2 -11 136.481 19.7746   8
  -1  -2  11 194.750 14.7296   3
  -1  -2  11 169.461 15.0222   8
  -1  -2  10 534.574 21.9810   3
  -1  -2  10 529.463 23.2197   8
   1   2 -10 518.122 25.4765   8
  -1  -2   9 1304.71 37.4928   6
  -1  -2   9 1332.73 40.2338   3
   1   2  -9 1301.10 42.0111   8
  -1  -2   9 1331.96 36.7179   2
  -1  -2   9 1361.87 42.3357   8
  -1  -2   8 6.22683 4.92169   6
  -1  -2   8 4.60702 6.40942   3
  -1  -2   8 11.2202 5.02168   2
   1   2  -8 1.32421 12.2329   8
  -1  -2   8 4.87461 6.77077   8
  -1  -2   7 895.879 26.0525   2
  -1  -2   7 860.416 25.7955   6
  -1  -2   7 876.786 27.8242   3
   1   2  -7 914.161 29.9892   8
  -1  -2   7 883.161 29.2054   8
  -1  -2   6 1363.72 37.3905   6
  -1  -2   6 1382.33 37.8128   2
   1   2  -6 1496.78 40.7891   8
  -1  -2   6 1335.60 38.7015   3
  -1  -2   6 1422.92 40.5085   8
   1   2  -5 1754.88 45.2533   8
  -1  -2   5 1609.20 44.0103   3
  -1  -2   5 1631.84 45.3384   8
  -1  -2   4 646.975 20.7983   8
   1   2  -4 737.729 21.1140   8
  -1  -2   4 661.275 17.5704   1
  -1  -2   3 9.71113 2.06013   1
  -1  -2   3 13.4363 3.43458   8
   1   2  -2 25.4999 3.75747   1
  -1  -2   2 15.6628 2.47676   1
  -1  -2   1 1057.57 30.0631   1
   1   2  -1 1299.76 30.5673   1
  -1  -2   0 1235.79 30.3252   3
  -1  -2  -1 39144.8 928.359   7
  -1  -2  -1 39285.5 927.625   3
   1   2   2 2653.86 71.4623   1
  -1  -2  -2 2629.36 69.7993   3
   1   2   2 2924.29 70.0488   7
   1   2   2 2903.95 69.4659   3
  -1  -2  -2 2935.17 70.6935   1
   1   2   3 2780.81 73.3370   1
   1   2   3 2970.55 71.8035   7
   1   2   3 2918.22 70.9337   3
  -1  -2  -3 2861.96 71.4645   1
   1   2   4 2647.34 67.0005   3
  -1  -2  -4 2586.04 66.8575   1
  -1  -2  -5 3445.52 87.1633   1
   1   2   5 3431.63 87.6917   3
  -1  -2  -5 3494.66 89.1900   8
   1   2   6 245.522 14.2290   3
  -1  -2  -6 231.552 14.3553   6
  -1  -2  -6 228.586 13.3372   1
   1   2   6 199.890 11.1638   8
  -1  -2  -6 232.135 15.8425   8
  -1  -2  -7-0.31921 11.1883   6
   1   2   7 10.0223 5.88156   8
  -1  -2  -7-0.25734 9.72041   1
   1   2   7 21.8811 11.5154   3
  -1  -2  -7 7.33613 12.9060   8
  -1  -2  -8 20.4247 10.4353   2
  -1  -2  -8 26.6621 13.1192   6
  -1  -2  -8 25.5802 11.7951   1
  -1  -2  -8 37.6767 15.5887   8
   1   2   8 55.2213 13.2150   3
   1   2   8 20.7814 7.49406   8
  -1  -2  -9 830.373 34.4008   8
   1   2   9 806.153 28.7314   8
  -1  -2  -9 840.274 31.3129   6
  -1  -2  -9 879.272 29.6108   1
  -1  -2  -9 740.009 28.2875   2
  -1  -2 -10 145.597 16.3171   1
  -1  -2 -10 124.781 17.4949   6
   1   2  10 132.647 12.4659   8
  -1  -2 -10 125.031 20.8862   8
  -1  -2 -10 128.020 16.0097   2
   1   2  11 95.6139 19.7327   3
  -1  -2 -11 77.1580 17.1681   2
   1   2  11 91.3644 11.9570   8
   1   2  11 69.6249 11.4209   7
  -1  -2 -11 65.1386 21.1929   8
  -1  -2 -11 98.4395 16.3631   1
  -1  -2 -11 76.2299 18.3412   6
   1   2  12 37.8021 11.1242   8
  -1  -2 -12 31.1749 23.4911   8
   1   2  12 31.7624 11.4600   7
  -1  -2 -12 25.9529 19.5097   2
  -1  -2 -12 53.8548 19.5546   6
  -1  -2 -12 45.9971 17.2135   1
   1   2  13 12.1484 10.9877   7
   1   2  13 17.3071 10.7897   8
  -1  -2 -13 13.1748 25.1413   8
   1   3 -15 28.6220 23.8257   8
  -1  -3  15 34.6512 13.5127   8
  -1  -3  15 0.22461 11.6954   7
   1   3 -14 123.602 23.4950   8
  -1  -3  14 155.095 15.0678   3
  -1  -3  14 156.556 16.6666   8
   1   3 -13 2.83761 18.1669   8
  -1  -3  13 10.5050 9.94130   3
  -1  -3  13 4.53396 10.8709   8
   1   3 -12 320.480 23.6847   8
  -1  -3  12 378.433 20.9442   8
  -1  -3  12 377.441 19.1092   3
  -1  -3  11 608.731 23.9105   3
  -1  -3  11 546.530 25.4307   8
   1   3 -11 546.650 27.1750   8
  -1  -3  10-4.80313 6.91248   2
  -1  -3  10 0.87447 9.29606   8
  -1  -3  10 8.63970 6.53718   6
   1   3 -10 3.94687 14.8157   8
  -1  -3  10 5.56066 8.07879   3
  -1  -3   9 183.116 12.1083   3
  -1  -3   9 173.124 9.51408   6
   1   3  -9 152.673 15.9498   8
  -1  -3   9 144.486 13.3399   8
  -1  -3   9 170.591 9.81992   2
   1   3  -8-5.41659 11.9197   8
  -1  -3   8 4.70619 7.12883   8
  -1  -3   8-1.25078 6.30142   3
  -1  -3   8 5.61754 5.45320   2
  -1  -3   8 3.19714 5.07270   6
  -1  -3   7 4485.13 111.953   3
  -1  -3   7 4659.25 110.703   6
   1   3  -7 4582.09 112.829   8
  -1  -3   7 4564.12 114.791   8
   1   3  -6 23.4387 9.67509   8
  -1  -3   6 16.8971 4.70484   3
  -1  -3   6 15.1397 2.03324   1
  -1  -3   6 21.5784 6.14597   8
  -1  -3   5 1850.25 47.9878   3
  -1  -3   5 1876.75 50.3190   8
  -1  -3   5 1866.81 46.5335   5
  -1  -3   5 1823.29 45.7337   1
  -1  -3   4 1957.45 51.0416   8
  -1  -3   4 1870.56 48.6772   3
  -1  -3   4 1957.11 47.7126   5
  -1  -3   4 1879.28 48.0542   1
   1   3  -4 1987.36 48.9656   1
  -1  -3   3 147.146 5.80734   3
  -1  -3   3 161.262 5.63378   5
   1   3  -3 163.958 8.46584   1
  -1  -3   3 164.806 6.83980   1
  -1  -3   2 263.448 9.89707   1
   1   3  -2 275.987 11.1568   1
   1   3  -1 4.14706 6.48782   1
  -1  -3   1 20.0300 3.81151   1
  -1  -3   0 835.986 22.9078   7
  -1  -3   0 859.405 21.7539   3
  -1  -3  -1 150.856 6.88167   7
  -1  -3  -1 136.851 7.25978   8
  -1  -3  -1 140.545 6.20992   3
   1   3   2 2621.01 63.7956   7
  -1  -3  -2 2357.21 64.3740   7
   1   3   2 2559.43 62.9725   3
  -1  -3  -2 2553.11 65.3130   1
   1   3   3 4638.66 112.110   7
   1   3   3 4507.30 111.193   3
  -1  -3  -3 4442.89 112.676   1
   1   3   4 456.646 17.3611   7
   1   3   4 447.908 16.7560   3
  -1  -3  -4 426.621 17.3893   1
   1   3   5 265.699 14.5445   7
  -1  -3  -5 230.842 14.2670   1
   1   3   5 261.060 14.1077   3
   1   3   6 51.0573 11.4022   3
  -1  -3  -6 26.7873 11.7669   6
   1   3   6 40.2234 11.2845   7
  -1  -3  -6 18.3389 10.7395   1
  -1  -3  -7 612.681 24.3937   1
  -1  -3  -7 596.905 26.7881   8
  -1  -3  -7 592.103 25.1760   6
   1   3   7 659.550 24.7074   3
   1   3   7 637.641 25.5398   7
  -1  -3  -8 69.6514 14.3823   1
   1   3   8 92.5474 14.6075   3
  -1  -3  -8 85.5968 17.2710   8
  -1  -3  -8 69.4884 15.2959   6
   1   3   8 71.9436 9.54498   8
  -1  -3  -9 279.917 20.6663   6
   1   3   9 296.934 16.0662   8
  -1  -3  -9 262.973 18.4752   2
  -1  -3  -9 314.574 19.8383   1
  -1  -3  -9 329.437 24.4663   8
  -1  -3 -10 163.906 23.1802   8
   1   3  10 166.754 13.6007   8
   1   3  10 223.361 20.3076   3
  -1  -3 -10 174.934 19.7354   6
  -1  -3 -10 180.508 18.5542   2
  -1  -3 -10 207.845 20.1654   1
  -1  -3 -11-21.6409 21.5887   8
  -1  -3 -11 12.8517 17.6180   6
   1   3  11 10.9709 9.59712   8
  -1  -3 -11 1.39407 18.0016   1
  -1  -3 -11-3.71653 17.2239   2
  -1  -3 -12-7.42872 25.3303   8
  -1  -3 -12 15.3171 20.5556   6
  -1  -3 -12 6.20377 19.4540   2
  -1  -3 -12 31.0621 18.7604   1
   1   3  12 4.31923 10.5392   8
   1   3  13 17.6524 11.6691   8
  -1  -3 -13 46.0968 22.9166   6
  -1  -3 -13 9.10972 26.8041   8
  -1  -4  15 15.3953 12.2886   8
  -1  -4  15 8.78765 11.3407   7
   1   4 -15 15.9016 22.9805   8
  -1  -4  15 5.27550 11.2304   5
   1   4 -14 242.690 25.3792   8
  -1  -4  14 242.978 17.0889   5
  -1  -4  14 304.601 20.3979   8
  -1  -4  13 12.5235 9.79282   3
  -1  -4  13 1.10291 8.95265   5
  -1  -4  13-2.51269 12.4728   8
   1   4 -13 6.26320 18.8682   8
   1   4 -12 116.157 18.7748   8
  -1  -4  12 119.089 12.3344   3
  -1  -4  12 80.4757 11.0425   5
  -1  -4  12 107.715 14.0186   8
   1   4 -11 42.2197 16.1209   8
  -1  -4  11 35.9842 9.93946   3
  -1  -4  11 30.3438 7.53435   2
  -1  -4  11 27.9194 11.3963   8
  -1  -4  11 30.4607 8.90405   5
  -1  -4  10 670.454 27.3099   8
  -1  -4  10 615.319 22.4809   5
   1   4 -10 626.533 27.0436   8
  -1  -4  10 674.698 21.2467   6
  -1  -4  10 707.620 24.1202   3
  -1  -4  10 622.306 21.6709   2
  -1  -4   9 585.197 20.9947   5
  -1  -4   9 660.322 25.8449   8
   1   4  -9 610.944 24.8137   8
  -1  -4   9 671.245 22.6459   3
  -1  -4   9 616.273 21.4363   2
  -1  -4   9 634.574 20.4368   6
  -1  -4   8 619.836 20.7174   5
  -1  -4   8 676.207 21.0696   6
  -1  -4   8 669.814 22.2725   3
  -1  -4   8 705.869 25.8749   8
  -1  -4   7 1247.93 27.1564   3
  -1  -4   7 1124.70 25.0216   5
  -1  -4   7 1230.86 31.0427   8
  -1  -4   6 11.1824 4.13352   5
  -1  -4   6 10.6253 3.27341   1
  -1  -4   6 10.7748 4.80334   3
  -1  -4   6 9.72172 6.55665   8
  -1  -4   5 1074.79 28.9132   3
  -1  -4   5 1051.17 28.5997   1
  -1  -4   5 1156.28 32.9710   8
  -1  -4   5 1064.85 28.5275   5
  -1  -4   4 326.623 11.6070   1
  -1  -4   4 314.419 9.95799   3
  -1  -4   4 319.728 10.6418   5
  -1  -4   4 317.736 13.0039   8
  -1  -4   3 693.675 21.0835   1
   1   4  -2 3819.94 97.4493   1
  -1  -4   2 3899.49 96.3644   1
   1   4  -1 33.5919 9.43903   1
  -1  -4   1 64.2134 6.06747   1
  -1  -4   0 5618.64 137.155   7
   1   4   0 5783.77 141.537   1
  -1  -4  -1 23.4204 4.76047   8
  -1  -4  -1 10.3547 3.85820   7
   1   4   2 527.215 15.8154   3
  -1  -4  -2 461.350 16.9156   8
  -1  -4  -2 476.157 19.3236   1
   1   4   3 1172.20 31.2411   3
   1   4   3 1099.19 31.5968   7
  -1  -4  -3 1173.65 33.9794   1
   1   4   4 1204.73 34.1387   7
   1   4   4 1125.56 33.2793   3
  -1  -4  -4 1165.33 35.7683   1
   1   4   5 497.785 20.1765   7
  -1  -4  -5 493.071 21.0156   1
   1   4   5 498.286 19.2899   3
  -1  -4  -6 320.252 19.3806   6
  -1  -4  -6 299.446 18.3083   1
   1   4   6 330.670 17.7769   7
   1   4   6 338.089 17.2046   3
   1   4   7 271.730 17.7200   7
   1   4   7 280.837 17.2306   3
  -1  -4  -7 221.146 18.4913   1
  -1  -4  -7 245.109 18.9383   6
   1   4   8 104.922 15.0549   3
   1   4   8 107.778 16.4747   7
  -1  -4  -8 61.5486 16.4788   6
  -1  -4  -8 62.9263 16.3787   1
  -1  -4  -9-1.34624 14.7883   2
  -1  -4  -9-2.49010 16.3980   1
  -1  -4  -9-5.51843 16.1165   6
  -1  -4  -9 16.3477 19.3068   8
   1   4   9 47.5546 16.0730   3
   1   4   9 16.1491 16.5216   7
  -1  -4 -10-3.25405 18.4383   6
  -1  -4 -10 3.30465 17.1730   2
   1   4  10-2.09650 10.0782   8
   1   4  10 33.7974 17.7878   3
   1   4  10 23.0291 18.2533   7
  -1  -4 -10 8.83599 18.8923   1
  -1  -4 -10 0.74468 21.2274   8
   1   4  11 28.0160 11.0192   8
  -1  -4 -11 8.84053 19.9270   2
  -1  -4 -11 34.4844 20.8475   1
  -1  -4 -11 17.2558 25.8083   8
   1   4  11 26.7623 20.0623   7
  -1  -4 -11 5.22703 19.4435   6
  -1  -4 -12 127.838 23.7407   2
  -1  -4 -12 108.386 29.0863   8
   1   4  12 123.392 14.8869   8
  -1  -4 -12 171.419 23.2237   1
  -1  -4 -12 125.977 25.1621   6
  -1  -4 -13 37.0353 25.1794   6
  -1  -5  15 8.10791 11.4676   7
  -1  -5  15 33.6067 13.6315   5
  -1  -5  15 43.7589 13.6559   8
  -1  -5  14 9.29329 11.4049   5
  -1  -5  14 9.87167 12.4467   8
  -1  -5  13-5.78045 11.5773   8
  -1  -5  13 5.53560 10.1408   5
  -1  -5  12 527.835 19.8909   2
  -1  -5  12 654.200 27.9384   8
  -1  -5  12 599.659 23.9941   5
  -1  -5  11 8.51849 8.35980   5
  -1  -5  11 5.89055 7.51778   2
  -1  -5  11 12.9259 6.03763   6
  -1  -5  11-0.95958 10.7644   8
  -1  -5  10 24.0337 7.79907   3
  -1  -5  10 25.1330 10.5526   8
  -1  -5  10 19.2822 7.95254   5
  -1  -5  10 25.3506 6.21969   6
  -1  -5  10 13.9289 7.99012   2
  -1  -5   9 461.310 17.3393   3
  -1  -5   9 451.953 21.3017   8
  -1  -5   9 420.109 16.8259   5
  -1  -5   9 430.964 16.1244   6
  -1  -5   8 254.959 11.6563   5
  -1  -5   8 253.258 15.8182   8
  -1  -5   8 277.175 12.0800   3
  -1  -5   7 1.77745 7.31931   8
  -1  -5   7 5.01847 4.61996   5
  -1  -5   7 3.35015 3.58827   1
  -1  -5   7 8.06285 4.72848   3
  -1  -5   6 21.4810 4.37305   3
  -1  -5   6 20.6734 7.72140   8
  -1  -5   6 27.3669 5.11435   5
  -1  -5   6 34.1351 4.69407   1
  -1  -5   5 1845.74 48.9715   5
  -1  -5   5 1956.53 49.6106   1
  -1  -5   5 1865.34 52.0145   8
  -1  -5   4 80.9288 7.05334   1
   1   5  -3 1395.10 35.4672   5
  -1  -5   3 1397.11 39.1231   1
   1   5  -2 409.523 14.0988   5
  -1  -5   2 501.561 17.0646   1
  -1  -5   1 4362.72 112.115   1
  -1  -5   1 4497.68 108.408   7
  -1  -5   0 664.663 23.3094   1
  -1  -5   0 727.223 20.8635   7
  -1  -5  -1 174.506 9.10975   8
  -1  -5  -1 163.232 8.59367   7
  -1  -5  -2 314.068 13.3876   8
  -1  -5  -3 9.34290 5.68492   8
  -1  -5  -3 24.3321 10.8779   1
   1   5   3 20.0836 7.82165   3
   1   5   4 103.210 10.3475   3
   1   5   4 97.8801 10.2531   7
  -1  -5  -4 71.3196 8.59884   8
  -1  -5  -4 106.168 13.2449   1
   1   5   5 182.069 13.3022   3
   1   5   5 162.572 13.4028   7
  -1  -5  -5 190.037 16.0115   1
  -1  -5  -5 145.557 11.9844   8
   1   5   6 420.853 19.9292   7
  -1  -5  -6 457.043 23.6070   6
  -1  -5  -6 390.451 22.7805   1
   1   5   6 438.260 19.6891   3
   1   5   7 171.120 16.2874   7
  -1  -5  -7 176.921 18.6267   6
   1   5   7 192.662 15.9270   3
  -1  -5  -7 149.030 18.6379   1
   1   5   8 121.757 16.6076   3
  -1  -5  -8 69.4764 18.4090   1
  -1  -5  -8 63.3968 17.5849   6
   1   5   8 95.7508 16.6585   7
   1   5   9 353.133 23.2213   7
  -1  -5  -9 280.491 24.2507   6
  -1  -5  -9 331.227 25.0944   1
   1   5  10 53.0840 18.8569   7
  -1  -5 -10 48.8855 21.4970   1
  -1  -5 -10 21.1882 18.9509   2
  -1  -5 -10 17.6208 19.9392   6
  -1  -5 -11 13.4740 26.2539   8
  -1  -5 -11 16.4932 22.6362   6
  -1  -5 -11-0.99370 21.2901   2
  -1  -5 -11 3.49873 21.7479   1
   1   5  11 29.3715 19.4937   7
  -1  -5 -12 44.7231 25.2842   6
  -1  -5 -12 38.2037 25.4124   2
  -1  -5 -12 58.8039 24.8553   1
  -1  -6  15 165.476 17.6786   8
  -1  -6  14 58.5579 12.3055   7
  -1  -6  14 64.0865 14.5629   5
  -1  -6  14 77.0880 14.6953   8
  -1  -6  13 77.0827 13.3811   5
  -1  -6  13 51.2888 13.5518   8
  -1  -6  12 112.820 15.2429   8
  -1  -6  12 108.577 10.2772   2
  -1  -6  12 118.380 13.0992   5
  -1  -6  11 180.381 13.3889   5
  -1  -6  11 181.679 16.9135   8
  -1  -6  11 144.370 12.0554   2
  -1  -6  11 178.523 9.45381   6
  -1  -6  10 275.796 18.1270   8
  -1  -6  10 253.657 14.2969   5
  -1  -6  10 261.167 11.4793   6
  -1  -6   9-0.17300 8.95368   8
  -1  -6   9-1.41090 6.99957   5
  -1  -6   8 39.9613 7.57560   5
  -1  -6   8 29.7595 4.79668   1
  -1  -6   8 41.8207 9.70063   8
  -1  -6   7 360.805 15.1316   5
  -1  -6   7 379.698 13.6269   1
  -1  -6   7 374.644 18.2810   8
  -1  -6   6 139.949 8.66427   1
  -1  -6   6 153.707 11.8686   8
  -1  -6   6 133.901 9.57235   5
  -1  -6   5 503.331 19.3676   8
  -1  -6   5 513.199 17.6073   1
  -1  -6   5 450.955 12.9114   4
  -1  -6   4 282.646 13.3865   1
   1   6  -4 258.780 9.85051   5
   1   6  -3 1290.38 34.6846   5
  -1  -6   3 1435.65 39.3773   1
  -1  -6   2 5.94127 3.09966   7
  -1  -6   2 4.11457 5.74539   1
   1   6  -2-3.53772 6.66453   5
  -1  -6   1 1149.92 30.8647   7
  -1  -6   1 1110.43 34.7887   1
  -1  -6   0 319.682 15.2871   1
  -1  -6   0 360.631 14.0933   8
  -1  -6   0 322.298 12.4255   7
  -1  -6  -1 107.751 8.01012   8
  -1  -6  -2 28.7213 6.16688   8
  -1  -6  -3 59.8266 8.34206   8
  -1  -6  -3 89.8769 13.8839   1
  -1  -6  -4 622.844 25.6358   1
   1   6   4 601.327 20.5036   3
   1   6   5 10.1955 11.0428   3
  -1  -6  -5 1.80204 8.29387   8
   1   6   5 11.3464 11.0899   7
  -1  -6  -5 16.9747 14.9238   1
   1   6   6 632.412 25.0577   7
  -1  -6  -6 736.525 30.6307   6
  -1  -6  -6 595.124 29.4691   1
  -1  -6  -6 595.163 26.8284   8
   1   6   6 722.406 25.4426   3
  -1  -6  -7 128.861 20.8824   1
   1   6   7 154.589 16.3154   7
  -1  -6  -7 121.049 14.6177   8
  -1  -6  -7 160.932 20.4477   6
   1   6   7 185.741 16.3646   3
   1   6   8 45.8225 15.7920   7
  -1  -6  -8 32.7378 18.7366   6
  -1  -6  -8 1.11541 20.4802   1
  -1  -6  -8 8.02861 12.0702   8
   1   6   9 11.0844 16.7593   7
  -1  -6  -9-17.7101 21.2272   1
  -1  -6  -9-3.87911 19.3941   6
  -1  -6 -10 3.33580 22.7318   6
  -1  -6 -10-15.7629 21.3076   2
  -1  -6 -10-5.81493 22.2712   1
   1   6  10 28.9361 18.6973   7
  -1  -6 -11 85.4619 25.0678   1
  -1  -6 -11 51.3522 25.6950   6
   1   6  11 123.201 21.8836   7
  -1  -6 -11 46.1500 24.1634   2
  -1  -6 -12 42.1567 32.1912   2
  -1  -6 -12 59.0559 27.2272   1
  -1  -7  14 52.9553 10.8226   4
  -1  -7  14 54.7280 14.1327   8
  -1  -7  13 148.268 15.8628   5
  -1  -7  13 122.250 16.1269   8
  -1  -7  13 120.326 11.8255   4
  -1  -7  12 4.78505 10.5281   5
  -1  -7  12 5.33372 8.47344   2
  -1  -7  12-4.57025 12.1039   8
  -1  -7  11 75.3897 13.3934   8
  -1  -7  11 71.0560 11.1783   5
  -1  -7  11 53.3090 5.95239   6
  -1  -7  10 366.108 18.0291   5
  -1  -7  10 380.765 21.0442   8
  -1  -7  10 304.290 12.8654   6
  -1  -7   9 7.53451 10.5899   8
  -1  -7   9-0.78078 4.74544   1
  -1  -7   9-2.01329 9.41234   5
  -1  -7   9-5.69007 6.46979   4
  -1  -7   8 129.274 7.68462   4
  -1  -7   8 138.734 13.3087   8
  -1  -7   8 119.659 10.9060   5
  -1  -7   8 116.896 8.05994   1
  -1  -7   7 39.2907 10.2434   8
  -1  -7   7 56.1580 7.29027   1
  -1  -7   7 48.7001 4.87821   4
  -1  -7   6 2001.61 52.9759   8
  -1  -7   6 1905.57 49.2058   1
  -1  -7   5 240.172 12.9949   1
  -1  -7   5 226.774 14.0399   8
  -1  -7   4 59.4712 8.64916   1
   1   7  -4 56.8927 6.91466   5
  -1  -7   3 226.065 13.0183   1
  -1  -7   3 225.910 8.33183   7
   1   7  -3 171.310 9.95107   5
   1   7  -2 101.085 9.67867   5
  -1  -7   2 114.303 6.51676   7
  -1  -7   2 117.577 10.5605   1
  -1  -7   1 436.813 14.7013   7
  -1  -7   1 413.164 18.4833   1
  -1  -7   0 162.171 10.1304   8
  -1  -7   0 153.801 11.7656   1
  -1  -7  -1 717.554 22.0942   8
  -1  -7  -1 632.350 23.6635   1
  -1  -7  -2 4.78797 6.84498   8
  -1  -7  -3 171.657 12.6925   8
  -1  -7  -4 567.844 27.2184   1
  -1  -7  -4 498.108 22.6227   8
  -1  -7  -5-12.5676 18.1428   1
  -1  -7  -5 21.4510 10.1510   8
  -1  -7  -6 40.1780 11.8922   8
  -1  -7  -6 7.02160 19.1846   1
  -1  -7  -7 32.5713 12.1371   8
  -1  -7  -7 65.1564 20.4544   6
  -1  -7  -7 13.4809 21.1872   1
  -1  -7  -8 266.016 25.5730   6
   1   7   8 227.286 19.9082   7
  -1  -7  -8 175.603 18.6943   8
  -1  -7  -8 243.891 26.3080   1
  -1  -7  -9 59.9316 15.7005   8
  -1  -7  -9 47.8191 24.7257   1
   1   7   9 85.0859 19.1172   7
  -1  -7  -9 81.1913 24.4651   6
  -1  -7 -10-3.26517 14.8517   8
   1   7  10 28.0601 19.7899   7
  -1  -7 -10-9.68704 24.7986   6
  -1  -7 -10-37.5630 23.7079   2
  -1  -7 -10-8.43423 25.3203   1
  -1  -7 -11 14.6447 25.8707   2
  -1  -7 -11 39.7942 27.2517   1
  -1  -8  12-12.9708 12.3839   8
  -1  -8  12 7.36257 7.39324   4
  -1  -8  11 61.7592 13.5427   8
  -1  -8  11 42.8364 7.46061   4
  -1  -8  11 46.8409 11.7854   5
  -1  -8  10 33.7958 6.32800   4
  -1  -8  10 30.0596 11.7458   8
  -1  -8  10 15.9538 10.6054   5
  -1  -8  10 9.96648 6.16425   6
  -1  -8   9 65.3648 7.29669   1
  -1  -8   9 71.9420 6.62675   4
  -1  -8   9 84.1735 12.9904   8
  -1  -8   8 661.934 22.4622   1
  -1  -8   8 753.242 28.3061   8
  -1  -8   8 655.145 19.6897   4
  -1  -8   7 163.656 14.3853   8
  -1  -8   7 140.051 10.6436   1
  -1  -8   7 118.096 6.42963   4
  -1  -8   6 26.3155 8.08832   1
  -1  -8   6 30.5747 9.47091   8
  -1  -8   5 87.8280 10.0883   1
  -1  -8   4 169.058 7.11119   7
   1   8  -4 137.798 9.34493   5
  -1  -8   4 162.629 12.5734   1
  -1  -8   3-2.95171 3.93431   7
  -1  -8   3-3.62344 7.84412   1
   1   8  -3-15.5931 8.29304   5
   1   8  -2 24.3262 9.78258   5
  -1  -8   2 18.8252 8.59336   1
  -1  -8   1 1092.50 35.5019   1
  -1  -8   1 1180.02 32.7516   8
  -1  -8   0 4.22461 6.98943   8
  -1  -8   0 19.6914 8.60765   1
  -1  -8  -1 749.093 26.0129   1
  -1  -8  -1 756.956 23.4415   8
  -1  -8  -2 58.8910 10.3170   8
   1   8   2 55.2623 6.83320   4
  -1  -8  -3 211.301 15.5804   8
  -1  -8  -4 79.5865 12.9502   8
  -1  -8  -4 68.8155 21.1363   1
  -1  -8  -5 99.1451 13.2841   8
  -1  -8  -5 89.0499 13.4901   6
  -1  -8  -5 59.3434 21.0467   1
  -1  -8  -6 173.881 24.7179   1
  -1  -8  -6 185.943 17.0235   8
  -1  -8  -7 22.1477 13.2944   8
  -1  -8  -7-7.41311 23.0586   1
  -1  -8  -8-13.5507 24.8063   1
  -1  -8  -8 7.79206 13.5458   8
  -1  -8  -8 38.1072 24.2210   6
  -1  -8  -9 46.9309 26.3585   6
  -1  -8  -9 8.12298 14.3990   8
  -1  -8  -9 26.0092 26.5218   1
  -1  -8 -10 16.9969 27.5131   1
  -1  -8 -10-9.45207 24.6698   2
  -1  -9  11 108.028 14.7160   8
  -1  -9  10 62.4934 7.30715   4
  -1  -9  10 79.4129 13.4828   8
  -1  -9   9 6.42364 7.13184   1
  -1  -9   9 16.5230 5.29111   4
  -1  -9   9 14.7996 10.6077   8
  -1  -9   8 215.431 12.4951   1
  -1  -9   8 236.111 16.6399   8
  -1  -9   7 188.976 15.6404   8
  -1  -9   7 166.510 12.0872   1
  -1  -9   6 153.034 12.2349   1
  -1  -9   6 164.478 6.33306   7
  -1  -9   6 132.592 13.8875   8
  -1  -9   5 92.8483 10.8140   1
  -1  -9   5 95.3543 5.27830   7
  -1  -9   4 53.8504 10.4254   1
   1   9  -4 37.4906 8.19192   5
  -1  -9   3 390.027 19.5744   1
   1   9  -3 329.960 15.5058   5
  -1  -9   2 21.3932 8.43622   8
   1   9  -2 36.3011 11.2534   5
  -1  -9   2 22.6745 10.6518   1
  -1  -9   1 404.090 17.3042   8
  -1  -9   1 402.418 20.7484   1
   1   9  -1 337.417 18.7389   5
  -1  -9   0 227.370 17.1607   1
  -1  -9   0 222.047 13.9004   8
  -1  -9  -1 179.931 15.5449   1
  -1  -9  -1 181.583 13.5233   8
  -1  -9  -2 8.89653 11.0104   1
   1   9   2 7.30150 5.61311   4
  -1  -9  -2-14.4115 10.0714   8
  -1  -9  -3 83.2415 12.5600   8
   1   9   3 74.1800 8.15405   4
  -1  -9  -4 62.5743 12.7012   8
  -1  -9  -4 63.8317 12.7596   6
   1   9   4 55.1341 9.62481   4
  -1  -9  -4 42.5359 23.0987   1
  -1  -9  -5 40.9871 24.2327   1
  -1  -9  -5 49.6069 12.9812   6
  -1  -9  -5 47.8941 12.8106   8
  -1  -9  -6 67.5774 14.0674   6
  -1  -9  -6 56.9562 25.6580   1
  -1  -9  -6 59.5580 14.7490   8
  -1  -9  -7 1.88041 13.1475   8
  -1  -9  -7 7.06984 26.0906   1
  -1  -9  -8-10.0171 28.2045   1
  -1 -10   9 92.0789 13.3770   8
  -1 -10   9 73.6613 9.36036   1
  -1 -10   8-5.93409 10.6465   8
  -1 -10   8-6.26948 8.15844   1
  -1 -10   7 9.29034 8.15873   1
  -1 -10   7 0.72237 10.6820   8
  -1 -10   6 242.899 16.6677   8
  -1 -10   6 249.107 15.3157   1
  -1 -10   5 35.3845 10.6379   1
   1  10  -4 9.42482 8.99929   5
  -1 -10   4 16.3422 10.5119   1
  -1 -10   3 2.19847 10.1977   1
  -1 -10   3 0.34903 8.13082   8
   1  10  -3 1.81193 10.0541   5
  -1 -10   2 397.678 21.5413   1
   1  10  -2 394.134 19.6833   5
  -1 -10   2 431.765 18.2682   8
   1  10  -1 29.4404 14.1042   5
  -1 -10   1 57.8371 12.2390   1
  -1 -10   1 49.5244 10.3246   8
  -1 -10   0 96.4462 13.8088   1
  -1 -10   0 93.3905 12.0709   8
   1  10   0 60.9536 16.0543   5
  -1 -10  -1 95.7797 14.1289   1
  -1 -10  -1 90.0548 12.2432   8
  -1 -10  -2-6.40625 10.7393   8
  -1 -10  -2-0.22326 11.4831   1
   1  10   3 58.5160 7.52098   4
  -1 -10  -3 82.0626 13.5424   8
  -1 -10  -3 90.8752 14.2664   6
   1  10   4 8.89175 8.29067   4
  -1 -10  -4 11.6475 12.1697   6
  -1 -10  -4 17.3241 11.6297   8
  -1 -10  -5 52.9554 26.3262   1
  -1 -10  -5 69.2828 15.0845   8
  -1 -10  -5 64.7713 14.4931   6
  -1 -10  -6 35.4533 13.5862   6
  -1 -10  -6 11.8054 27.4749   1
  -1 -10  -6 19.6745 14.4985   8
  -1 -11   8 11.5981 9.00475   1
  -1 -11   7 31.2854 11.7572   8
  -1 -11   7 26.7006 9.72449   1
  -1 -11   6 16.3899 10.1328   1
  -1 -11   6 15.3942 10.2568   8
  -1 -11   5 113.621 13.2535   1
   1  11  -4 48.5936 10.4754   5
  -1 -11   4 62.7295 12.3777   1
  -1 -11   3 13.5294 9.24437   8
   1  11  -3 36.6531 11.5420   5
  -1 -11   3 15.9885 11.2834   1
  -1 -11   2 72.5579 10.7040   8
   1  11  -2 56.6527 13.4577   5
  -1 -11   2 54.9881 12.6622   1
  -1 -11   1 7.76760 11.7052   1
   1  11  -1 0.45832 14.5961   5
  -1 -11   1-3.12976 9.20240   8
   1  11   0 34.2973 15.8792   5
  -1 -11   0 63.9573 14.4970   1
  -1 -11   0 68.7828 11.6418   8
  -1 -11  -1-14.7781 10.9722   8
   1  11   1 2.67630 17.9595   5
  -1 -11  -1-4.10990 12.5835   1
  -1 -11  -2 13.4228 12.6517   6
  -1 -11  -2-6.52466 13.0526   1
  -1 -11  -2-16.5302 12.3595   8
  -1 -11  -3 53.3291 14.3715   6
  -1 -11  -3 56.0316 13.8916   8
  -1 -11  -4 21.0332 13.3133   8
  -1 -11  -4 21.3883 13.4577   6
  -1 -11  -5 87.6784 16.3936   8
  -1 -12   6 7.74786 10.6175   1
  -1 -12   5-2.24690 10.9631   1
  -1 -12   4 21.6308 11.6596   1
  -1 -12   4 32.4147 9.72653   8
  -1 -12   3 52.6622 13.1298   1
  -1 -12   3 81.2572 11.6262   8
  -1 -12   2 16.8167 12.9033   1
  -1 -12   2 13.8618 10.0014   8
  -1 -12   1 5.09100 12.6326   1
  -1 -12   1 3.53892 9.95712   8
  -1 -12   0 58.6512 12.5133   8
  -1 -12   0 87.5184 14.7097   6
  -1 -12   0 71.2356 15.6925   1
  -1 -12  -1-24.2808 13.1134   8
  -1 -12  -1 14.8374 12.8595   6
  -1 -12  -2 13.8151 13.9170   6
  -1 -12  -2 16.9673 12.5546   8
  -1 -12  -3 42.1949 14.2810   8
  -1 -13   5 48.3560 12.4410   1
  -1 -13   4 0.21731 11.5233   1
  -1 -13   2 99.2439 15.2689   6
  -1 -13   1 36.9202 13.9996   6
   2 -13  -2 17.2703 14.1016   6
   2 -13  -1-4.22536 14.0417   6
   2 -13   0 42.4535 14.3597   6
   2 -13   1 22.4168 15.2717   1
   2 -13   2 46.4714 14.6383   1
   2 -13   3 160.671 17.3117   1
   2 -13   4 20.9543 12.0283   1
   2 -12  -6 11.3336 14.4328   8
  -2  12   5-0.77889 25.9904   5
   2 -12  -5-3.23772 13.5540   8
   2 -12  -4 39.9001 14.7140   6
  -2  12   4 4.73556 24.7663   5
   2 -12  -4 21.0628 13.1778   8
  -2  12   3-5.39483 21.6450   5
   2 -12  -3 9.10387 12.2688   8
   2 -12  -3 18.5107 13.9331   6
   2 -12  -2 164.372 18.1079   6
   2 -12  -2 143.079 15.3122   8
  -2  12   2 133.993 22.2417   5
   2 -12  -2 188.597 22.0812   1
  -2  12   1 8.24909 18.6895   5
   2 -12  -1 33.6529 13.3340   6
   2 -12  -1 54.5531 16.9521   1
   2 -12  -1 24.2241 11.1285   8
   2 -12   0 98.2246 12.4667   8
   2 -12   0 137.131 15.9421   6
   2 -12   0 159.511 19.3889   1
  -2  12   0 135.433 19.2714   5
   2 -12   1 62.0147 16.6788   1
  -2  12  -1 56.3693 16.9871   5
   2 -12   1 38.9461 12.9935   6
   2 -12   2 110.455 16.8482   1
   2 -12   2 95.1031 13.7851   6
   2 -12   3 11.4042 12.4639   1
   2 -12   3-2.24176 10.5783   6
   2 -12   4 80.7489 13.4579   1
  -2  12  -4 72.3907 16.6112   5
   2 -12   5 38.0510 10.8837   1
   2 -11  -7 10.2318 14.9112   8
   2 -11  -6-1.28012 14.2431   8
   2 -11  -6 2.42189 14.1077   6
   2 -11  -5 98.4344 16.9103   6
   2 -11  -5 92.7901 15.6830   8
  -2  11   4 68.8631 24.8263   5
   2 -11  -4 83.3511 16.0389   6
   2 -11  -4 84.9959 14.3281   8
  -2  11   3 12.4639 21.6271   5
  -2  11   3 5.37221 9.23951   3
  -2  11   3-21.0554 11.3326   4
   2 -11  -3 2.94041 11.4442   8
   2 -11  -3 23.9929 16.6033   1
   2 -11  -3 14.1396 12.8781   6
  -2  11   2 187.920 9.20839   3
   2 -11  -2 208.699 17.7634   6
   2 -11  -2 195.634 15.3930   8
  -2  11   2 169.748 21.6366   5
   2 -11  -2 227.794 23.4182   1
  -2  11   2 182.497 9.30728   4
   2 -11  -1-5.57902 9.21769   8
   2 -11  -1-0.55989 11.2103   6
  -2  11   1-7.92021 16.8764   5
   2 -11  -1 10.2337 15.2644   1
   2 -11   0 59.9926 12.1982   6
   2 -11   0 59.9953 15.5735   1
   2 -11   0 43.5287 9.72671   8
  -2  11   0 49.1631 16.5828   5
   2 -11   1 10.7601 10.0813   6
  -2  11  -1 9.56714 14.8154   5
   2 -11   1 5.14107 7.78327   8
   2 -11   1 7.42142 13.5210   1
   2 -11   2 312.362 17.8020   6
   2 -11   2 339.007 22.5224   1
   2 -11   2 307.687 14.2186   8
  -2  11  -2 372.631 20.6165   5
   2 -11   3 38.0926 10.1431   6
   2 -11   3 35.4126 7.37567   8
   2 -11   3 36.9806 7.31209   8
   2 -11   3 56.1824 13.4456   1
   2 -11   4 12.8647 10.3978   1
   2 -11   4 0.48501 6.54069   8
  -2  11  -4 0.26667 14.0995   5
   2 -11   4 15.0407 5.50637   8
   2 -11   4-0.11190 8.53587   6
  -2  11  -5 70.1118 15.2618   5
   2 -11   5 122.032 13.0556   1
   2 -11   6 23.0144 9.10280   1
   2 -11   7 8.62521 8.08853   1
  -2  10   9 31.7282 16.8053   7
  -2  10   8 110.438 15.9675   7
  -2  10   8 130.878 19.5381   3
   2 -10  -8 104.693 18.7725   8
  -2  10   7 110.564 15.3701   7
   2 -10  -7 125.229 17.6801   6
   2 -10  -7 79.2073 17.3295   8
  -2  10   7 117.415 17.7397   3
   2 -10  -6 52.3012 33.1080   1
   2 -10  -6 42.7823 14.4820   6
  -2  10   6 29.1927 15.1930   3
  -2  10   6 35.7413 12.2663   7
   2 -10  -6 28.3411 13.4023   8
  -2  10   5 49.5661 14.2579   3
   2 -10  -5 45.1994 13.6051   8
   2 -10  -5 60.1071 13.8509   6
  -2  10   4 31.5338 13.0973   3
   2 -10  -4 55.0168 13.9032   6
   2 -10  -4 34.1124 12.9300   8
  -2  10   3 570.491 21.4607   3
   2 -10  -3 670.875 34.0330   1
  -2  10   3 552.956 31.3454   5
   2 -10  -3 599.693 26.8001   6
   2 -10  -3 570.195 25.1441   8
  -2  10   2 12.1004 9.53870   4
   2 -10  -2 38.8885 11.7631   6
  -2  10   2 24.6738 9.79764   3
  -2  10   2 21.6035 17.9428   5
   2 -10  -2 21.5809 14.9749   1
   2 -10  -2 31.4218 9.45706   8
   2 -10  -1 148.298 18.7117   1
  -2  10   1 139.806 18.2542   5
  -2  10   1 136.616 8.31675   4
   2 -10  -1 135.250 11.6107   8
   2 -10  -1 150.060 14.5403   6
  -2  10   1 134.906 9.70577   3
   2 -10   0 23.9391 13.9936   1
   2 -10   0 17.8833 9.68026   6
  -2  10   0 14.8540 14.9811   5
   2 -10   0 17.8594 7.77745   8
   2 -10   1-0.99118 12.4321   1
   2 -10   1 13.8599 6.77509   8
  -2  10  -1 18.9405 13.9663   5
   2 -10   1 21.7467 8.91341   6
  -2  10  -2 98.3102 14.8413   5
   2 -10   2 110.372 8.44712   8
   2 -10   2 108.530 15.4263   1
   2 -10   2 114.152 11.2423   6
   2 -10   3 127.848 11.6743   6
   2 -10   3 174.287 17.4588   1
  -2  10  -3 190.208 15.7784   5
   2 -10   3 114.253 9.36303   8
   2 -10   3 170.847 8.97857   8
  -2  10  -4 152.248 15.3283   5
   2 -10   4 106.119 9.21626   8
   2 -10   4 134.495 11.0026   6
   2 -10   4 157.856 7.65059   8
   2 -10   4 177.228 15.3859   1
   2 -10   5 3.07104 5.64471   8
   2 -10   5 13.3636 8.97050   1
   2 -10   5 5.41395 4.12151   8
   2 -10   6 19.2395 3.10624   8
   2 -10   6 14.7605 3.82849   8
   2 -10   6 31.4703 8.54062   1
   2 -10   7 152.936 10.7165   1
   2 -10   8 11.3788 8.18110   1
   2 -10   8 4.46168 6.48924   1
  -2   9  11 43.3620 22.0371   3
  -2   9  10 170.905 20.6967   7
  -2   9  10 195.605 23.9274   3
   2  -9 -10 172.875 21.6281   8
   2  -9  -9 29.7346 15.7170   8
  -2   9   9 50.9955 20.0282   3
   2  -9  -9 17.7069 24.9318   2
  -2   9   9 26.5467 16.0908   7
   2  -9  -9 36.2204 15.2235   6
   2  -9  -8-1.98493 23.2865   2
   2  -9  -8 39.8899 32.8230   1
  -2   9   8-1.99732 17.3062   3
   2  -9  -8-2.18649 14.4583   8
   2  -9  -8 2.88944 13.4160   6
  -2   9   8 4.38208 14.4959   7
  -2   9   7 35.8879 13.8319   7
   2  -9  -7 49.3403 14.7258   6
  -2   9   7 28.5558 17.1360   3
   2  -9  -7 26.8193 14.3199   8
   2  -9  -7 60.7374 32.5310   1
  -2   9   6 232.991 19.4883   3
   2  -9  -6 228.794 18.7588   6
   2  -9  -6 208.150 18.4852   8
  -2   9   6 219.631 15.6741   7
   2  -9  -5 565.881 40.1444   1
   2  -9  -5 443.840 24.0897   8
  -2   9   5 492.763 22.9247   3
   2  -9  -5 485.871 24.4664   6
  -2   9   5 442.487 19.1463   7
  -2   9   4 26.4008 13.4069   3
   2  -9  -4 22.3218 11.0189   8
  -2   9   4 39.5696 9.87872   7
   2  -9  -4 42.7756 12.0211   6
   2  -9  -3 278.168 23.3104   1
   2  -9  -3 260.208 16.0958   8
   2  -9  -3 285.430 17.6455   6
  -2   9   3 241.723 15.6479   3
  -2   9   2-0.35405 16.6397   5
   2  -9  -2 11.3907 9.47213   6
   2  -9  -2-18.5075 15.1509   1
   2  -9  -2 4.30851 8.48258   8
  -2   9   1 8.41482 7.95489   4
   2  -9  -1-28.3500 15.3544   1
   2  -9  -1 0.33549 7.23389   8
  -2   9   1-0.14875 14.1159   5
   2  -9  -1 2.15704 8.15777   6
  -2   9   0 4.95483 5.77728   4
   2  -9   0-13.1566 14.1628   1
   2  -9   0 12.5830 6.77288   8
  -2   9   0 10.0294 13.0741   5
   2  -9   0 1.82111 7.83599   6
  -2   9  -1 16.1892 12.2499   5
   2  -9   1 20.9086 8.34200   6
   2  -9   1 27.9020 6.54427   8
   2  -9   1 10.6583 11.8000   1
  -2   9  -2 43.7898 5.83444   3
   2  -9   2 34.6284 6.19423   8
   2  -9   2 48.2687 8.82356   6
  -2   9  -2 36.7837 12.3865   5
   2  -9   2 49.9123 12.5621   1
   2  -9   3 394.394 20.8834   1
  -2   9  -3 337.508 11.8690   3
   2  -9   3 334.672 11.9101   8
  -2   9  -3 317.664 17.7138   5
   2  -9   3 377.212 15.3570   6
   2  -9   4 1211.37 36.2937   6
  -2   9  -4 1344.26 40.2581   5
   2  -9   4 1159.48 35.2140   8
   2  -9   4 1416.12 33.8922   8
   2  -9   4 1462.47 43.6135   1
  -2   9  -5 92.0549 13.0791   5
   2  -9   5 144.771 12.6561   1
   2  -9   5 105.793 7.86244   8
   2  -9   5 134.839 6.16843   8
   2  -9   6 12.5455 7.22638   1
   2  -9   6 4.76336 4.90724   8
   2  -9   7-0.93790 13.3980   5
   2  -9   7 8.16531 4.59548   8
   2  -9   7 6.01966 5.98418   1
   2  -9   7-6.39008 8.56152   4
   2  -9   8 35.5136 8.38759   1
   2  -9   8 35.3827 9.26928   4
   2  -9   8 22.8498 6.75235   1
   2  -9   8 23.8552 15.0373   5
   2  -9   8 44.7827 5.57443   8
   2  -9   9 56.5875 15.8732   5
   2  -9   9 60.8051 9.74268   4
   2  -9  10 3.71741 8.45053   4
   2  -9  10 1.96301 14.2266   5
   2  -9  11 281.955 23.4718   5
   2  -8 -11 58.7109 31.3834   1
   2  -8 -11-4.66654 27.5271   2
  -2   8  11 12.8389 19.3013   7
  -2   8  11 29.4235 22.3743   3
  -2   8  10 7.29588 19.9588   3
  -2   8  10 19.5650 18.6514   7
   2  -8 -10 73.0257 31.3873   1
   2  -8 -10 9.70368 14.7740   8
   2  -8 -10 11.6918 24.2630   2
   2  -8  -9-2.49947 13.9652   8
  -2   8   9-5.59151 19.0677   3
   2  -8  -9-0.48113 22.6756   2
   2  -8  -9 2.22741 30.1507   1
  -2   8   9-0.76880 16.7191   7
  -2   8   8 337.216 23.2649   3
   2  -8  -8 277.380 26.0929   2
   2  -8  -8 287.038 21.7632   8
   2  -8  -8 319.838 22.4592   6
  -2   8   8 268.882 20.4035   7
   2  -8  -7 126.692 15.3736   6
   2  -8  -7 93.7332 15.2123   8
  -2   8   7 106.775 15.6247   7
   2  -8  -7 144.489 30.2857   1
  -2   8   7 126.196 19.1381   3
   2  -8  -6-9.65264 11.9098   8
  -2   8   6-24.5573 16.3371   3
   2  -8  -6-2.25439 10.7602   6
   2  -8  -6-23.4956 29.7586   1
  -2   8   6-10.6503 12.0470   7
   2  -8  -5 489.437 23.5632   8
  -2   8   5 466.725 20.0724   7
   2  -8  -5 512.701 24.0701   6
  -2   8   5 539.746 23.6576   3
   2  -8  -4 271.279 16.9517   6
   2  -8  -4 245.241 15.7712   8
  -2   8   4 218.037 13.2099   7
   2  -8  -3 24.4319 9.27932   6
  -2   8   3 13.1829 7.80029   7
   2  -8  -3 25.6293 8.27997   8
   2  -8  -2-9.47934 12.6346   1
  -2   8   2 5.58110 15.8699   5
   2  -8  -2 1.27443 7.51243   8
   2  -8  -2-5.02185 8.63822   6
   2  -8  -1 577.589 20.8519   8
   2  -8  -1 592.242 22.4266   6
  -2   8   1 604.368 25.9808   5
  -2   8   1 558.505 20.8192   4
  -2   8   0 199.588 15.9478   5
   2  -8   0 188.226 10.3281   8
  -2   8   0 219.658 9.94578   4
   2  -8   0 196.637 12.0821   6
   2  -8   1 1.96193 5.41107   8
  -2   8  -1 2.42658 5.42415   4
   2  -8   1 5.54946 6.70241   6
  -2   8  -1-3.20350 11.1503   5
   2  -8   2 348.702 14.4532   6
   2  -8   2 347.624 20.2074   1
  -2   8  -2 310.902 16.6598   5
   2  -8   2 313.969 11.6307   8
   2  -8   3 374.524 14.6346   6
  -2   8  -3 364.629 17.7109   5
   2  -8   3 332.026 13.1876   8
   2  -8   3 393.721 11.9516   8
   2  -8   3 361.976 20.2937   1
  -2   8  -3 393.920 13.1645   3
   2  -8   4 8.06643 5.31566   8
   2  -8   4 6.58499 3.41299   8
  -2   8  -4 10.3251 7.97836   3
  -2   8  -4 3.21411 10.0864   5
   2  -8   4 3.58087 5.32925   6
   2  -8   4-3.29565 9.14927   1
   2  -8   5 113.236 7.23164   8
  -2   8  -5 132.443 12.9111   5
  -2   8  -5 115.585 10.9499   3
   2  -8   5 107.936 11.4748   1
   2  -8   6 503.820 24.9614   5
   2  -8   6 470.541 18.6284   1
   2  -8   6 483.578 15.0512   8
   2  -8   6 422.661 18.1101   4
  -2   8  -6 420.284 18.3107   3
   2  -8   7 41.6687 13.0268   5
   2  -8   7 52.2497 8.63074   1
   2  -8   7 56.8908 6.39711   8
   2  -8   7 69.5375 8.60723   4
   2  -8   7 62.3191 7.34076   1
   2  -8   8 8.77105 6.60691   4
   2  -8   8 3.06425 5.83600   1
   2  -8   8 6.22587 5.18331   8
   2  -8   8-1.01767 5.13852   1
   2  -8   8 6.85926 11.5471   5
   2  -8   9 424.211 15.2752   8
   2  -8   9 372.341 17.1275   4
   2  -8   9 420.181 23.6618   5
   2  -8  10 74.2233 10.4006   4
   2  -8  10 71.2277 8.17884   8
   2  -8  10 84.2634 15.0671   5
   2  -8  11 54.1078 10.3353   4
   2  -8  11 58.8049 15.6445   5
   2  -8  12 17.1447 10.0990   4
   2  -8  12 19.4785 15.1796   5
   2  -7 -13 52.3947 31.6306   1
  -2   7  12 52.4713 23.9719   3
  -2   7  12 30.4057 21.4975   7
   2  -7 -12 94.2507 28.9477   1
   2  -7 -12 27.1544 26.6447   2
   2  -7 -11 77.1919 25.9205   2
   2  -7 -11 106.029 28.8523   1
  -2   7  11 33.3701 20.0660   7
   2  -7 -11 22.9577 27.0390   6
  -2   7  11 73.3758 20.3153   8
   2  -7 -11 67.5261 16.9031   8
  -2   7  11 64.8351 22.8597   3
   2  -7 -10 136.514 18.4988   8
   2  -7 -10 152.554 23.7994   2
  -2   7  10 167.171 22.9618   3
   2  -7 -10 233.049 31.8767   1
  -2   7  10 143.617 20.1754   7
  -2   7  10 175.080 20.3545   8
   2  -7 -10 167.634 28.9409   6
   2  -7  -9 33.8637 13.4758   8
   2  -7  -9 35.9569 19.7251   2
  -2   7   9 54.0352 16.4217   8
   2  -7  -9 54.8261 27.9818   1
  -2   7   9 31.0960 16.4531   7
  -2   7   9 32.4044 19.5224   3
  -2   7   8 2.23306 14.7570   7
   2  -7  -8 3.44962 27.2296   1
   2  -7  -8 3.06810 12.1786   8
   2  -7  -8 17.6891 18.4827   2
  -2   7   8 3.97481 17.8293   3
  -2   7   8 30.4829 15.3287   8
   2  -7  -7-5.24640 16.8412   2
   2  -7  -7-34.7201 27.2829   1
   2  -7  -7-4.84110 11.3252   6
  -2   7   7 9.33194 13.3517   8
  -2   7   7-12.3225 15.9439   3
  -2   7   7-7.04388 13.0658   7
   2  -7  -7-13.4743 12.0677   8
  -2   7   6 216.519 18.2910   3
  -2   7   6 258.414 16.3472   8
   2  -7  -6 246.972 16.8816   6
   2  -7  -6 237.946 17.1886   8
  -2   7   6 233.274 16.1105   7
   2  -7  -6 232.971 30.8190   1
  -2   7   5 91.9906 12.5265   8
   2  -7  -5 78.3479 11.3302   8
  -2   7   5 76.0277 11.6418   7
   2  -7  -5 94.8741 11.7144   6
   2  -7  -5 48.5810 24.6836   1
  -2   7   4 20.7102 8.70538   7
   2  -7  -4 20.4894 8.26618   6
   2  -7  -4 22.9740 8.65403   8
   2  -7  -3 63.9530 9.31031   6
  -2   7   3 71.7569 8.48523   7
   2  -7  -3 66.1974 8.90499   8
   2  -7  -2 57.5568 8.38096   6
   2  -7  -2 57.4116 8.13903   8
  -2   7   2 50.3965 6.60797   7
  -2   7   1 1349.30 42.4944   5
   2  -7  -1 1338.21 37.6136   8
   2  -7  -1 1339.86 39.3513   6
   2  -7   0 434.950 16.9627   6
  -2   7   0 376.702 19.2862   5
  -2   7   0 477.285 15.6588   4
   2  -7   0 430.083 15.0347   8
   2  -7   1 1880.24 49.6039   8
   2  -7   1 1894.69 51.9644   6
  -2   7  -1 1847.61 54.0861   5
   2  -7   2 25.2672 3.97874   8
   2  -7   2 27.6239 5.64539   6
  -2   7  -3 480.075 15.2631   3
  -2   7  -3 470.097 18.9485   5
   2  -7   3 444.346 14.7757   8
   2  -7   3 444.824 15.1245   6
   2  -7   3 474.774 13.1455   8
  -2   7  -4 722.074 24.2069   5
   2  -7   4 670.289 19.7036   8
  -2   7  -4 674.944 21.1015   3
   2  -7   4 720.632 27.9808   5
   2  -7   5 97.3738 8.36434   4
   2  -7   5 104.279 11.8522   5
   2  -7   5 81.6725 9.99159   1
   2  -7   5 112.436 6.59171   8
  -2   7  -5 91.3281 10.5469   3
   2  -7   6 59.6085 7.56187   4
  -2   7  -6 29.6224 11.0347   3
   2  -7   6 61.5003 10.9008   5
   2  -7   6 46.7707 5.63673   8
   2  -7   6 40.2079 7.59417   1
   2  -7   7-6.42622 10.8355   5
   2  -7   7 3.10057 5.50985   1
   2  -7   7 2.51670 5.26819   8
   2  -7   7-9.89603 6.68176   1
  -2   7  -7-6.11881 11.8958   3
   2  -7   7-3.85843 6.93077   4
   2  -7   8 907.704 23.3230   8
   2  -7   8 779.811 24.9694   4
   2  -7   8 826.914 29.8200   5
   2  -7   8 632.273 19.9470   1
   2  -7   8 686.915 20.1595   1
   2  -7   9 20.0175 10.6541   5
   2  -7   9 11.8090 6.98592   8
   2  -7   9 21.0946 7.73791   4
   2  -7  10 145.358 15.0891   5
   2  -7  10 154.108 10.4836   8
   2  -7  10 150.268 11.6428   4
   2  -7  11 129.445 10.6649   8
   2  -7  11 137.546 11.9543   4
   2  -7  11 155.562 15.9298   5
   2  -7  12 26.7273 13.1421   5
   2  -7  12 22.0720 9.56517   4
   2  -7  13 34.6679 10.5471   4
   2  -7  13 27.0030 13.9829   5
   2  -6 -14 23.6756 29.3611   2
  -2   6  13 71.9921 25.7005   3
   2  -6 -13 139.312 28.0921   1
   2  -6 -13 48.2408 27.3711   2
  -2   6  12 24.0185 21.1668   7
  -2   6  12 40.0503 20.2787   8
   2  -6 -12 26.3927 26.3609   6
   2  -6 -12 3.73299 13.8664   8
   2  -6 -12 19.0906 24.4355   2
   2  -6 -12 105.961 26.8779   1
  -2   6  12 42.3399 24.0540   3
   2  -6 -11 66.5108 25.9618   1
  -2   6  11 8.30531 19.3772   7
   2  -6 -11 26.3820 24.7493   6
  -2   6  11 41.3505 18.9625   8
   2  -6 -11 34.3416 20.1910   2
  -2   6  11 21.2787 21.1794   3
   2  -6 -11 28.5089 14.8279   8
  -2   6  10 146.538 20.4440   7
  -2   6  10 210.492 20.0248   8
   2  -6 -10 179.195 25.2346   6
   2  -6 -10 157.296 17.4274   8
   2  -6 -10 153.448 22.1500   2
   2  -6 -10 225.531 29.6241   1
  -2   6  10 161.840 22.3203   3
   2  -6  -9 88.7758 26.8586   1
   2  -6  -9 86.4718 18.7173   2
  -2   6   9 108.024 16.8860   8
   2  -6  -9 101.095 22.0306   6
  -2   6   9 83.2082 20.0181   3
   2  -6  -9 81.1384 14.0763   8
  -2   6   9 68.6504 17.8505   7
   2  -6  -8 1.37870 16.2565   2
  -2   6   8 11.9079 16.8622   3
  -2   6   8 36.4767 14.4636   8
  -2   6   8 5.61577 15.1681   7
   2  -6  -8 31.3542 11.6494   8
   2  -6  -8-2.09522 24.6491   1
   2  -6  -7 50.6133 16.1979   2
  -2   6   7 33.7963 15.3939   3
  -2   6   7 61.9833 13.2509   8
   2  -6  -7 12.5121 24.2952   1
   2  -6  -7 31.5302 11.4255   8
   2  -6  -6 974.710 35.2728   8
  -2   6   6 1011.83 32.1624   8
   2  -6  -5 217.757 14.3903   6
   2  -6  -5 220.405 14.3601   8
  -2   6   5 227.835 13.3752   8
   2  -6  -4 189.636 12.3097   8
   2  -6  -4 180.539 12.5366   6
  -2   6   4 182.868 11.4721   8
   2  -6  -3 51.8830 8.24211   6
   2  -6  -3 48.4384 8.07327   8
  -2   6   3 50.3736 8.45751   8
   2  -6  -2 1783.73 49.0023   6
   2  -6  -2 1759.98 47.6036   8
  -2   6   2 1722.25 44.9441   7
   2  -6  -1 115.043 8.74033   6
  -2   6   1 123.728 13.4163   5
  -2   6   1 106.381 6.07003   7
   2  -6  -1 111.922 7.24148   8
   2  -6   0 92.7622 7.24067   6
  -2   6   0 89.5005 8.31916   4
  -2   6   0 54.6131 11.1007   5
   2  -6   0 88.3559 5.74366   8
   2  -6   1 1325.33 35.6022   8
  -2   6  -1 1339.94 40.0727   5
   2  -6   1 1374.70 37.8765   6
   2  -6   2 14.8880 2.86181   8
  -2   6  -2 17.7962 8.08183   5
   2  -6   2 15.6546 4.57762   6
   2  -6   3 72.5364 9.46348   5
   2  -6   3 56.4228 4.97840   6
   2  -6   3 63.0233 4.58320   8
  -2   6  -3 67.1501 9.21853   5
   2  -6   3 52.0161 6.11370   4
  -2   6  -4 234.758 11.4140   3
   2  -6   4 234.527 8.68092   8
   2  -6   4 239.609 14.1098   5
   2  -6   4 245.078 10.7458   4
  -2   6  -4 249.037 13.2818   5
   2  -6   5 34.0453 8.71855   5
  -2   6  -5 32.7344 9.34588   3
   2  -6   5 32.5558 4.79624   8
   2  -6   5 37.7110 5.88175   4
   2  -6   6 320.561 15.9863   5
  -2   6  -6 307.472 15.9628   3
   2  -6   6 292.033 12.2913   1
   2  -6   6 280.540 11.5592   8
   2  -6   6 310.565 12.9554   4
  -2   6  -7 114.659 13.8317   3
   2  -6   7 136.349 8.29725   8
   2  -6   7 109.508 6.82839   1
   2  -6   7 105.179 6.98998   1
   2  -6   7 121.962 8.58369   4
   2  -6   7 127.902 11.4000   5
   2  -6   8 1947.05 57.6861   5
   2  -6   8 1859.28 54.6057   4
   2  -6   8 2051.72 52.9679   7
   2  -6   9 72.7223 10.9662   5
   2  -6   9 56.7940 8.52880   4
   2  -6   9 73.7130 7.39240   7
   2  -6  10-11.5558 10.3165   5
   2  -6  10-5.49428 7.11437   8
   2  -6  10 10.9447 6.33757   7
   2  -6  10 6.95965 7.87765   4
   2  -6  11 16.3430 7.93161   8
   2  -6  11 8.23094 10.7570   5
   2  -6  11 25.0923 8.81929   4
   2  -6  11 28.0500 7.39622   7
   2  -6  12 91.4793 14.2204   5
   2  -6  12 120.662 10.9918   7
   2  -6  12 98.1864 10.6222   8
   2  -6  12 89.7113 11.6868   4
   2  -6  13 144.579 13.7170   4
   2  -6  13 133.795 16.3850   5
   2  -6  14 3.08191 12.9742   5
   2  -5 -14 33.3664 27.7579   2
  -2   5  13 52.9622 24.8491   3
   2  -5 -13 7.27526 23.2960   2
   2  -5 -13 77.3936 24.2719   1
  -2   5  13 9.53857 21.7352   7
  -2   5  13 29.8261 21.5137   8
  -2   5  12-18.3919 22.6362   3
   2  -5 -12 6.03216 13.1806   8
  -2   5  12 4.67730 19.8620   8
   2  -5 -12 53.6943 23.2467   1
   2  -5 -12-10.1443 21.3422   2
  -2   5  12-16.5601 21.4431   7
   2  -5 -11 297.925 26.3500   6
  -2   5  11 251.270 24.4768   7
  -2   5  11 328.545 26.4897   3
   2  -5 -11 244.183 23.5187   2
   2  -5 -11 205.285 19.5986   8
   2  -5 -11 326.229 28.5368   1
  -2   5  11 296.766 23.3636   8
   2  -5 -10 65.3675 14.0895   8
   2  -5 -10 87.5599 21.6361   6
  -2   5  10 82.2900 20.9620   3
   2  -5 -10 81.0378 24.0874   1
   2  -5 -10 72.6217 18.4038   2
  -2   5  10 78.2683 18.0641   8
  -2   5   9 310.750 23.3345   3
   2  -5  -9 262.419 21.4079   2
   2  -5  -9 263.065 18.9489   8
   2  -5  -9 339.992 25.0275   6
  -2   5   9 318.853 20.6283   8
   2  -5  -9 334.132 28.9156   1
   2  -5  -8 131.542 19.5397   6
   2  -5  -8 119.693 16.7152   2
  -2   5   8 117.274 17.5865   3
  -2   5   8 114.568 15.0927   8
   2  -5  -8 108.056 23.8470   1
   2  -5  -8 111.521 13.3699   8
   2  -5  -7-13.8531 14.2749   2
  -2   5   7-4.05329 11.9118   8
   2  -5  -7-3.21492 9.10558   8
   2  -5  -6 11.5279 12.5643   2
  -2   5   6 13.6509 10.8110   8
   2  -5  -6 16.6023 8.35650   8
  -2   5   5 8.14322 9.45548   8
   2  -5  -5 1.89458 6.86805   8
   2  -5  -4 4923.41 126.373   6
   2  -5  -4 5025.88 126.412   8
  -2   5   4 5006.04 122.956   8
   2  -5  -3 9.47019 5.74418   8
   2  -5  -3 6.39712 5.62354   6
  -2   5   3 10.1810 6.68708   8
  -2   5   2 513.609 16.1448   8
   2  -5  -2 498.040 17.0968   8
   2  -5  -2 521.964 18.4930   6
   2  -5  -1 570.788 19.0435   6
  -2   5   1 575.626 22.6926   5
   2  -5  -1 566.256 17.6896   8
   2  -5   0 71.3915 4.93639   8
  -2   5   0 67.2195 9.83342   5
   2  -5   0 72.1874 6.03931   6
  -2   5   0 69.3767 7.59583   4
  -2   5  -1 165.543 8.27259   4
  -2   5  -1 153.206 10.6659   5
   2  -5   1 160.570 7.68584   6
   2  -5   1 155.093 5.82770   8
   2  -5   2 47.9217 4.56909   6
  -2   5  -2 53.1534 5.62154   4
   2  -5   2 38.8213 7.66561   5
  -2   5  -2 33.4287 8.55130   5
   2  -5   2 41.0376 2.41864   8
   2  -5   2 34.1073 3.28753   8
   2  -5   3 3448.48 86.1542   8
   2  -5   3 3607.60 89.0922   4
  -2   5  -3 3735.58 90.2374   5
  -2   5  -4 4.18422 6.89113   3
   2  -5   4-0.22274 6.09857   5
   2  -5   4 2.38931 3.03319   8
  -2   5  -4 7.13019 8.14237   5
   2  -5   4 1.91030 3.73953   4
   2  -5   5 2106.42 52.8591   1
   2  -5   5 2017.42 55.6022   5
   2  -5   5 2061.61 51.3907   8
   2  -5   5 2067.21 52.9919   4
  -2   5  -5 1856.92 53.5848   3
   2  -5   6 532.437 16.3021   7
   2  -5   6 511.074 16.2306   1
   2  -5   6 545.030 20.1558   5
   2  -5   6 563.878 17.2381   8
   2  -5   6 535.899 17.9308   4
  -2   5  -6 519.635 20.6473   3
   2  -5   7 16.0634 4.81490   7
  -2   5  -7 18.4379 12.0457   3
   2  -5   7 6.63867 4.03097   1
   2  -5   7 19.9109 5.64784   8
   2  -5   7 12.7139 7.65907   5
   2  -5   7 8.27043 3.77721   1
   2  -5   7 18.9888 5.95053   4
   2  -5   8 35.4994 7.03568   4
   2  -5   8 24.6754 8.40721   5
  -2   5  -8 20.2238 12.9985   3
   2  -5   8 35.7277 6.32954   7
  -2   5  -8 31.4959 11.4518   8
   2  -5   8 21.2053 7.45519   8
   2  -5   9 18.5989 7.97334   4
   2  -5   9 3.95909 7.19918   8
   2  -5   9 31.8558 9.35802   5
  -2   5  -9 21.8413 12.9184   8
   2  -5   9 15.6184 6.64187   7
   2  -5  10 483.097 21.8703   5
   2  -5  10 548.878 19.8831   7
  -2   5 -10 435.281 23.0435   8
   2  -5  10 515.711 19.5971   8
   2  -5  10 498.692 20.7346   4
   2  -5  11 2.37066 7.47028   8
   2  -5  11 1.89178 9.28106   5
  -2   5 -11 6.21795 16.2098   8
   2  -5  11 12.8244 8.17961   4
   2  -5  12 12.5785 8.21454   7
   2  -5  12 9.14749 9.33733   4
   2  -5  12-5.45505 11.3384   5
  -2   5 -12 23.1096 18.1137   8
   2  -5  12 21.2763 8.99275   8
   2  -5  13 48.1134 12.4118   5
  -2   5 -13 55.7330 20.9153   8
   2  -5  13 54.0296 10.5461   8
   2  -5  13 47.0670 11.4613   4
   2  -5  13 68.9089 10.7460   7
   2  -5  14 24.4459 12.7437   5
   2  -4 -14 41.0938 24.9749   2
  -2   4  13 142.815 24.8054   7
   2  -4 -13 143.320 24.8724   2
   2  -4 -13 230.631 24.3941   1
  -2   4  13 192.919 26.4889   3
   2  -4 -12 76.7437 21.6208   1
   2  -4 -12 30.1870 19.8293   2
  -2   4  12 39.7131 22.9089   3
  -2   4  11 453.511 26.9269   8
   2  -4 -11 425.124 25.8659   2
   2  -4 -11 527.043 30.9073   1
  -2   4  11 486.870 29.5065   3
   2  -4 -10 2.90546 11.2976   8
   2  -4 -10-15.5198 20.8862   1
   2  -4 -10 8.27370 17.7511   6
   2  -4 -10 4.66403 15.7073   2
  -2   4  10-2.99999 17.1809   8
  -2   4  10-10.4768 19.6081   3
   2  -4  -9-19.5339 20.1445   1
  -2   4   9 2.58366 15.1238   8
   2  -4  -9 4.40975 16.6857   6
   2  -4  -9 8.79552 14.3562   2
   2  -4  -9-1.21975 10.2359   8
  -2   4   9-7.71032 17.0655   3
   2  -4  -8 112.156 15.5357   2
  -2   4   8 102.615 15.3785   8
   2  -4  -8 147.293 19.2410   6
   2  -4  -8 95.7455 20.7930   1
   2  -4  -8 106.416 12.3128   8
  -2   4   7 3194.01 83.9623   8
   2  -4  -7 3020.63 86.5791   8
   2  -4  -7 3183.80 84.9909   2
  -2   4   6 2767.63 74.3306   8
   2  -4  -6 2750.88 76.8092   8
   2  -4  -5 181.595 13.9315   2
   2  -4  -5 173.410 11.4914   8
  -2   4   5 160.940 11.6102   8
   2  -4  -4 674.957 23.2736   8
  -2   4   4 688.436 21.7824   8
   2  -4  -3 553.634 19.0886   6
   2  -4  -3 538.460 18.6910   8
  -2   4   3 530.565 17.2768   8
   2  -4  -2 1486.60 39.5565   8
   2  -4  -2 1472.56 40.2868   6
  -2   4   2 1436.49 37.5752   8
  -2   4   1 34.5645 4.37641   8
   2  -4  -1 31.4808 4.04192   8
   2  -4  -1 35.3116 4.92353   6
  -2   4   1 26.3462 9.65739   5
   2  -4   0 513.430 14.4525   8
  -2   4   0 522.674 18.5703   5
  -2   4   0 496.641 16.8097   4
   2  -4   0 532.177 16.3551   6
  -2   4  -1 1536.78 39.3880   5
  -2   4  -1 1369.29 37.4791   4
   2  -4   1 1417.94 37.1245   6
   2  -4   1 1496.94 40.8196   5
  -2   4  -2 29.6212 5.00427   4
   2  -4   2 26.0646 3.93994   4
   2  -4   2 24.6668 5.49304   5
  -2   4  -2 25.2108 6.86932   5
   2  -4   3 5521.35 137.179   4
   2  -4   3 5961.47 139.759   5
   2  -4   3 5520.04 134.691   8
  -2   4  -3 6035.42 138.458   5
  -2   4  -4 54.5229 7.77653   3
   2  -4   4 61.2290 5.29717   4
   2  -4   4 50.5254 6.60340   5
   2  -4   4 58.5922 4.28393   8
   2  -4   4 57.0553 5.56735   1
   2  -4   5 152.135 9.45158   5
   2  -4   5 144.381 7.13271   1
  -2   4  -5 148.133 11.1494   3
   2  -4   5 157.560 6.93093   7
   2  -4   5 150.692 7.79766   4
   2  -4   5 162.440 7.29943   8
  -2   4  -5 143.881 9.14270   8
   2  -4   6 21.7463 4.81613   8
   2  -4   6 18.0113 3.70943   1
   2  -4   6 18.4716 4.23146   7
   2  -4   6 20.6639 5.10252   4
   2  -4   6 19.5839 6.31182   5
  -2   4  -6 16.3885 9.96748   3
  -2   4  -6 19.2040 9.07353   8
   2  -4   7 1059.94 31.2078   5
   2  -4   7 1115.23 29.1153   8
   2  -4   7 1107.81 30.2351   4
   2  -4   7 1073.14 29.0106   7
  -2   4  -7 1063.32 33.0111   3
  -2   4  -7 977.338 30.5271   8
   2  -4   8 568.086 21.9072   5
  -2   4  -8 508.144 22.6650   8
   2  -4   8 600.631 20.3232   8
   2  -4   8 614.837 21.5030   4
  -2   4  -8 599.888 25.0483   3
   2  -4   8 605.271 20.4441   7
   2  -4   9 7.08278 6.27409   7
   2  -4   9 4.57057 7.04386   4
  -2   4  -9-13.7997 14.9351   8
   2  -4   9-5.31866 7.96146   5
   2  -4   9-3.14224 7.20711   8
  -2   4 -10 410.791 24.2534   8
   2  -4  10 483.389 19.0866   8
   2  -4  10 429.747 20.6601   5
   2  -4  10 506.478 19.7551   7
   2  -4  10 471.846 20.5123   4
   2  -4  11 2.88351 7.82752   8
   2  -4  11 12.1495 8.02393   7
   2  -4  11-3.72877 8.43634   4
   2  -4  11 0.33187 8.61458   5
  -2   4 -11-5.35942 18.0389   8
  -2   4 -12 39.7734 20.5768   8
   2  -4  12 61.9300 10.1955   7
   2  -4  12 43.5039 10.9002   5
   2  -4  12 56.0517 10.0012   8
   2  -4  12 61.5354 10.5460   4
   2  -4  13 25.9379 9.96168   8
   2  -4  13 21.3172 9.70959   7
   2  -4  13 11.7844 10.9088   5
  -2   4 -13 10.9977 22.8724   8
   2  -4  13 1.12637 10.1478   4
   2  -4  14 93.4704 12.8319   8
   2  -4  14 117.078 13.3484   7
   2  -4  14 82.5536 13.9558   5
   2  -3 -14 17.5606 25.1360   8
  -2   3  14 2.47073 11.2123   8
   2  -3 -14-1.60853 22.1420   2
  -2   3  14 25.2156 24.1089   3
   2  -3 -13 159.893 26.8594   8
   2  -3 -13 256.264 22.2174   1
   2  -3 -13 183.588 24.5464   2
  -2   3  13 222.885 26.8644   3
  -2   3  12 750.134 36.1957   3
   2  -3 -12 781.203 32.6495   1
   2  -3 -12 655.760 32.6490   2
   2  -3 -11 79.8560 18.3277   2
  -2   3  11 83.7921 22.0772   3
   2  -3 -11 99.3282 20.8948   1
  -2   3  10 144.330 20.5566   3
   2  -3 -10 141.944 20.2698   1
   2  -3 -10 123.193 17.1603   2
   2  -3  -9 697.719 31.9230   1
  -2   3   9 650.855 28.3960   8
   2  -3  -9 736.489 29.8702   6
   2  -3  -9 661.925 27.1067   2
  -2   3   9 730.391 30.1953   3
   2  -3  -8 35.6721 14.8220   6
  -2   3   8 47.5937 14.0722   8
   2  -3  -8 22.8004 12.1262   2
  -2   3   7 23.9681 11.7449   8
   2  -3  -7 6.71495 11.5440   2
   2  -3  -7 2.25341 13.5177   6
   2  -3  -7 5.38771 7.29170   8
   2  -3  -6 613.624 24.5283   8
   2  -3  -6 732.670 27.0497   6
   2  -3  -6 715.642 24.9556   2
  -2   3   6 726.033 24.7457   8
   2  -3  -5 3240.35 88.2028   8
  -2   3   5 3352.99 86.8993   8
   2  -3  -4 125.872 8.69553   8
   2  -3  -4 144.630 11.0128   2
  -2   3   4 140.224 10.0913   8
  -2   3   3 200.136 11.0059   6
  -2   3   3 196.421 9.86036   8
   2  -3  -3 195.432 9.56065   8
   2  -3  -2 1609.95 44.1399   6
  -2   3   2 1666.05 42.3397   8
  -2   3   2 1744.94 43.6265   6
   2  -3  -2 1622.58 43.3062   8
   2  -3  -1 3678.26 91.8342   6
  -2   3   1 3766.69 91.0525   6
   2  -3  -1 3605.41 90.4849   8
  -2   3   1 3954.05 94.2200   5
   2  -3   0 966.178 28.6310   5
  -2   3   0 1037.68 28.4214   5
  -2   3   0 1011.54 27.4181   4
   2  -3   0 952.865 24.6432   8
  -2   3   0 1008.18 25.9032   6
  -2   3  -1 8867.67 208.251   4
   2  -3   1 8534.43 209.837   5
  -2   3  -1 8912.77 208.978   5
   2  -3   1 8392.76 208.607   4
   2  -3   2 6667.64 167.740   4
  -2   3  -2 7240.51 168.750   5
  -2   3  -2 7090.45 168.042   4
   2  -3   2 6965.30 169.397   5
   2  -3   3 382.020 12.3635   4
   2  -3   3 355.814 10.5452   8
   2  -3   3 405.930 13.9161   5
   2  -3   3 388.209 12.4316   1
   2  -3   3 369.155 10.6873   2
  -2   3  -4 1132.98 31.2926   8
   2  -3   4 1156.30 31.0202   7
   2  -3   4 1209.88 33.5026   5
   2  -3   4 1189.72 30.6078   8
   2  -3   4 1185.43 31.1442   1
   2  -3   4 1205.01 31.9812   4
  -2   3  -4 1168.63 32.8941   3
   2  -3   5 1970.44 51.6227   7
   2  -3   5 2053.55 50.3336   1
   2  -3   5 2055.51 52.5888   4
  -2   3  -5 1903.79 51.9323   8
   2  -3   5 2012.74 51.1816   8
  -2   3  -5 2007.75 53.9869   3
   2  -3   5 2054.00 53.7083   5
  -2   3  -6 31.4954 10.6620   3
   2  -3   6 40.0937 5.66895   4
   2  -3   6 32.8062 5.07550   8
   2  -3   6 36.1064 6.27019   5
  -2   3  -6 33.4798 9.52107   8
   2  -3   6 35.1560 3.52443   1
   2  -3   6 37.2042 5.27707   7
   2  -3   7 303.724 13.0656   4
   2  -3   7 254.489 8.26217   1
  -2   3  -7 269.750 15.7249   8
   2  -3   7 297.687 12.4010   7
   2  -3   7 275.213 12.1086   8
   2  -3   7 258.513 12.8524   5
  -2   3  -7 284.789 17.1845   3
  -2   3  -8 27.5251 12.6290   8
  -2   3  -8 36.0850 13.4072   3
   2  -3   8 31.3284 6.85599   7
   2  -3   8 29.7339 7.23971   5
   2  -3   8 33.2804 7.10412   8
   2  -3   9 808.061 26.1039   7
   2  -3   9 777.939 25.4758   8
   2  -3   9 701.283 26.0956   5
  -2   3  -9 695.353 28.7023   8
   2  -3  10 36.0078 8.32731   8
   2  -3  10 47.4216 8.30705   7
  -2   3 -10 22.1855 16.0954   8
   2  -3  10 20.7197 8.97333   5
   2  -3  11 31.3628 8.66687   7
  -2   3 -11 9.17515 17.8719   8
   2  -3  11 19.7843 8.72833   8
   2  -3  11 7.66346 8.63629   5
  -2   3 -12 82.9030 21.8784   8
   2  -3  12 100.530 12.0360   5
   2  -3  12 123.623 12.5675   7
   2  -3  12 126.828 13.4107   4
   2  -3  12 133.177 12.2128   8
   2  -3  13 3.34232 10.3955   4
   2  -3  13 8.42715 9.94396   8
   2  -3  13 5.46979 10.5166   5
  -2   3 -13 12.8842 22.8719   8
   2  -3  13 7.10050 9.95701   7
   2  -3  14 15.4113 10.6762   8
  -2   3 -14-2.30810 32.1764   8
   2  -3  14 21.5513 10.5949   7
   2  -3  14 2.44976 11.4404   5
   2  -2 -14 52.5068 24.4513   8
  -2   2  14 33.0222 12.7049   8
   2  -2 -13 25.7935 22.1095   8
   2  -2 -13 17.1143 17.1318   1
   2  -2 -13 13.5699 19.6571   2
  -2   2  13 20.8522 11.5549   8
   2  -2 -12 376.712 28.1780   8
   2  -2 -12 416.548 26.3519   2
  -2   2  12 341.462 21.1250   8
   2  -2 -11 975.004 40.6118   8
   2  -2 -11 1097.50 38.1885   1
   2  -2 -11 1091.24 38.5196   2
   2  -2 -10 518.680 24.6646   2
   2  -2 -10 455.812 25.3912   1
  -2   2   9 47.1152 15.7690   3
   2  -2  -9 79.6215 14.1186   2
   2  -2  -8 181.299 14.0000   2
  -2   2   7 2355.19 64.7873   6
   2  -2  -7 2533.53 65.3934   2
   2  -2  -6 6.72616 11.0914   6
   2  -2  -6 7.00951 9.34587   2
  -2   2   6 13.5745 10.3152   8
  -2   2   6 14.7334 5.53190   6
   2  -2  -5 2695.59 66.4319   2
   2  -2  -5 2695.57 67.8612   6
  -2   2   5 2603.04 67.2516   8
   2  -2  -4 817.392 26.5113   8
   2  -2  -4 914.603 26.6095   2
  -2   2   4 886.333 26.6612   8
   2  -2  -3 35.4380 4.84421   8
  -2   2   3 31.1177 6.57184   8
  -2   2   2 404.283 13.1307   8
   2  -2  -2 384.320 12.8944   8
  -2   2   2 408.429 13.5914   6
  -2   2   1 357.297 11.4661   6
   2  -2  -1 334.720 10.3002   8
   2  -2  -1 320.392 11.1139   2
   2  -2   0 5825.37 147.262   2
  -2   2   0 6519.17 148.117   4
  -2   2  -1 359.903 11.0209   4
   2  -2   1 304.554 9.72712   2
   2  -2   1 315.365 10.5778   1
   2  -2   1 321.811 10.5379   4
  -2   2  -1 304.312 11.1503   5
   2  -2   2 1339.94 34.7380   4
   2  -2   2 1328.95 34.6869   1
  -2   2  -2 1434.96 35.7286   5
   2  -2   2 1281.26 33.1877   2
  -2   2  -2 1386.85 34.1548   7
   2  -2   3 678.173 20.7347   5
  -2   2  -3 704.847 19.6007   8
   2  -2   3 722.268 19.6292   1
   2  -2   3 685.534 18.5360   8
   2  -2   3 674.856 19.8474   4
   2  -2   4 638.748 18.9722   8
   2  -2   4 691.433 19.0561   1
   2  -2   4 659.670 19.6795   7
  -2   2  -4 688.409 20.5484   8
   2  -2   4 660.728 20.7169   5
   2  -2   4 684.430 20.3256   4
  -2   2  -4 725.693 21.8672   3
   2  -2   5 76.9621 5.95238   7
  -2   2  -5 67.5945 5.47211   6
   2  -2   5 62.2191 6.26364   5
   2  -2   5 71.0089 4.49708   1
  -2   2  -5 70.7263 10.0057   3
   2  -2   5 66.3112 5.43896   8
  -2   2  -5 66.5240 9.07274   8
   2  -2   6 19.0138 4.83005   7
   2  -2   6 17.2408 3.68397   1
  -2   2  -6 15.4127 10.9423   3
  -2   2  -6 16.9731 9.59668   8
   2  -2   6 18.5212 4.77611   8
  -2   2  -6 16.6675 6.19185   6
  -2   2  -7 991.477 30.9424   8
   2  -2   7 991.594 29.1910   7
   2  -2   7 961.983 28.1450   8
  -2   2  -7 1028.31 32.9425   3
   2  -2   7 948.295 25.6730   1
  -2   2  -8 50.4368 14.8453   3
   2  -2   8 41.5644 7.47975   8
   2  -2   8 49.7371 7.53556   7
  -2   2  -8 31.9224 13.5487   8
   2  -2   9 976.377 31.3730   7
   2  -2   9 986.327 30.4957   8
  -2   2  -9 883.762 34.0807   8
  -2   2 -10 72.2746 17.4043   8
   2  -2  10 89.4641 10.0817   7
   2  -2  10 98.0385 10.1464   8
   2  -2  11 38.7041 9.36317   8
   2  -2  11 27.9317 8.64002   7
  -2   2 -11 19.6472 18.0261   8
  -2   2 -12 10.2635 19.9892   8
   2  -2  12 17.0815 8.89511   7
   2  -2  12 25.7797 9.59553   8
  -2   2 -13 1.93869 21.7100   8
   2  -2  13 3.94884 9.89086   8
   2  -2  13-0.72496 10.0446   7
   2  -2  13-3.31672 10.3760   5
   2  -2  14 230.319 16.4186   8
  -2   2 -14 162.446 28.1640   8
   2  -2  14 210.624 16.6687   7
   2  -1 -15 4.48799 24.5824   8
  -2   1  15 19.1371 12.8304   8
  -2   1  14 89.2412 14.8594   8
   2  -1 -14 94.4878 24.9078   8
   2  -1 -13-16.9625 14.7348   1
  -2   1  13 2.09911 11.3335   8
   2  -1 -13 10.8418 19.8660   8
  -2   1  12 320.502 19.7077   8
   2  -1 -12 400.408 19.0331   1
   2  -1 -12 324.010 26.0000   8
   2  -1 -11 11.9064 18.0725   8
   2  -1 -11-6.31359 15.8913   2
  -2   1  11 18.8439 10.6776   8
   2  -1 -11 3.34737 13.7640   1
   2  -1 -10 990.475 33.5391   2
   2  -1 -10 929.908 32.5575   1
  -2   1  10 871.694 32.5129   8
   2  -1 -10 920.659 36.1451   8
   2  -1  -9 50.4524 15.1920   8
  -2   1   9 48.1675 8.00689   6
   2  -1  -9 66.9764 13.7902   2
  -2   1   8 149.590 10.1729   6
   2  -1  -8 153.574 14.1502   2
  -2   1   7 690.131 23.7305   6
   2  -1  -7 773.695 25.7819   2
  -2   1   6 107.357 7.90527   6
  -2   1   6 101.452 7.08594   2
   2  -1  -6 123.287 11.0098   2
  -2   1   5 0.45673 4.48930   6
  -2   1   5 0.12934 3.63037   2
   2  -1  -5-1.11365 8.16669   2
   2  -1  -4 4395.17 100.437   2
  -2   1   4 4162.59 101.036   8
  -2   1   3 7423.26 179.568   8
  -2   1   2 5466.67 128.953   8
   2  -1  -2 5174.87 129.061   8
  -2   1   1 141.042 6.04317   2
  -2   1   0 1331.03 47.8945   1
   2  -1   0 2885.40 48.9602   2
  -2   1  -1 1569.47 39.3900   1
   2  -1   1 1522.30 39.4266   1
  -2   1  -2 2460.03 60.1370   8
  -2   1  -2 2500.41 60.9799   1
   2  -1   2 2502.85 61.0633   1
  -2   1  -2 2374.03 61.1172   7
   2  -1   3 223.193 8.22507   1
  -2   1  -3 224.160 10.3562   3
  -2   1  -3 232.178 9.84475   7
  -2   1  -3 241.682 9.51862   8
   2  -1   3 205.491 7.73513   8
   2  -1   3 217.038 8.47142   7
  -2   1  -3 223.690 9.22240   1
   2  -1   4 2091.37 54.1911   8
  -2   1  -4 2275.49 56.5460   3
   2  -1   4 2183.08 53.7942   1
  -2   1  -4 2102.51 53.7258   1
  -2   1  -4 2210.95 55.1166   8
   2  -1   4 2047.04 54.9098   7
   2  -1   5 827.672 25.5438   7
  -2   1  -5 875.591 27.8108   3
   2  -1   5 888.339 23.9114   1
  -2   1  -5 826.264 23.8279   1
   2  -1   5 829.582 24.6883   8
  -2   1  -5 909.099 26.7751   8
  -2   1  -6 335.228 17.5639   3
  -2   1  -6 302.548 12.4137   6
   2  -1   6 333.189 11.7680   1
   2  -1   6 307.620 12.5753   8
  -2   1  -6 279.890 15.2293   8
   2  -1   6 307.773 13.0496   7
  -2   1  -6 301.002 12.1741   1
   2  -1   7 719.162 22.8277   1
   2  -1   7 732.412 24.6217   7
  -2   1  -7 788.154 27.3049   8
  -2   1  -7 699.399 22.9110   6
   2  -1   7 769.678 23.9969   8
  -2   1  -7 819.675 29.0387   3
  -2   1  -7 728.864 21.9067   1
   2  -1   8 444.650 18.2234   7
  -2   1  -8 393.081 17.5109   6
   2  -1   8 458.390 17.6727   8
  -2   1  -8 416.917 15.9670   1
  -2   1  -8 451.000 21.7417   8
  -2   1  -8 475.409 23.4599   3
  -2   1  -9 57.7403 16.3695   8
   2  -1   9 61.8653 8.88126   7
   2  -1   9 65.0345 9.59063   8
  -2   1  -9 35.9303 12.0958   6
  -2   1  -9 53.3413 9.94542   1
  -2   1 -10-9.60233 16.6835   8
  -2   1 -10-0.72859 9.91010   1
  -2   1 -10-4.39877 12.6910   6
   2  -1  10 6.67961 8.36356   8
   2  -1  10 2.65438 7.80566   7
   2  -1  11 96.0899 11.1528   7
  -2   1 -11 87.7843 19.2700   8
  -2   1 -11 63.5668 9.88722   1
   2  -1  11 120.300 11.5801   8
   2  -1  12 70.7887 10.9271   7
  -2   1 -12 60.1995 21.4652   8
   2  -1  12 75.6506 11.2383   8
   2  -1  13 8.68812 9.71735   7
   2  -1  13 15.7180 10.8410   8
  -2   1 -13 2.25857 22.3539   8
   2  -1  14 142.776 14.6697   8
  -2   1 -14 144.017 28.0372   8
   2  -1  14 120.837 14.7773   7
  -2   0  15 55.6760 13.7041   3
  -2   0  15 20.6741 13.5294   8
   2   0 -15 30.5382 24.8693   8
   2   0 -14-11.4811 22.9366   8
  -2   0  14 16.8931 11.9784   8
  -2   0  14 13.0023 12.0394   3
  -2   0  13 42.3242 11.8829   8
   2   0 -13 4.98024 20.2576   8
   2   0 -13 25.0279 10.1444   1
   2   0 -13 31.7328 9.57629   1
  -2   0  13 31.5656 12.0082   3
   2   0 -12 734.873 23.2987   1
  -2   0  12 777.699 29.8576   3
   2   0 -12 625.618 22.2119   1
  -2   0  12 756.585 30.2990   8
   2   0 -12 719.899 33.9286   8
   2   0 -11 38.0575 17.7632   8
  -2   0  11 49.2136 11.5111   8
   2   0 -11 40.5950 9.82377   1
  -2   0  11 40.9931 11.1665   3
  -2   0  10 821.830 30.0596   8
  -2   0  10 805.140 29.3936   3
  -2   0  10 814.346 27.2960   6
   2   0 -10 825.938 32.6500   8
   2   0 -10 722.351 24.4231   1
   2   0 -10 845.709 26.9660   1
   2   0  -9 51.0966 14.9864   8
  -2   0   9 56.7336 9.23869   8
  -2   0   9 53.2725 8.74119   3
  -2   0   9 54.5001 8.10928   6
  -2   0   8 696.588 22.7525   2
  -2   0   8 708.842 23.6331   6
  -2   0   8 673.526 26.0738   8
   2   0  -8 767.660 28.3807   8
   2   0  -7 902.711 30.5909   8
   2   0  -7 874.805 27.3457   2
  -2   0   7 875.421 27.2371   6
  -2   0   7 842.068 26.0312   2
  -2   0   6 1248.67 34.8991   6
  -2   0   6 1174.66 34.0189   2
   2   0  -6 1250.05 34.7077   2
   2   0  -5 7124.88 169.062   2
  -2   0   5 6745.25 169.039   2
  -2   0   5 6963.11 169.554   6
   2   0  -5 6993.99 167.213   1
  -2   0   4 2788.43 72.6995   2
   2   0  -4 2961.84 71.1853   1
   2   0  -3 500.166 14.9301   1
  -2   0   2 1988.17 31.9899   5
   2   0  -2 1909.13 31.4137   1
  -2   0   1 2519.39 61.4249   5
   2   0   0 54.9966 4.37543   5
  -2   0   0 914.205 10.4530   5
   2   0   1 1810.64 45.8902   5
   2   0   1 1744.78 45.8435   1
  -2   0  -1 1919.51 46.0679   1
  -2   0  -2 590.050 17.6187   1
  -2   0  -2 647.984 17.7551   8
  -2   0  -2 613.406 18.2957   7
   2   0   2 591.682 17.3806   1
   2   0   3 453.662 14.4903   8
  -2   0  -3 476.317 14.9209   1
  -2   0  -3 491.939 16.4516   7
  -2   0  -3 508.546 15.7837   8
   2   0   3 440.938 14.9084   7
   2   0   3 493.648 14.7580   1
   2   0   4 2077.93 51.3790   1
  -2   0  -4 1975.65 50.6619   1
  -2   0  -4 2149.81 52.5715   8
   2   0   4 1895.68 51.9563   7
   2   0   4 1911.96 51.0739   8
  -2   0  -5 1580.12 42.3309   1
   2   0   5 1663.41 43.4001   1
   2   0   5 1596.54 44.2860   7
   2   0   5 1605.50 43.3367   8
  -2   0  -5 1713.70 45.2395   8
  -2   0  -6 342.144 17.1905   8
   2   0   6 362.969 14.1955   8
  -2   0  -6 339.826 13.8442   1
  -2   0  -6 361.275 14.9359   6
   2   0   6 398.021 15.0446   1
   2   0   6 346.512 14.6287   7
   2   0   7 346.374 15.2426   7
  -2   0  -7 340.329 14.6180   1
  -2   0  -7 342.870 15.4701   6
  -2   0  -7 306.153 13.1978   2
  -2   0  -7 373.443 19.3100   8
   2   0   7 355.882 14.6526   8
  -2   0  -8 516.187 20.4479   6
   2   0   8 519.996 20.5499   7
  -2   0  -8 481.317 18.1132   2
  -2   0  -8 521.055 24.6336   8
  -2   0  -8 515.916 18.7373   1
   2   0   8 541.608 19.9673   8
   2   0   9 1411.86 42.9979   7
  -2   0  -9 1269.78 41.0340   6
  -2   0  -9 1380.03 39.2195   2
   2   0   9 1517.31 42.2411   8
  -2   0  -9 1407.94 39.0620   1
  -2   0  -9 1439.44 46.1383   8
  -2   0 -10-6.64421 13.7485   6
  -2   0 -10-0.18002 16.8023   8
  -2   0 -10 5.68229 11.3176   1
   2   0  10-2.95830 8.34854   7
   2   0  10 3.36156 8.25371   8
  -2   0 -11 9.95440 15.7486   6
  -2   0 -11 15.5533 18.3420   8
  -2   0 -11 15.1047 12.3010   1
   2   0  11 15.6477 8.87163   8
   2   0  11 21.0426 8.98036   7
  -2   0 -12 4.02256 20.0246   8
   2   0  12 0.18259 9.18257   7
  -2   0 -12 1.68640 12.7156   1
   2   0  12 12.6686 9.21499   8
   2   0  13 151.922 14.6069   7
   2   0  13 161.992 15.2350   8
  -2   0 -14-7.57915 25.4353   8
   2   0  14 10.1715 11.4273   8
  -2  -1  15 152.032 16.2070   3
  -2  -1  15 180.062 17.7307   8
   2   1 -15 137.269 27.1925   8
   2   1 -14 15.5101 22.1688   8
  -2  -1  14 35.1261 12.6939   3
  -2  -1  14 29.2467 12.7404   8
  -2  -1  13 527.518 25.0223   3
  -2  -1  13 509.781 25.4830   8
   2   1 -13 465.315 29.8198   8
   2   1 -12 127.497 20.7903   8
  -2  -1  12 146.711 14.6317   3
  -2  -1  12 141.962 15.2941   8
  -2  -1  11 205.495 12.9099   6
  -2  -1  11 195.999 15.2788   3
  -2  -1  11 195.813 16.2365   8
   2   1 -11 165.068 20.9389   8
  -2  -1  10 70.8299 8.11492   2
   2   1 -10 84.0779 8.45318   1
  -2  -1  10 57.7832 10.2056   3
  -2  -1  10 60.3059 10.6983   8
   2   1 -10 56.9701 16.5253   8
  -2  -1  10 66.6820 8.55396   6
   2   1 -10 56.9957 7.67343   1
   2   1  -9 53.4015 7.18508   1
  -2  -1   9 54.1561 7.24944   2
  -2  -1   9 49.0817 8.61319   3
  -2  -1   9 62.3156 7.79968   6
  -2  -1   9 62.0549 9.74870   8
   2   1  -9 56.0654 14.7570   8
  -2  -1   8 1340.11 41.2319   8
  -2  -1   8 1338.08 37.6705   2
   2   1  -8 1394.13 42.0357   8
  -2  -1   8 1332.64 38.1706   6
   2   1  -8 1294.09 34.3216   1
  -2  -1   7 1450.77 40.7808   2
  -2  -1   7 1453.16 43.6275   8
   2   1  -7 1450.64 37.6913   1
   2   1  -7 1549.91 44.4264   8
  -2  -1   7 1504.08 41.3341   6
   2   1  -6 2493.95 62.6644   1
  -2  -1   6 2571.08 66.1884   2
  -2  -1   6 2401.10 67.7189   8
  -2  -1   5 1606.93 43.6336   2
   2   1  -5 1660.90 44.7019   8
   2   1  -5 1596.41 40.7497   1
   2   1  -4 2976.50 78.7366   8
  -2  -1   4 3047.91 76.5474   1
   2   1  -3 3028.19 74.4624   1
  -2  -1   3 3066.96 74.9509   1
  -2  -1   2 1096.69 30.0136   1
  -2  -1   2 1149.20 28.5390   5
   2   1  -2 1204.50 30.0773   1
  -2  -1   1 3059.93 74.7491   4
  -2  -1   0 97.5531 4.37011   4
   2   1   0 119.793 5.60733   4
  -2  -1  -1 22.1060 5.36224   1
   2   1   1 21.3106 3.96707   4
   2   1   2 625.847 18.9866   1
   2   1   2 740.195 19.2723   4
  -2  -1  -2 638.900 19.3437   8
  -2  -1  -2 670.252 19.1624   1
  -2  -1  -2 560.992 18.2484   3
   2   1   3 1999.30 53.2605   1
  -2  -1  -3 2117.99 52.8997   1
  -2  -1  -3 1902.24 53.2265   3
   2   1   4 1544.14 40.4805   1
  -2  -1  -4 1598.34 41.2379   8
  -2  -1  -4 1486.98 39.1697   1
  -2  -1  -4 1340.53 40.2784   3
   2   1   4 1396.33 39.2853   8
  -2  -1  -5 123.147 11.7616   8
  -2  -1  -5 106.025 8.91342   3
  -2  -1  -5 112.872 9.09699   1
   2   1   5 115.973 8.76244   1
   2   1   5 102.064 7.45820   8
  -2  -1  -6 498.553 17.9350   1
   2   1   6 448.429 17.8920   7
   2   1   6 501.630 19.8131   1
   2   1   6 455.638 17.2127   8
  -2  -1  -6 507.662 20.9664   8
  -2  -1  -7 450.508 19.4731   6
  -2  -1  -7 495.862 22.5805   8
  -2  -1  -7 464.494 18.3633   1
   2   1   7 454.371 18.5183   7
   2   1   7 461.618 17.7692   8
  -2  -1  -8 106.472 11.2818   2
   2   1   8 126.187 10.6930   7
  -2  -1  -8 119.395 14.1574   6
  -2  -1  -8 110.214 12.6827   1
  -2  -1  -8 123.468 16.9431   8
   2   1   8 133.832 10.4528   8
  -2  -1  -9 85.6156 13.9464   1
   2   1   9 87.1234 10.2239   7
  -2  -1  -9 107.608 18.6873   8
   2   1   9 94.0205 10.9988   8
  -2  -1  -9 72.7538 12.5029   2
  -2  -1  -9 88.2639 14.5746   6
   2   1  10 68.0947 10.1336   8
  -2  -1 -10 40.7534 15.6569   6
  -2  -1 -10 55.2505 14.1107   2
  -2  -1 -10 43.2561 18.4578   8
  -2  -1 -10 46.8079 14.1454   1
   2   1  10 65.3230 10.5096   7
  -2  -1 -11 28.7282 19.9960   8
  -2  -1 -11 32.8314 16.5736   6
  -2  -1 -11 36.8612 14.9837   1
   2   1  11 35.1476 9.84391   7
  -2  -1 -11 29.1697 15.9306   2
   2   1  11 43.5305 9.83655   8
   2   1  12 9.57554 9.53455   7
  -2  -1 -12 9.01002 18.1340   6
  -2  -1 -12-13.4738 22.1324   8
  -2  -1 -12-2.51483 15.5685   2
   2   1  12 7.68993 9.92772   8
  -2  -1 -12-8.68390 15.6683   1
   2   1  13 126.619 14.5786   8
   2   1  13 112.972 14.1332   7
  -2  -1 -13 96.1296 27.8701   8
   2   2 -15 5.73766 22.8697   8
  -2  -2  15 13.3192 11.1403   3
  -2  -2  15 15.4047 12.3209   8
  -2  -2  14 83.8498 13.5827   3
  -2  -2  14 77.5698 13.9367   8
   2   2 -14 70.2918 20.8263   8
  -2  -2  13 678.432 28.0728   3
  -2  -2  13 681.308 30.1166   8
   2   2 -13 625.364 33.0977   8
  -2  -2  12 56.3288 10.5044   6
  -2  -2  12 85.1770 12.6556   3
   2   2 -12 79.5115 19.3738   8
  -2  -2  12 73.6574 13.7605   8
  -2  -2  11 229.108 13.3271   2
  -2  -2  11 224.402 15.7414   3
  -2  -2  11 239.693 13.2560   6
   2   2 -11 259.719 22.0058   8
  -2  -2  11 259.141 18.1750   8
   2   2 -10 384.609 22.9601   8
  -2  -2  10 377.979 18.5615   3
  -2  -2  10 392.505 16.6002   2
  -2  -2  10 383.545 20.1479   8
  -2  -2  10 390.101 16.6425   6
  -2  -2   9 507.253 22.5346   8
  -2  -2   9 496.959 20.8863   3
  -2  -2   9 524.657 19.3365   6
  -2  -2   9 526.525 19.4847   2
   2   2  -9 509.582 23.9385   8
  -2  -2   8 411.844 16.6511   6
  -2  -2   8 388.283 17.2249   3
  -2  -2   8 424.272 16.8384   2
   2   2  -8 426.481 20.1516   8
  -2  -2   8 417.899 19.1975   8
   2   2  -7 4.85410 11.3802   8
  -2  -2   7-2.01434 6.00205   2
  -2  -2   7 2.54655 6.36519   8
   2   2  -6 9703.61 231.795   1
  -2  -2   6 9861.45 238.368   8
   2   2  -6 9770.91 236.915   8
  -2  -2   5 18.3856 6.02227   8
  -2  -2   5 19.2149 4.07399   1
   2   2  -5 19.6808 4.71740   1
   2   2  -4 163.745 7.14101   1
  -2  -2   4 166.384 7.04100   1
  -2  -2   4 140.695 8.70252   8
  -2  -2   3 26.1249 3.57541   1
   2   2  -3 31.9686 5.07432   1
  -2  -2   2 177.725 7.54223   1
   2   2  -2 211.417 8.59254   1
   2   2  -1 52.3521 6.02420   1
  -2  -2   1 47.7481 2.98940   4
   2   2   0 3037.96 70.6766   4
  -2  -2   0 2764.55 70.1559   4
   2   2   1 12518.5 291.014   4
  -2  -2  -1 11749.2 292.586   1
  -2  -2  -2 27.7280 7.29514   1
  -2  -2  -2 25.0165 4.29927   3
   2   2   2 26.3205 4.89349   1
   2   2   2 29.1546 5.66779   4
  -2  -2  -3 2952.07 74.9196   8
   2   2   3 2927.15 75.6125   1
  -2  -2  -3 3114.60 74.6716   1
  -2  -2  -4 1367.81 38.0329   8
   2   2   4 1285.31 38.1775   1
  -2  -2  -4 1226.03 36.8763   3
  -2  -2  -4 1319.14 36.7991   1
   2   2   5 1.15447 5.02754   8
  -2  -2  -5-4.44967 5.92250   3
  -2  -2  -5-5.33178 10.9707   8
   2   2   5-4.22665 7.54326   1
  -2  -2  -5 3.91286 8.50381   1
  -2  -2  -6 88.2660 9.10786   3
  -2  -2  -6 104.005 13.7674   8
   2   2   6 89.7843 8.19640   8
  -2  -2  -6 99.8876 11.2774   1
  -2  -2  -7 6.51738 13.8683   8
  -2  -2  -7 7.15106 11.8538   6
  -2  -2  -7 12.4566 10.6846   1
   2   2   7 3.56549 6.39406   8
  -2  -2  -8 824.507 28.2181   1
   2   2   8 773.863 27.1091   8
  -2  -2  -8 829.795 33.0978   8
  -2  -2  -8 752.619 29.4153   6
   2   2   9 22.1380 8.90829   8
  -2  -2  -9 12.4721 12.2809   2
  -2  -2  -9 24.6396 14.6161   1
  -2  -2  -9 34.6452 18.3206   8
  -2  -2  -9 7.29321 14.3809   6
  -2  -2 -10 55.7830 16.8286   6
  -2  -2 -10 61.7604 20.9347   8
  -2  -2 -10 59.3884 15.6420   2
   2   2  10 77.2424 10.8880   7
   2   2  10 88.6005 11.3787   8
  -2  -2 -10 65.8372 17.1132   1
  -2  -2 -11 83.4709 17.4148   2
   2   2  11 111.551 12.7589   8
  -2  -2 -11 89.8218 19.1609   6
   2   2  11 103.786 12.4775   7
  -2  -2 -11 110.749 18.5452   1
  -2  -2 -11 65.6571 22.8735   8
   2   2  12 13.8175 11.1783   8
  -2  -2 -12 4.07319 18.3563   2
  -2  -2 -12 12.3596 18.1114   1
  -2  -2 -12 35.6832 20.3859   6
  -2  -2 -12-2.42266 24.8756   8
   2   2  12 11.3019 10.3553   7
  -2  -2 -13 45.0201 22.5754   6
   2   2  13 8.11634 11.8911   8
  -2  -2 -13 5.66553 27.3562   8
  -2  -3  15 191.766 16.3933   3
   2   3 -15 158.462 25.9479   8
  -2  -3  15 180.919 18.6062   8
  -2  -3  14 17.0518 10.1183   3
  -2  -3  14 1.18292 11.9867   8
   2   3 -14 32.3686 19.9575   8
  -2  -3  13 43.6815 12.9769   8
  -2  -3  13 65.9168 11.8169   3
   2   3 -13 48.5606 19.0277   8
   2   3 -12-7.91475 17.2902   8
  -2  -3  12-5.85612 8.24418   6
  -2  -3  12-8.57710 10.2721   3
  -2  -3  12 4.18550 7.59254   2
  -2  -3  12-17.8066 12.8930   8
  -2  -3  11 838.336 29.9719   3
  -2  -3  11 807.417 27.5893   2
   2   3 -11 784.860 32.6478   8
  -2  -3  11 854.601 33.0731   8
  -2  -3  11 833.815 27.5447   6
   2   3 -10 10.1744 14.1722   8
  -2  -3  10 2.04879 7.55742   3
  -2  -3  10 15.0141 7.60203   2
  -2  -3  10 16.9147 9.55695   8
  -2  -3  10 10.3287 6.89776   6
  -2  -3   9 652.210 23.3939   2
   2   3  -9 639.424 26.3246   8
  -2  -3   9 640.087 22.6487   6
  -2  -3   9 626.823 23.6723   3
  -2  -3   9 642.766 26.0804   8
  -2  -3   8 1196.56 38.3959   8
  -2  -3   8 1165.14 35.4582   3
  -2  -3   8 1167.41 35.6212   2
   2   3  -8 1189.32 37.0470   8
  -2  -3   7 531.193 19.7973   3
  -2  -3   7 552.438 22.1190   8
   2   3  -7 583.041 16.1646   1
   2   3  -6 201.965 8.36646   1
  -2  -3   6 179.881 11.7052   8
  -2  -3   6 187.487 7.96256   1
  -2  -3   5 1214.30 35.8899   8
  -2  -3   5 1240.68 32.3440   1
   2   3  -5 1187.52 31.8440   1
  -2  -3   4 233.405 11.1885   8
   2   3  -4 239.551 9.99613   1
  -2  -3   4 251.580 9.56949   1
  -2  -3   3 11.2168 3.83031   1
   2   3  -3 9.33426 6.12164   1
   2   3  -2 1947.09 47.2418   1
  -2  -3   2 1853.20 47.1880   1
  -2  -3   2 1737.00 44.6044   4
   2   3  -1 6210.81 146.487   1
  -2  -3   1 5698.31 146.251   1
  -2  -3   1 6046.83 143.317   4
   2   3   0 329.848 10.6843   4
  -2  -3  -1 5634.10 137.689   3
   2   3   1 5870.29 137.145   4
  -2  -3  -1 5471.30 139.047   7
   2   3   2 929.939 29.7128   1
  -2  -3  -2 914.144 26.9656   3
  -2  -3  -2 960.624 28.0586   7
  -2  -3  -2 1024.32 29.5832   1
   2   3   3 1751.69 49.4215   1
  -2  -3  -3 1638.93 47.2352   7
  -2  -3  -3 1826.79 47.8763   1
  -2  -3  -3 1707.31 46.6735   3
  -2  -3  -4 1027.66 32.0223   3
   2   3   4 1048.47 34.7740   1
  -2  -3  -4 1099.79 33.0983   1
   2   3   4 1134.26 32.8191   7
   2   3   5 183.770 13.7482   1
  -2  -3  -5 208.589 13.9277   1
  -2  -3  -5 206.383 15.6145   8
   2   3   5 228.523 14.0214   7
   2   3   6 304.381 17.2848   7
  -2  -3  -6 295.760 16.8084   1
  -2  -3  -6 316.558 19.9636   8
  -2  -3  -7 381.978 19.8918   1
  -2  -3  -7 308.608 19.8692   6
  -2  -3  -7 364.606 22.3818   8
  -2  -3  -8 483.148 24.9611   6
  -2  -3  -8 593.892 24.5592   1
   2   3   8 513.620 21.7758   8
  -2  -3  -8 560.750 28.8665   8
  -2  -3  -9-14.6157 16.2678   6
  -2  -3  -9 33.0016 16.3372   1
   2   3   9 5.60665 9.41769   8
  -2  -3  -9 16.5983 19.1764   8
  -2  -3 -10 52.3683 21.7941   8
  -2  -3 -10 35.7732 16.0765   2
   2   3  10 48.3192 11.2731   8
  -2  -3 -10 20.2659 17.0168   6
  -2  -3 -10 58.1100 18.8991   1
  -2  -3 -11-9.14490 19.4713   6
  -2  -3 -11 1.22166 19.9422   1
  -2  -3 -11-3.21298 18.3621   2
  -2  -3 -11 4.09320 23.9229   8
  -2  -3 -12 3.96311 20.5110   1
  -2  -3 -12 12.9745 21.3276   6
  -2  -3 -12-7.81417 27.5706   8
  -2  -3 -13 140.639 26.8552   6
  -2  -4  15 62.3596 12.3638   3
  -2  -4  15 50.7774 14.2449   8
  -2  -4  15 45.1235 12.5208   5
  -2  -4  14 28.4805 11.5566   3
  -2  -4  14-5.87233 13.5271   8
  -2  -4  13 196.601 17.9220   8
  -2  -4  13 202.857 14.9420   3
  -2  -4  13 204.532 12.8663   6
  -2  -4  13 176.777 12.2447   2
  -2  -4  12 10.2929 7.23814   6
  -2  -4  12-2.56359 9.64922   3
  -2  -4  12-9.85473 12.4747   8
  -2  -4  12-3.01332 8.09118   2
  -2  -4  11 1843.81 51.2099   6
  -2  -4  11 1901.03 58.0737   8
  -2  -4  11 1764.02 51.5873   2
  -2  -4  11 1886.02 53.6683   3
  -2  -4  10 81.3269 9.53805   6
  -2  -4  10 83.6020 12.4102   8
  -2  -4  10 97.7218 10.0451   3
  -2  -4  10 75.8452 10.3142   2
  -2  -4   9 8.44879 8.51259   8
  -2  -4   9 4.20932 6.54896   3
  -2  -4   9-0.11599 7.23921   2
  -2  -4   8 165.668 8.25956   5
  -2  -4   8 163.246 10.7886   3
  -2  -4   8 180.806 13.1218   8
   2   4  -7 945.184 27.5466   1
  -2  -4   7 1014.51 28.9362   3
  -2  -4   7 943.422 25.9659   5
  -2  -4   7 974.579 32.1922   8
  -2  -4   7 910.414 25.8265   1
  -2  -4   6 1209.61 32.1117   5
  -2  -4   6 1260.99 33.7048   1
   2   4  -6 1304.84 34.7364   1
  -2  -4   6 1258.12 34.6477   3
  -2  -4   6 1317.28 39.0313   8
  -2  -4   5 79.8225 6.19810   1
  -2  -4   5 86.6865 8.42482   8
  -2  -4   5 65.5003 3.96695   5
   2   4  -5 90.8488 8.68951   1
  -2  -4   4 1355.81 36.6435   1
   2   4  -4 1330.17 37.0039   1
   2   4  -3 517.301 18.5518   1
  -2  -4   3 529.724 17.5439   1
  -2  -4   2 11.0829 1.87654   4
   2   4  -2 14.5783 8.92270   1
  -2  -4   2 11.9566 4.68410   1
  -2  -4   1 260.089 8.16597   3
  -2  -4   1 284.334 12.0962   1
   2   4  -1 322.138 14.9569   1
  -2  -4   0 814.891 23.9065   7
  -2  -4   0 871.796 22.2463   3
   2   4   0 777.267 21.9055   4
  -2  -4  -1 249.728 10.5707   7
  -2  -4  -1 230.752 9.35342   3
   2   4   1 227.793 8.85525   4
  -2  -4  -2 1746.17 48.0152   1
  -2  -4  -2 1628.53 44.8180   3
   2   4   2 1714.42 43.9542   4
  -2  -4  -2 1679.40 46.1265   7
  -2  -4  -3 1414.23 41.0630   3
   2   4   3 1442.88 45.2526   1
   2   4   4 1039.49 37.3819   1
  -2  -4  -4 1226.70 36.2667   1
   2   4   5 52.7174 11.5182   7
  -2  -4  -5 40.6693 12.8621   1
   2   4   6 207.585 15.7076   7
  -2  -4  -6 189.170 16.9202   1
   2   4   7 347.646 19.7781   7
  -2  -4  -7 318.656 20.3081   1
  -2  -4  -7 289.628 22.5262   8
  -2  -4  -7 294.140 21.0235   6
  -2  -4  -8 28.7303 18.6856   8
  -2  -4  -8 58.7798 16.4557   1
  -2  -4  -8 22.4423 15.9925   6
   2   4   8 35.8493 15.5972   7
  -2  -4  -9 87.9063 19.4331   1
  -2  -4  -9 57.0880 18.0756   6
  -2  -4  -9 57.3977 21.3066   8
   2   4   9 88.8451 17.8979   7
   2   4  10 300.282 24.0724   7
  -2  -4 -10 253.193 22.7239   2
  -2  -4 -10 294.801 29.8314   8
  -2  -4 -10 262.505 23.9926   6
  -2  -4 -11 106.520 22.9654   1
  -2  -4 -11 51.8178 22.5613   6
  -2  -4 -11 104.396 27.5893   8
  -2  -4 -11 67.0354 21.9692   2
  -2  -4 -12 128.086 26.0106   1
  -2  -4 -12 130.617 25.8686   6
  -2  -5  15 57.3085 14.9485   8
  -2  -5  14 10.0036 10.0694   3
  -2  -5  14-8.49353 13.3471   8
  -2  -5  14 4.00912 11.4163   5
  -2  -5  13 201.153 14.4828   3
  -2  -5  13 190.329 12.0416   6
  -2  -5  13 177.873 18.8460   8
  -2  -5  13 163.637 13.0240   2
  -2  -5  13 199.354 15.1009   5
  -2  -5  12 182.780 13.8688   3
  -2  -5  12 181.531 17.4171   8
  -2  -5  12 167.341 13.2911   5
  -2  -5  12 164.498 12.7442   2
  -2  -5  12 187.039 11.8871   6
  -2  -5  11 47.2624 9.59796   3
  -2  -5  11 58.7137 13.1810   8
  -2  -5  11 51.6951 8.84130   6
  -2  -5  11 54.7067 10.0719   2
  -2  -5  11 51.6504 9.02851   5
  -2  -5  10 20.4687 7.81586   3
  -2  -5  10-3.90504 8.41854   6
  -2  -5  10 14.4605 10.8661   8
  -2  -5  10 10.1796 7.00762   5
  -2  -5  10-4.57623 9.66033   2
  -2  -5   9 444.279 17.1599   3
  -2  -5   9 393.174 15.3427   5
  -2  -5   9 403.316 21.2330   8
  -2  -5   8 32.3310 6.89814   3
  -2  -5   8 24.8710 5.08178   1
  -2  -5   8 28.2657 9.18808   8
  -2  -5   8 33.0365 5.44564   5
  -2  -5   7 334.340 12.6928   3
  -2  -5   7 305.912 11.1981   5
  -2  -5   7 294.986 11.7618   1
  -2  -5   7 306.813 17.0216   8
  -2  -5   6 2406.86 58.6974   1
  -2  -5   6 2384.12 57.3092   3
  -2  -5   6 2448.81 63.3198   8
  -2  -5   5 61.8364 4.78500   3
  -2  -5   5 64.8011 6.78684   1
  -2  -5   5 62.2470 8.41349   8
   2   5  -5 37.3825 11.2966   1
  -2  -5   4 507.410 14.1665   3
  -2  -5   4 574.998 18.7880   1
   2   5  -4 531.797 21.2448   1
   2   5  -3 119.196 12.9518   1
  -2  -5   3 150.778 9.46930   1
   2   5  -2 2674.48 71.7539   1
  -2  -5   2 2673.70 70.2700   1
  -2  -5   1 873.150 27.6612   1
   2   5  -1 845.623 30.2675   1
   2   5   0 36.2519 12.8387   1
  -2  -5   0 55.6935 5.52638   7
   2   5   0 54.3017 5.14239   4
  -2  -5  -1 57.5188 6.22954   7
  -2  -5  -1 75.0494 7.27113   8
   2   5   1 53.5629 5.37722   4
   2   5   2 183.093 9.45001   4
  -2  -5  -2 177.999 10.3836   8
  -2  -5  -2 168.030 10.1472   7
  -2  -5  -3 26.3403 7.00607   8
  -2  -5  -3 12.9289 12.8194   1
  -2  -5  -4 30.1457 13.9214   1
  -2  -5  -5 766.119 30.0319   1
  -2  -5  -6 16.5497 15.2048   1
   2   5   7 83.3823 15.7362   7
  -2  -5  -7 78.1924 17.9615   6
  -2  -5  -7 55.7334 17.2399   1
  -2  -5  -8 112.367 19.8362   6
   2   5   8 122.659 18.1704   7
  -2  -5  -8 150.216 20.4227   1
  -2  -5  -9 20.9906 22.4781   8
  -2  -5  -9 63.2916 20.8982   1
   2   5   9 54.3561 18.3276   7
  -2  -5  -9 8.98924 18.9831   6
   2   5  10 4.66476 18.8549   7
  -2  -5 -10-17.9999 20.3453   2
  -2  -5 -10 31.1032 21.5183   1
  -2  -5 -10-17.5953 21.3920   6
  -2  -5 -10-11.8735 26.1528   8
  -2  -5 -11-6.42288 23.1466   6
   2   5  11 30.3894 20.3328   7
  -2  -5 -11-5.16087 21.9944   2
  -2  -5 -11 34.2197 23.4547   1
  -2  -5 -11-10.5763 27.6852   8
  -2  -6  15 58.8475 15.2542   8
  -2  -6  14 116.605 17.2419   8
  -2  -6  13 50.7988 7.82591   6
  -2  -6  13 60.4937 11.7963   5
  -2  -6  13 57.9099 10.0906   2
  -2  -6  13 40.2194 14.4543   8
  -2  -6  12 415.606 24.1155   8
  -2  -6  12 374.817 16.1988   6
  -2  -6  12 325.243 18.2375   2
  -2  -6  12 412.429 19.0075   5
  -2  -6  11 256.464 13.6018   3
  -2  -6  11 188.615 14.0626   2
  -2  -6  11 206.457 12.7984   6
  -2  -6  11 208.334 13.3141   5
  -2  -6  11 217.383 18.6399   8
  -2  -6  10 213.665 12.2525   3
  -2  -6  10 185.966 11.3686   5
  -2  -6  10 209.010 17.0487   8
  -2  -6   9 164.543 9.71737   3
  -2  -6   9 101.939 6.74853   1
  -2  -6   9 133.211 9.22269   5
  -2  -6   9 138.003 14.2841   8
  -2  -6   8 24.9045 6.13991   3
  -2  -6   8 28.2219 10.4875   8
  -2  -6   8 18.9856 6.64953   5
  -2  -6   8 26.8017 6.21479   1
  -2  -6   7 1319.43 35.4141   3
  -2  -6   7 1438.60 43.8890   8
  -2  -6   7 1325.07 37.3939   1
  -2  -6   6 139.109 9.75986   1
  -2  -6   6 153.293 12.4785   8
  -2  -6   5 1317.90 38.1174   1
  -2  -6   4 2.58756 6.29748   1
  -2  -6   3 49.7037 7.63793   1
   2   6  -3 32.5952 4.95788   5
  -2  -6   2 235.810 12.9867   1
  -2  -6   1 333.574 15.7330   1
  -2  -6   1 315.899 12.2899   7
  -2  -6   0 331.916 12.8881   7
  -2  -6   0 308.632 15.2493   1
   2   6   0 267.087 10.0977   4
  -2  -6  -1 125.625 8.79490   7
   2   6   1 116.774 7.08498   4
  -2  -6  -1 147.794 9.70073   8
  -2  -6  -2 521.477 19.4056   8
   2   6   2 454.763 15.5792   4
  -2  -6  -3 276.214 14.8948   8
   2   6   3 272.813 12.8468   4
  -2  -6  -3 296.836 20.1886   1
  -2  -6  -4 313.100 17.1937   8
  -2  -6  -4 343.812 21.7892   1
  -2  -6  -5 410.612 24.3763   1
  -2  -6  -5 368.835 20.3904   8
  -2  -6  -6 13.8112 17.4896   1
  -2  -6  -6 28.7411 11.2977   8
  -2  -6  -7 496.662 28.2931   1
  -2  -6  -7 558.521 28.9308   6
  -2  -6  -8 43.9226 19.8719   6
  -2  -6  -8 31.2550 20.2083   1
  -2  -6  -9 99.9617 23.1261   1
  -2  -6  -9 106.305 23.7539   6
  -2  -6 -10 21.3676 23.7748   6
  -2  -6 -10 41.0560 23.3598   1
  -2  -6 -11 40.9240 25.6430   1
  -2  -6 -11-29.7154 25.7044   2
  -2  -7  14 158.512 19.3093   8
  -2  -7  13-1.45563 13.5112   8
  -2  -7  12 8.91900 6.92192   6
  -2  -7  12 16.6329 12.4829   8
  -2  -7  12 13.7573 10.0959   5
  -2  -7  12 2.40662 9.99785   2
  -2  -7  11 68.9344 14.4589   8
  -2  -7  11 61.7437 11.2269   5
  -2  -7  11 47.8680 9.62087   6
  -2  -7  10 85.0188 14.7618   8
  -2  -7  10 74.1645 9.61151   5
  -2  -7   9 119.865 8.62513   1
  -2  -7   9 121.042 10.4028   5
  -2  -7   9 156.274 15.2252   8
  -2  -7   8-0.75657 9.94599   8
  -2  -7   8-1.02698 6.71508   1
  -2  -7   7 1092.71 37.7838   8
  -2  -7   7 1037.39 32.3265   1
  -2  -7   6 61.2601 9.04291   1
  -2  -7   6 54.6865 11.0001   8
  -2  -7   6 39.7582 2.76667   4
  -2  -7   5-2.88527 7.39605   1
  -2  -7   4 50.2341 8.57934   1
  -2  -7   3 98.8709 10.0305   1
   2   7  -3 50.5312 6.62195   5
   2   7  -2 45.3077 8.92595   5
  -2  -7   2 49.5256 9.05302   1
  -2  -7   2 44.9606 5.58633   7
  -2  -7   1 15.4696 5.85943   7
  -2  -7   1 15.0206 8.07611   1
  -2  -7   0 2058.82 54.8395   7
  -2  -7   0 1968.09 58.5050   1
  -2  -7   0 2082.87 56.3529   8
  -2  -7  -1 34.0682 7.93726   8
   2   7   1 11.3985 6.00599   4
  -2  -7  -2 65.1999 9.77220   8
   2   7   2 54.6749 7.04273   4
   2   7   3 1.19320 8.18969   4
  -2  -7  -3-25.8567 18.1647   1
  -2  -7  -3-7.26508 9.32471   8
   2   7   4 186.509 13.0248   4
  -2  -7  -4 178.009 14.7223   8
  -2  -7  -4 194.624 21.7205   1
  -2  -7  -5 349.184 20.4337   8
  -2  -7  -5 381.248 25.6821   1
  -2  -7  -6-15.4675 19.3134   1
  -2  -7  -6 13.3591 10.7491   8
  -2  -7  -7 207.921 24.4544   1
  -2  -7  -7 174.314 18.2470   8
  -2  -7  -8 55.5756 22.6998   1
  -2  -7  -8 44.9562 14.6924   8
  -2  -7  -8 78.9177 24.4858   6
  -2  -7  -9 48.5122 24.2319   6
  -2  -7  -9 11.3957 24.0420   1
  -2  -7  -9-11.2170 15.1756   8
  -2  -7 -10 26.6030 25.8751   1
  -2  -8  13 28.7683 14.6463   8
  -2  -8  12 166.182 11.1022   4
  -2  -8  12 131.404 13.9470   2
  -2  -8  12 171.418 17.9964   8
  -2  -8  11 10.6868 12.2347   8
  -2  -8  11-7.94435 6.44082   4
  -2  -8  10 224.376 10.1922   4
  -2  -8  10 216.433 18.3540   8
  -2  -8   9 119.060 7.10426   4
  -2  -8   9 113.603 9.93193   1
  -2  -8   9 102.137 14.9465   8
  -2  -8   8 284.052 9.88881   4
  -2  -8   8 309.797 14.7492   1
  -2  -8   8 350.024 20.4854   8
  -2  -8   7 13.1134 10.2704   8
  -2  -8   7 6.90119 7.97697   1
  -2  -8   6 34.3716 8.36106   1
  -2  -8   6 33.4215 10.4623   8
  -2  -8   5 264.889 15.2173   1
   2   8  -4 8.55573 5.16434   5
  -2  -8   4-6.17944 8.32544   1
  -2  -8   3 149.334 12.3657   1
  -2  -8   3 155.186 8.61841   7
   2   8  -3 98.2009 9.15555   5
  -2  -8   2 474.477 21.3355   1
  -2  -8   2 477.494 16.9092   7
   2   8  -2 430.813 17.4191   5
  -2  -8   1 52.4055 7.67679   7
  -2  -8   1 65.0119 11.0550   1
  -2  -8   0 255.288 14.4171   8
  -2  -8   0 236.758 16.4857   1
   2   8   1 222.270 9.82622   4
  -2  -8  -1 285.520 18.1622   1
  -2  -8  -1 293.920 15.5768   8
  -2  -8  -2 484.587 20.4718   8
   2   8   2 350.050 13.3559   4
  -2  -8  -3 91.8553 12.1664   8
   2   8   3 89.8105 8.93954   4
  -2  -8  -4 23.6132 20.0075   1
  -2  -8  -4 14.1059 10.7870   8
   2   8   4 30.6451 9.49571   4
  -2  -8  -5 93.8230 22.1591   1
  -2  -8  -5 101.947 14.3668   8
   2   8   5 91.2926 12.4177   4
   2   8   6 59.4500 13.5548   4
  -2  -8  -6 73.0634 22.4628   1
  -2  -8  -6 77.5996 14.5627   8
  -2  -8  -7 1.09726 22.9100   1
  -2  -8  -7 65.0055 24.2569   6
   2   8   7 14.6415 14.2500   4
  -2  -8  -7 17.7498 13.4514   8
   2   8   8 9.85036 15.9870   4
  -2  -8  -8 16.5507 25.0256   1
  -2  -8  -8 15.3577 14.1185   8
   2   8   9-2.95921 17.6433   4
  -2  -8  -9 47.4426 26.7206   1
   2   8  10-8.33713 18.9345   4
  -2  -9  12 60.6627 14.3529   8
  -2  -9  11 59.1058 14.0526   8
  -2  -9  10 8.52415 7.69231   1
  -2  -9  10 19.5508 12.0706   8
  -2  -9   9 8.83666 3.25722   4
  -2  -9   9 0.21293 11.8861   8
  -2  -9   9 20.5108 8.13901   1
  -2  -9   8 312.956 20.7565   8
  -2  -9   8 320.626 16.3081   1
  -2  -9   7 138.827 12.2493   1
  -2  -9   7 156.452 15.6571   8
  -2  -9   6-6.03448 11.1625   8
  -2  -9   6-1.14716 8.55766   1
  -2  -9   5 335.745 12.5392   7
  -2  -9   5 327.601 17.8952   1
  -2  -9   4 7.41184 9.82519   1
  -2  -9   4 3.83113 5.29212   7
   2   9  -4 4.18657 6.09780   5
  -2  -9   3 49.3820 11.1345   1
  -2  -9   3 55.4249 7.05671   7
   2   9  -3 34.7397 9.02828   5
  -2  -9   2 13.4715 10.4375   1
   2   9  -2 16.1684 10.7699   5
  -2  -9   2 10.0513 6.16435   7
  -2  -9   1 857.550 27.8237   8
  -2  -9   1 801.617 30.9484   1
  -2  -9   0 211.311 16.7547   1
  -2  -9   0 215.907 14.1399   8
  -2  -9  -1 7.89321 10.8785   1
  -2  -9  -1 7.73075 9.27957   8
  -2  -9  -2 26.5585 10.1726   8
   2   9   2 48.5565 7.26351   4
   2   9   3 21.1483 7.92947   4
  -2  -9  -3 7.22124 10.2058   8
   2   9   4 26.1517 9.10153   4
  -2  -9  -4 23.5988 21.9139   1
  -2  -9  -4-1.02714 11.7977   8
  -2  -9  -5 18.0964 11.9300   6
   2   9   5 9.04975 10.4723   4
  -2  -9  -5 26.1657 13.0531   8
  -2  -9  -5 17.9716 22.8041   1
   2   9   6 29.4891 12.3688   4
  -2  -9  -6 53.2946 24.9881   1
  -2  -9  -6 43.4597 14.2594   8
   2   9   7 9.81381 13.6944   4
  -2  -9  -7 5.42882 25.4364   1
  -2  -9  -7 17.3393 14.3420   8
  -2 -10  10 34.7206 12.6102   8
  -2 -10   9 1.29049 12.2929   8
  -2 -10   9 18.2653 8.66228   1
  -2 -10   8-2.38210 12.6675   8
  -2 -10   8 9.65510 8.91073   1
  -2 -10   7 68.3320 10.8354   1
  -2 -10   7 64.7725 13.6735   8
  -2 -10   7 61.3097 5.76445   7
  -2 -10   6 245.842 10.1145   7
  -2 -10   6 232.846 18.0036   8
  -2 -10   6 215.942 15.4705   1
  -2 -10   5 38.6498 11.3842   1
  -2 -10   5 31.3883 6.00217   7
   2  10  -4 18.1549 7.02330   5
  -2 -10   4 44.0782 11.4523   1
   2  10  -3 304.599 14.1718   5
  -2 -10   3 316.975 18.9542   1
  -2 -10   2 2.15517 10.0710   1
  -2 -10   2 6.11999 9.80820   8
   2  10  -2 7.76330 11.6329   5
  -2 -10   1 4.05276 10.7713   1
   2  10  -1 4.42298 13.2055   5
  -2 -10   1 7.46598 9.41290   8
  -2 -10   0 29.9339 11.7537   1
  -2 -10   0 29.6051 10.4064   8
  -2 -10  -1 84.4239 12.1673   8
  -2 -10  -1 67.6792 13.2143   1
  -2 -10  -2-1.33289 12.2051   1
  -2 -10  -2-6.36426 11.0231   8
  -2 -10  -3-20.3040 13.2180   8
  -2 -10  -4 111.423 15.9738   8
  -2 -10  -4 104.049 26.3315   1
  -2 -10  -5 12.0052 12.9901   6
  -2 -10  -5 24.1497 25.4669   1
  -2 -10  -5 20.4080 13.2148   8
  -2 -11   8 70.5783 11.4281   1
  -2 -11   8 77.6779 14.3099   8
  -2 -11   7 13.0329 11.9891   8
  -2 -11   7 2.91881 9.55074   1
  -2 -11   6 264.515 19.0039   8
  -2 -11   6 263.318 17.2266   1
  -2 -11   5 20.5733 11.0456   1
  -2 -11   4 17.5905 10.0070   8
  -2 -11   4 2.36305 11.0285   1
  -2 -11   3 25.1023 9.82198   8
  -2 -11   3 6.82403 11.1720   1
  -2 -11   2 5.35896 9.57633   8
  -2 -11   2 4.94988 11.5671   1
   2  11  -2 7.18983 11.9538   5
  -2 -11   1 154.812 13.9300   8
  -2 -11   1 127.632 15.7749   1
  -2 -11   0 11.9740 12.3795   1
  -2 -11   0 13.9415 10.6556   8
   2  11   0 14.9069 16.1801   5
  -2 -11  -1 61.0192 13.3817   8
  -2 -11  -1 75.8115 14.7390   1
  -2 -11  -2 17.6907 13.3753   1
  -2 -11  -2 9.51818 12.7603   8
  -2 -11  -3 21.0594 13.5535   6
  -2 -11  -3-10.1326 13.2123   8
  -2 -11  -4 18.7106 13.9082   8
  -2 -12   6 9.51942 11.0733   1
  -2 -12   5 5.55163 10.9027   1
  -2 -12   5 17.6362 9.85897   8
  -2 -12   4 24.1693 10.1154   8
  -2 -12   4 20.6007 11.9244   1
  -2 -12   3 9.54118 10.2335   8
  -2 -12   3 14.3198 12.0764   1
  -2 -12   2 9.94985 11.0094   8
  -2 -12   2 3.27262 12.4184   1
  -2 -12   1 72.9255 13.0621   8
  -2 -12   1 73.2945 14.9926   1
  -2 -12   0 2.49926 11.6488   8
  -2 -12  -1 1.44550 12.5008   8
  -2 -12  -2-6.96658 13.5179   8
   3 -13  -3 12.2614 14.9394   6
  -3  13   3 13.4509 22.8045   5
   3 -13  -2-5.38250 14.7868   6
  -3  13   2 28.2273 21.9789   5
  -3  13   1 130.816 21.9218   5
  -3  13   0 38.2835 22.2097   5
   3 -13   1 33.9126 17.7024   1
   3 -13   2 16.1099 15.9883   1
   3 -13   3 25.2814 14.9858   1
   3 -13   4 14.1291 12.9217   1
   3 -12  -5 0.85158 14.7001   6
  -3  12   5-3.15812 25.9259   5
   3 -12  -4 77.3580 16.7259   6
  -3  12   4 78.0982 25.0999   5
   3 -12  -3 207.456 20.6062   6
  -3  12   3 175.565 25.0835   5
   3 -12  -3 256.819 27.8941   1
   3 -12  -2 26.2789 14.5509   6
   3 -12  -2 42.0941 20.5975   1
  -3  12   2 18.5821 20.7547   5
   3 -12  -1 101.749 16.0685   6
  -3  12   1 109.487 20.9765   5
   3 -12  -1 125.524 21.9799   1
   3 -12   0 29.1159 18.3988   1
   3 -12   0 18.5968 13.3519   6
  -3  12   0 26.2430 17.9881   5
   3 -12   1 65.0739 13.8057   6
  -3  12  -1 82.0648 17.5977   5
   3 -12   1 101.778 21.1309   1
  -3  12  -2 55.8661 16.7212   5
   3 -12   2 43.1817 16.8395   1
  -3  12  -3 83.0834 17.0088   5
   3 -12   3 55.9179 16.1723   1
   3 -12   4 74.4861 15.1560   1
  -3  12  -4 35.3878 16.8543   5
   3 -12   5 9.29910 10.9438   1
   3 -11  -8 0.89100 14.8062   8
   3 -11  -7 42.7379 15.8078   8
   3 -11  -6 161.295 20.2822   6
   3 -11  -6 153.062 18.2095   8
   3 -11  -6 179.450 42.4809   1
   3 -11  -5 39.0393 15.8426   6
   3 -11  -5 25.6409 13.0116   8
  -3  11   5 12.7849 26.4007   5
   3 -11  -5 32.9166 13.2820   2
   3 -11  -4 18.7520 14.8194   6
  -3  11   4 22.6977 13.8662   3
   3 -11  -4 23.3963 19.1165   1
  -3  11   4 10.5001 23.7679   5
   3 -11  -4 30.6511 12.4330   8
   3 -11  -3 38.3858 12.0309   8
   3 -11  -3 31.9003 19.8747   1
  -3  11   3 5.91216 12.3275   3
  -3  11   3 44.6761 21.0077   5
   3 -11  -3 29.9900 14.0692   6
  -3  11   3 14.3073 11.6552   4
  -3  11   2 332.751 16.7016   3
   3 -11  -2 349.019 19.2374   8
  -3  11   2 386.471 26.3845   5
  -3  11   2 404.469 15.2368   4
   3 -11  -2 393.817 22.7195   6
   3 -11  -2 433.719 31.7883   1
  -3  11   1 72.5652 7.49816   4
   3 -11  -1 78.1474 19.7425   1
   3 -11  -1 81.3852 13.4861   6
  -3  11   1 79.3359 18.9634   5
   3 -11  -1 55.3049 10.6797   8
   3 -11   0-4.78917 11.6421   6
  -3  11   0 0.15960 16.3549   5
   3 -11   0-4.34786 15.8015   1
   3 -11   0-5.86560 8.63982   8
   3 -11   1 94.6148 13.3945   6
   3 -11   1 85.2838 8.87432   8
  -3  11  -1 118.453 17.5041   5
   3 -11   1 111.444 19.4050   1
   3 -11   2 3.97358 4.87958   8
   3 -11   2 2.47176 5.15706   8
   3 -11   3-6.16836 13.5802   1
  -3  11  -3 15.4335 14.5665   5
  -3  11  -4 40.5918 15.6762   5
   3 -11   4 50.0610 13.8223   1
  -3  11  -5 75.2314 16.8471   5
   3 -11   5 136.136 14.8501   1
   3 -11   6 30.2977 10.0608   1
  -3  10  10 16.9626 17.6087   7
  -3  10   9 50.7752 16.6482   7
   3 -10  -9 37.4915 16.2916   8
  -3  10   9 56.2486 20.2868   3
  -3  10   8 29.6933 15.1027   7
  -3  10   8 12.1029 19.0976   3
   3 -10  -8 15.2245 15.2253   8
   3 -10  -8-1.46949 14.7237   6
   3 -10  -8 9.22966 39.2561   1
   3 -10  -8 14.4189 27.0722   2
   3 -10  -7-33.9546 38.2711   1
  -3  10   7 16.2147 13.3010   7
   3 -10  -7-4.99380 14.8593   6
   3 -10  -7 16.1305 25.2987   2
   3 -10  -7 8.92997 13.2955   8
  -3  10   7 4.25990 17.7360   3
   3 -10  -6 14.3055 12.5459   8
  -3  10   6 22.9874 11.8566   7
   3 -10  -6 8.72897 14.3774   6
  -3  10   6 0.37254 16.7168   3
   3 -10  -6-29.8565 37.3767   1
   3 -10  -5 15.6240 11.7416   8
  -3  10   5 24.7483 10.6006   7
   3 -10  -5 14.5595 13.2211   6
  -3  10   4 574.078 33.6918   5
   3 -10  -4 600.156 28.1667   6
   3 -10  -4 576.639 26.2189   8
   3 -10  -3 0.63899 9.50198   8
   3 -10  -3 0.99248 11.3534   6
  -3  10   3-8.10610 19.7090   5
   3 -10  -2 145.417 21.4458   1
  -3  10   2 133.426 19.3050   5
  -3  10   2 96.9868 12.0204   4
   3 -10  -2 114.889 11.8036   8
   3 -10  -2 134.236 14.7048   6
   3 -10  -1 87.8620 18.5939   1
  -3  10   1 82.9692 9.80748   4
   3 -10  -1 78.6294 12.4013   6
   3 -10  -1 73.0438 9.78888   8
  -3  10   1 72.5068 17.2356   5
   3 -10   0-2.17642 9.35563   6
   3 -10   0-24.8004 15.8435   1
  -3  10   0 4.95537 6.81790   4
  -3  10   0 9.67632 14.9115   5
   3 -10   0-13.7376 8.17236   8
   3 -10   1-12.7983 15.1583   1
   3 -10   1-12.2885 9.66148   6
  -3  10  -1-20.9416 14.8625   5
   3 -10   1-6.11792 7.03027   8
   3 -10   2 35.4004 5.46451   8
   3 -10   2 34.4019 10.4080   6
   3 -10   2 14.6206 5.28813   8
  -3  10  -2 53.3227 7.59042   3
   3 -10   2 45.4327 15.9578   1
  -3  10  -3 844.735 24.5151   3
   3 -10   3 970.641 38.2389   1
  -3  10  -3 860.933 31.6155   5
   3 -10   4-1.28948 11.9387   1
  -3  10  -4-13.6319 9.41919   3
  -3  10  -5 177.392 12.8031   3
  -3  10  -5 153.923 16.4457   5
   3 -10   6 10.3000 9.18931   1
   3 -10   7 27.6845 10.4746   1
   3 -10   7 24.7945 7.61978   1
   3 -10   9-3.04637 17.8538   5
  -3   9  11 122.889 21.1907   7
  -3   9  11 140.826 25.2550   3
   3  -9 -10 20.8988 39.4833   1
   3  -9 -10 11.4467 16.0215   8
  -3   9  10-24.8527 22.5119   3
  -3   9  10 24.4057 18.4256   7
   3  -9  -9 108.130 19.3649   8
  -3   9   9 121.650 18.0233   7
  -3   9   9 112.271 22.3612   3
   3  -9  -9 124.006 18.1156   6
   3  -9  -9 168.674 40.6445   1
   3  -9  -9 138.011 28.2232   2
  -3   9   8 36.4515 15.0683   7
  -3   9   8 33.1881 19.3424   3
   3  -9  -8 31.4025 15.2109   6
   3  -9  -8 21.3618 25.0959   2
   3  -9  -8 38.6938 15.7088   8
   3  -9  -8 9.86798 37.9122   1
   3  -9  -7 481.821 32.4375   2
  -3   9   7 425.518 25.8080   3
  -3   9   7 404.003 21.2073   7
   3  -9  -7 455.692 26.5722   6
   3  -9  -7 457.504 26.0796   8
  -3   9   6 8.97179 12.3467   7
   3  -9  -6 20.4364 12.4924   8
   3  -9  -6 7.01329 12.2651   6
  -3   9   5 4.40621 10.4879   7
   3  -9  -5 7.68048 12.2156   6
   3  -9  -5 0.77216 11.3794   8
  -3   9   4 102.450 10.7703   7
   3  -9  -4 125.713 14.5518   6
   3  -9  -4 105.479 13.0259   8
  -3   9   3 37.4014 7.96623   7
   3  -9  -3 43.2608 12.1212   6
  -3   9   3 28.9615 19.2677   5
   3  -9  -3 36.7418 9.68584   8
  -3   9   2 28.8965 16.2214   5
  -3   9   2 7.35620 11.4263   4
   3  -9  -2 39.0800 9.09635   8
   3  -9  -2 44.6433 10.4528   6
   3  -9  -1 1.22593 7.87822   8
   3  -9  -1 10.9520 9.08065   6
  -3   9   1 19.8144 14.7139   5
  -3   9   1 22.2498 9.16279   4
   3  -9   0 123.263 9.41633   8
   3  -9   0 146.222 12.4862   6
  -3   9   0 140.387 10.0526   4
  -3   9   0 143.319 16.4496   5
   3  -9   1 171.183 9.28273   8
   3  -9   1 219.407 13.4929   6
  -3   9  -1 227.232 10.5612   4
  -3   9  -1 203.308 16.6027   5
   3  -9   2 4.75511 3.74601   8
  -3   9  -2 12.1258 12.2264   5
   3  -9   2 7.96978 3.35864   8
  -3   9  -3 891.353 32.0548   5
  -3   9  -3 955.120 26.7697   3
  -3   9  -4 37.5067 9.68925   3
  -3   9  -4 17.8922 12.3537   5
   3  -9   4 1.38610 12.8547   1
  -3   9  -5 73.8788 11.1881   3
  -3   9  -5 46.3129 13.3827   5
   3  -9   5 75.2642 12.2386   1
  -3   9  -6-0.99669 11.5815   3
   3  -9   6 1.25784 14.7374   5
   3  -9   6 13.8929 8.63792   1
   3  -9   7 180.184 19.5940   5
   3  -9   7 126.539 13.1517   4
   3  -9   7 179.530 11.6138   1
   3  -9   7 165.051 12.3769   1
   3  -9   7 131.646 10.3691   2
   3  -9   8 62.7345 8.94589   1
   3  -9   8 61.3739 7.34606   1
   3  -9   8 40.8630 7.98702   2
   3  -9   8 75.2855 16.3529   5
   3  -9   8 59.3030 10.9129   4
   3  -9   9 2.92184 9.44788   4
   3  -9   9-6.54480 14.4855   5
   3  -9  10 58.4144 16.8223   5
   3  -9  10 51.8531 11.3450   4
   3  -8 -12 163.542 37.6072   1
  -3   8  12 99.1185 25.5335   3
   3  -8 -11 25.7994 26.2137   2
  -3   8  11 11.4735 19.4236   7
  -3   8  11 25.0993 22.4658   3
   3  -8 -11 20.3949 15.6154   8
   3  -8 -11 75.6199 37.1499   1
  -3   8  11 57.4916 20.1764   8
  -3   8  10-6.59405 21.4154   3
   3  -8 -10 13.4925 14.9188   8
   3  -8 -10 4.14152 36.0836   1
  -3   8  10 0.16714 17.1310   7
   3  -8 -10 5.74263 25.3139   2
  -3   8  10 26.5150 18.2229   8
   3  -8  -9 314.031 23.3550   6
  -3   8   9 344.344 22.4175   8
   3  -8  -9 332.062 29.9287   2
  -3   8   9 365.110 26.5595   3
  -3   8   9 291.478 21.6822   7
   3  -8  -9 321.067 24.0766   8
  -3   8   8 33.1091 15.9043   8
  -3   8   8 20.4679 15.2950   7
   3  -8  -8-8.51680 35.4473   1
  -3   8   8 12.0696 18.8513   3
   3  -8  -8 25.6633 13.4782   6
   3  -8  -8 40.4983 22.1072   2
   3  -8  -8 19.6465 13.3689   8
  -3   8   7 55.1274 15.0755   8
   3  -8  -7 38.6730 13.2412   8
   3  -8  -7 0.35892 33.5454   1
  -3   8   7 37.3274 14.0241   7
   3  -8  -7 21.2644 19.6969   2
   3  -8  -7 44.6117 13.6962   6
  -3   8   6 55.7152 13.7601   8
  -3   8   6 35.7504 12.3651   7
   3  -8  -6 41.7211 12.3294   6
   3  -8  -6 53.7793 12.4386   8
  -3   8   5 151.124 13.2269   7
   3  -8  -5 188.005 15.9236   6
   3  -8  -5 185.352 15.3035   8
  -3   8   4-6.75310 9.25817   7
   3  -8  -4 7.05578 9.66429   6
   3  -8  -4-5.11086 9.18182   8
  -3   8   3 217.959 11.5840   7
   3  -8  -3 233.436 14.6506   8
  -3   8   3 252.963 22.6372   5
   3  -8  -3 247.085 15.9514   6
   3  -8  -2 1753.46 49.5589   6
  -3   8   2 1820.92 53.1308   5
   3  -8  -2 1676.19 46.9081   8
  -3   8   1 4.14329 9.91044   4
   3  -8  -1 17.5303 8.38803   6
  -3   8   1 35.8102 13.7628   5
   3  -8  -1 11.6256 7.06677   8
  -3   8   0 22.5830 12.8154   5
  -3   8   0 21.6277 9.08444   4
   3  -8   0 27.0646 8.47182   6
   3  -8   0 15.9604 6.03583   8
  -3   8  -1 0.42962 7.67015   4
   3  -8   1-0.61945 8.12051   6
  -3   8  -1 0.62153 11.7171   5
   3  -8   1 3.45404 4.66063   8
  -3   8  -2 1081.09 34.8685   5
  -3   8  -3-6.51126 11.3049   5
  -3   8  -4 15.9060 8.72182   3
  -3   8  -4 9.30851 11.4494   5
   3  -8   5 268.799 19.8777   5
  -3   8  -5 272.354 14.7164   3
   3  -8   6-4.25992 8.41652   4
   3  -8   6-4.32954 12.1004   5
   3  -8   6-4.95368 8.36175   1
  -3   8  -6 8.11839 11.6048   3
   3  -8   6 3.68392 8.26231   1
   3  -8   7 5.11976 6.34535   2
   3  -8   7-2.88195 7.20123   1
   3  -8   7-2.49030 12.2681   5
   3  -8   7 2.07680 7.78229   4
  -3   8  -7-1.76865 12.7045   3
   3  -8   7 4.59783 6.73301   1
   3  -8   8 29.9584 6.80937   1
   3  -8   8 11.6719 4.71162   2
   3  -8   8 25.5446 13.0867   5
   3  -8   8 29.8736 5.88468   1
  -3   8  -8 14.9841 14.6250   3
   3  -8   9 127.575 16.1490   5
   3  -8   9 111.219 11.5411   4
   3  -8  10 44.2153 14.5435   5
   3  -8  10 67.2886 10.2309   4
   3  -8  11 84.9499 16.8207   5
   3  -8  11 88.9998 11.6363   4
   3  -8  12 132.005 18.5026   5
   3  -8  12 133.174 13.8878   4
   3  -7 -13 115.865 33.5073   1
  -3   7  12 14.9776 21.6534   7
   3  -7 -12 11.5639 15.0878   8
  -3   7  12 32.7531 24.7572   3
   3  -7 -12 73.5795 34.2278   1
  -3   7  12 45.2826 20.5066   8
   3  -7 -12 9.39980 26.9938   2
  -3   7  11 122.507 20.6166   8
   3  -7 -11 119.717 34.5185   1
  -3   7  11 94.3378 21.2243   7
  -3   7  11 98.5348 25.3724   3
   3  -7 -11 109.232 25.9090   2
   3  -7 -11 110.761 18.4735   8
  -3   7  10 151.061 20.8769   7
  -3   7  10 187.194 24.4102   3
   3  -7 -10 200.569 25.2983   2
   3  -7 -10 226.133 37.7084   1
   3  -7 -10 165.369 19.3054   8
  -3   7  10 195.235 19.7910   8
   3  -7  -9 95.7923 16.1062   8
  -3   7   9 83.0150 18.0630   7
  -3   7   9 117.356 17.0086   8
  -3   7   9 72.0719 21.0591   3
   3  -7  -9 106.984 33.9896   1
   3  -7  -9 99.9075 22.6746   2
   3  -7  -8 63.6385 14.5431   6
   3  -7  -8 73.0673 19.9529   2
  -3   7   8 92.3629 15.5082   8
   3  -7  -8 59.9266 13.6624   8
   3  -7  -8 27.4201 31.4863   1
  -3   7   7 97.1064 14.5313   8
   3  -7  -7 73.8075 14.5162   8
   3  -7  -7 96.6939 14.2295   6
   3  -7  -7 73.4049 19.8664   2
   3  -7  -6 1.98409 16.5070   2
  -3   7   6 7.12240 11.7401   8
   3  -7  -6-4.71701 10.8513   6
   3  -7  -6-2.04036 10.6093   8
   3  -7  -5 826.477 30.8560   6
  -3   7   5 803.452 26.6729   8
   3  -7  -5 782.778 29.8237   8
   3  -7  -4 592.341 24.5320   6
   3  -7  -4 597.864 23.5261   8
  -3   7   4 578.029 20.7308   8
   3  -7  -3 370.674 17.8085   6
   3  -7  -3 347.733 16.4458   8
  -3   7   2 199.238 18.5356   5
   3  -7  -2 163.157 10.8707   8
  -3   7   2 166.948 9.40714   7
   3  -7  -2 176.993 12.3840   6
  -3   7   1 430.500 13.2390   7
   3  -7  -1 482.242 18.9318   6
  -3   7   1 470.678 21.9079   5
   3  -7  -1 452.375 16.2845   8
  -3   7   1 449.612 18.4137   4
   3  -7   0 1113.71 33.9345   6
  -3   7   0 1076.63 35.8547   5
   3  -7   0 1033.18 30.1731   8
  -3   7  -1 20.3654 7.57464   4
   3  -7   1 13.6539 6.43155   6
  -3   7  -1 0.56763 10.2390   5
   3  -7   1 10.0123 3.59591   8
  -3   7  -2 133.964 9.33219   4
  -3   7  -2 78.2273 12.0322   5
   3  -7   3 0.37151 10.1147   5
  -3   7  -3 3.04150 10.2736   5
  -3   7  -4 769.595 23.9579   3
   3  -7   4 859.250 30.9179   5
  -3   7  -4 808.656 27.0745   5
  -3   7  -5 876.729 27.7404   3
   3  -7   5 953.724 33.1215   5
   3  -7   5 828.086 28.1364   4
   3  -7   6 54.6487 8.50459   1
   3  -7   6 53.4163 8.25459   4
  -3   7  -6 35.1927 12.0237   3
   3  -7   6 33.3950 6.52868   2
   3  -7   6 33.3044 11.6186   5
   3  -7   7 353.104 19.4827   5
   3  -7   7 339.435 12.9878   1
   3  -7   7 335.729 14.9196   4
  -3   7  -7 329.837 18.5440   3
   3  -7   8 21.2815 5.05627   1
  -3   7  -8 19.4802 14.5633   3
   3  -7   8 22.3854 7.89114   4
   3  -7   8 29.4616 11.3807   5
   3  -7   8 33.6666 4.58061   8
   3  -7   8 19.4852 5.44220   1
   3  -7   9 226.675 17.6672   5
   3  -7   9 224.358 14.1560   4
   3  -7   9 253.565 10.1076   8
   3  -7  10 14.0199 6.02367   8
   3  -7  10 17.6674 11.8257   5
   3  -7  10 16.0738 9.04692   4
   3  -7  11 46.5562 13.2536   5
   3  -7  11 32.4463 10.3938   4
   3  -7  12 31.4613 13.3472   5
   3  -7  12 27.5622 10.6767   4
   3  -6 -14 15.9620 28.7157   2
  -3   6  13 3.56596 23.0464   7
   3  -6 -13 90.4088 29.7432   1
  -3   6  13 34.8119 25.5267   3
   3  -6 -13 5.62431 25.8460   2
   3  -6 -12 99.2868 17.9018   8
  -3   6  12 104.007 25.6699   3
  -3   6  12 81.2688 23.4244   7
  -3   6  12 125.303 22.2653   8
   3  -6 -12 163.205 33.1803   1
   3  -6 -12 77.9487 25.0467   2
   3  -6 -11 53.5993 15.7017   8
   3  -6 -11 80.7709 31.1353   1
  -3   6  11 44.6132 22.5516   3
   3  -6 -11 65.2163 21.7534   2
  -3   6  11 70.0995 19.5767   8
   3  -6 -10 135.549 33.4782   1
   3  -6 -10 122.192 16.6457   8
  -3   6  10 126.059 18.7378   8
   3  -6 -10 138.084 21.5136   2
  -3   6  10 107.931 22.1050   3
  -3   6   9 22.9983 15.7356   8
   3  -6  -9 25.3247 18.6794   2
   3  -6  -9 20.5302 12.3832   8
   3  -6  -8 91.0273 15.0297   8
   3  -6  -8 102.878 19.2846   2
  -3   6   8 108.149 16.1114   8
  -3   6   7 521.081 22.4477   8
   3  -6  -7 556.410 27.3122   2
   3  -6  -7 536.861 25.0902   8
   3  -6  -6 31.9980 9.64341   8
   3  -6  -6 32.2300 15.8478   2
  -3   6   6 35.2808 11.3495   8
   3  -6  -6 34.0614 10.3100   6
   3  -6  -5 260.592 15.7764   6
   3  -6  -5 251.286 15.0855   8
  -3   6   5 235.995 13.8560   8
   3  -6  -4 145.776 12.1470   6
  -3   6   4 146.920 10.8995   8
   3  -6  -4 143.445 11.4106   8
   3  -6  -3 3898.22 99.9468   8
   3  -6  -3 4011.16 101.830   6
  -3   6   3 3864.57 96.4505   8
   3  -6  -2 99.8658 9.47823   6
  -3   6   2 104.514 7.96381   8
   3  -6  -2 102.653 8.15052   8
  -3   6   2 109.764 15.5810   5
   3  -6  -1 15.3486 6.70587   6
  -3   6   1 6.92780 8.79732   4
   3  -6  -1 24.9240 4.82209   8
  -3   6   1 7.49956 10.7238   5
   3  -6   0 198.407 10.6543   6
  -3   6   0 189.783 13.8765   5
  -3   6   0 238.794 11.8213   4
   3  -6   0 177.571 7.80385   8
  -3   6  -1 151.569 12.1328   5
  -3   6  -1 183.010 10.2989   4
  -3   6  -2 842.140 28.7196   5
  -3   6  -2 907.661 26.3099   4
   3  -6   2 943.494 31.9469   5
   3  -6   3 26.1676 8.53098   5
  -3   6  -3 30.4952 9.95078   5
   3  -6   3 20.9341 6.21166   4
  -3   6  -4 1053.83 31.8241   5
   3  -6   4 981.698 30.3485   4
  -3   6  -4 966.926 29.6784   3
   3  -6   4 1070.15 34.2928   5
   3  -6   5-4.60176 5.32401   2
   3  -6   5-2.88141 8.37334   5
   3  -6   5-1.25304 5.84870   4
  -3   6  -5 1.17403 9.00115   3
   3  -6   5-6.93500 7.27780   1
   3  -6   6 77.4365 7.73158   1
  -3   6  -6 73.0655 12.1077   3
   3  -6   6 52.7052 5.50416   2
   3  -6   6 73.9081 10.7028   5
   3  -6   6 89.1500 8.02692   4
   3  -6   6 86.8465 4.41108   8
   3  -6   7 772.727 22.8261   1
  -3   6  -7 767.444 28.7572   3
   3  -6   7 818.891 21.7147   8
   3  -6   7 740.353 28.6080   5
   3  -6   7 764.523 26.2459   4
   3  -6   8 57.4279 6.19707   8
   3  -6   8 44.1397 8.83543   4
   3  -6   8 41.7220 5.20993   1
   3  -6   8 66.3968 11.2570   5
  -3   6  -8 35.3002 14.9394   3
   3  -6   8 27.7449 5.15784   1
   3  -6   9 75.8367 7.13538   8
  -3   6  -9 59.5161 16.0819   3
   3  -6   9 63.6387 10.8996   5
   3  -6   9 66.6704 9.42892   4
   3  -6  10 16.0896 10.2036   5
   3  -6  10 14.3404 6.60684   8
   3  -6  10 17.0794 8.69496   4
   3  -6  11 256.563 15.8973   4
   3  -6  11 225.532 17.7396   5
   3  -6  11 263.850 12.7178   8
   3  -6  12 2.22281 9.60905   4
   3  -6  12-0.86022 11.4574   5
   3  -6  13 22.9989 13.1827   5
   3  -6  13 22.0887 10.9994   4
   3  -5 -14 71.8593 25.7584   1
   3  -5 -14 21.6380 26.4527   2
   3  -5 -13 40.3880 27.4188   1
   3  -5 -13 15.7150 23.9468   2
  -3   5  13 12.1620 20.8928   8
  -3   5  13 12.7761 24.5859   3
   3  -5 -13 15.0960 13.3606   8
  -3   5  12 274.600 28.6746   3
   3  -5 -12 248.241 21.4184   8
   3  -5 -12 251.588 25.5500   2
  -3   5  12 268.865 24.3856   8
   3  -5 -12 342.297 32.8472   1
   3  -5 -11-0.52774 11.9753   8
  -3   5  11-21.4967 22.2099   3
   3  -5 -11-49.4194 29.6810   1
   3  -5 -11-6.77158 18.4830   2
  -3   5  11-11.1009 18.6928   8
  -3   5  10 191.236 20.2136   8
   3  -5 -10 212.138 31.5501   1
  -3   5  10 206.009 22.8277   3
   3  -5 -10 193.697 20.8877   2
   3  -5 -10 185.568 17.8005   8
  -3   5   9-19.9783 15.6429   8
   3  -5  -9-0.33438 15.9981   2
   3  -5  -9-6.19684 11.2473   8
   3  -5  -8 398.657 23.8416   2
  -3   5   8 369.738 20.2732   8
   3  -5  -8 339.691 20.3266   8
   3  -5  -7 239.104 19.5501   2
  -3   5   7 193.797 15.7710   8
   3  -5  -7 192.993 15.1316   8
  -3   5   6 350.450 17.4187   8
   3  -5  -6 394.112 21.7373   2
   3  -5  -6 361.622 18.3467   8
   3  -5  -5 2501.39 68.7348   8
  -3   5   5 2425.32 65.0517   8
   3  -5  -5 2608.80 69.6115   6
  -3   5   4 1199.80 35.3005   8
   3  -5  -4 1326.59 39.2692   6
   3  -5  -4 1293.31 38.3028   8
   3  -5  -3 86.2815 8.76744   2
   3  -5  -3 98.5747 8.94065   6
   3  -5  -3 103.114 8.29918   8
  -3   5   3 96.7792 8.26329   8
   3  -5  -2 891.540 29.0552   2
   3  -5  -2 943.194 29.3400   6
  -3   5   2 998.558 33.3198   5
  -3   5   2 930.042 25.5590   8
   3  -5  -2 936.025 27.4587   8
  -3   5   1 6.72379 9.54430   5
  -3   5   1 23.6794 4.79127   8
  -3   5   1 7.31837 8.22063   4
   3  -5  -1 18.8979 4.53628   8
  -3   5   0 293.061 15.0518   5
   3  -5   0 240.945 8.55629   8
  -3   5   0 308.568 12.9757   4
   3  -5   1-6.17683 7.27584   5
  -3   5  -1 1.59504 6.52689   4
  -3   5  -1 12.5867 7.82594   5
   3  -5   2 3778.72 98.7646   4
  -3   5  -2 3837.96 97.3181   4
   3  -5   2 4125.04 101.680   5
  -3   5  -2 4044.76 99.1417   5
   3  -5   3 15.0853 4.74027   2
   3  -5   3 21.1345 7.14167   5
  -3   5  -3 24.4409 9.10635   5
   3  -5   3 15.0694 5.66473   4
   3  -5   4 1041.57 29.0334   2
   3  -5   4 1107.36 33.9522   5
   3  -5   4 1041.78 30.8382   4
  -3   5  -4 1107.66 32.6307   5
   3  -5   4 1076.05 31.1968   1
  -3   5  -5 23.2427 9.73078   3
   3  -5   5 26.7870 5.84836   1
   3  -5   5 26.1024 7.59822   5
   3  -5   5 24.5818 4.29943   2
   3  -5   5 28.4401 6.15392   4
   3  -5   6 87.0734 9.70511   5
  -3   5  -6 76.7669 12.0739   3
   3  -5   6 110.145 5.82675   8
   3  -5   6 97.3632 7.33695   1
   3  -5   6 90.0381 8.14107   4
  -3   5  -7 474.806 21.8184   3
   3  -5   7 463.622 20.3874   5
  -3   5  -7 426.969 17.7559   8
   3  -5   7 502.646 15.4657   8
   3  -5   7 478.671 15.1328   1
   3  -5   7 481.188 18.4168   4
  -3   5  -8 311.069 16.6372   8
   3  -5   8 383.234 16.0791   4
   3  -5   8 361.131 17.8718   5
  -3   5  -8 386.708 21.3824   3
   3  -5   8 367.455 13.4024   8
   3  -5   8 298.938 10.0060   1
  -3   5  -9 1012.96 34.9317   8
  -3   5  -9 1108.44 39.2054   3
   3  -5   9 1071.48 36.8623   5
   3  -5   9 1091.53 34.9712   4
   3  -5  10 40.9232 8.58159   4
  -3   5 -10 27.6632 15.5973   8
   3  -5  10 46.9309 7.51787   8
   3  -5  10 30.9111 9.73850   5
   3  -5  11 13.0536 8.54670   4
  -3   5 -11 13.3611 16.8829   8
   3  -5  11 10.0587 10.0303   5
   3  -5  11 24.0459 7.43935   8
   3  -5  12 9.60047 10.2388   4
   3  -5  12 13.7113 8.52757   8
   3  -5  12 4.24243 11.3441   5
  -3   5 -12 19.8593 18.9935   8
   3  -5  13 119.973 14.2779   4
   3  -5  13 120.284 15.4474   5
   3  -4 -15 39.2949 25.8101   2
   3  -4 -14 7.59825 23.5539   2
  -3   4  14 12.5715 24.5789   3
   3  -4 -14 54.7819 22.4709   1
  -3   4  13-12.2641 21.1586   8
  -3   4  13-7.49005 24.4565   3
   3  -4 -13 18.3070 21.8689   2
   3  -4 -13 24.9281 24.1061   1
   3  -4 -12 54.5330 26.0900   1
   3  -4 -12 53.8506 14.3011   8
  -3   4  12 22.1550 23.5318   3
  -3   4  12 65.7099 21.2849   8
   3  -4 -12 67.8585 20.3381   2
   3  -4 -11 98.2899 14.9556   8
  -3   4  11 74.3504 20.0422   8
   3  -4 -11 79.6961 27.4396   1
  -3   4  11 62.9049 21.8313   3
   3  -4 -11 96.7706 18.8131   2
  -3   4  10 54.5527 18.2930   8
   3  -4 -10 77.1625 13.3108   8
   3  -4 -10 76.9114 17.4329   2
   3  -4  -9 1.50349 14.8776   2
   3  -4  -9-5.98529 10.1580   8
  -3   4   9-11.6764 15.2362   8
  -3   4   8 977.194 33.2012   8
   3  -4  -8 884.559 33.8944   8
   3  -4  -8 939.039 33.8842   2
   3  -4  -7 306.935 18.5937   2
  -3   4   7 317.921 17.9333   8
   3  -4  -7 279.762 16.8405   8
   3  -4  -6 351.848 19.1030   2
   3  -4  -6 300.548 16.3715   8
  -3   4   6 326.562 16.7507   8
  -3   4   5 466.876 20.1839   6
  -3   4   5 458.057 18.6026   8
   3  -4  -5 466.817 19.1846   8
  -3   4   4 1538.05 42.7617   6
  -3   4   4 1512.28 41.2982   8
   3  -4  -4 1452.92 43.0470   8
   3  -4  -4 1502.45 43.6271   6
   3  -4  -3 2579.78 67.3724   8
  -3   4   3 2567.66 67.2540   6
  -3   4   3 2603.93 65.5734   8
  -3   4   2 818.308 24.4539   6
  -3   4   2 751.381 28.3703   5
   3  -4  -2 781.007 23.5214   8
  -3   4   2 818.741 22.3845   8
   3  -4  -2 760.308 24.8749   2
  -3   4   1 2043.68 50.6780   6
   3  -4  -1 1950.49 52.1975   2
  -3   4   1 2000.75 54.0196   5
  -3   4   1 1935.68 52.4445   4
   3  -4  -1 1883.42 49.4236   8
  -3   4   1 1960.46 48.1885   8
  -3   4   0 167.981 8.55276   6
   3  -4   0 163.387 8.71029   2
   3  -4   0 174.998 10.6856   5
  -3   4   0 158.609 10.0350   4
  -3   4   0 176.624 11.6105   5
  -3   4  -1 36.2910 5.37311   6
   3  -4   1 34.8731 4.94785   2
   3  -4   1 28.0281 6.33991   5
  -3   4  -1 42.3939 8.04863   5
  -3   4  -1 32.9692 6.43957   4
  -3   4  -2 1284.75 36.6006   5
  -3   4  -2 1278.37 32.7455   7
   3  -4   2 1351.29 34.9099   2
   3  -4   2 1305.74 37.7920   5
   3  -4   2 1306.81 36.0611   4
  -3   4  -2 1235.18 35.4308   4
   3  -4   3 3079.67 81.5768   4
   3  -4   3 3323.16 80.1128   2
  -3   4  -3 3202.24 82.4971   5
   3  -4   3 3287.66 82.0229   1
   3  -4   3 3316.17 84.0070   5
   3  -4   4 1134.09 29.8443   4
   3  -4   4 1070.14 29.0289   1
   3  -4   4 1023.83 26.2042   2
   3  -4   4 1087.13 31.3100   5
  -3   4  -5 23.0658 9.31140   3
   3  -4   5 19.4656 5.01877   1
   3  -4   5 27.6714 5.42704   4
  -3   4  -5 9.58052 7.36651   8
   3  -4   5 23.2964 6.49721   5
   3  -4   5 22.7972 3.52269   8
   3  -4   6 22.4510 5.66349   4
  -3   4  -6 13.4064 9.14549   8
  -3   4  -6 21.8813 11.5177   3
   3  -4   6 25.4326 4.92121   1
   3  -4   6 21.9899 6.83896   5
   3  -4   6 20.7377 4.34661   8
   3  -4   7 319.510 12.0869   8
  -3   4  -7 273.797 16.0623   8
   3  -4   7 288.845 15.1510   5
   3  -4   7 322.103 10.9328   1
  -3   4  -7 304.268 18.2620   3
   3  -4   7 318.075 14.2051   4
   3  -4   8 21.2893 6.39249   8
  -3   4  -8 17.6127 14.5346   3
   3  -4   8 19.0100 3.77171   1
   3  -4   8 15.7905 8.23762   5
   3  -4   8 22.8686 7.28294   4
  -3   4  -8 8.01030 13.0720   8
   3  -4   9 419.962 20.3636   5
   3  -4   9 483.498 17.5436   8
  -3   4  -9 485.302 25.3219   3
   3  -4   9 470.254 19.6649   4
  -3   4  -9 389.351 22.4696   8
   3  -4   9 497.400 18.6800   7
   3  -4  10 220.840 15.4451   5
   3  -4  10 258.344 12.9653   8
   3  -4  10 244.466 14.7274   4
   3  -4  10 269.354 14.1690   7
  -3   4 -10 202.057 20.4197   8
   3  -4  11 45.9312 9.69690   4
  -3   4 -11 27.9879 19.1663   8
   3  -4  11 37.0477 10.4523   5
   3  -4  11 47.2994 8.50816   8
  -3   4 -12 6.91649 21.4541   8
   3  -4  12 33.5511 10.4034   4
   3  -4  12 19.0865 11.1076   5
   3  -4  12 56.3748 9.70760   8
   3  -4  13 128.866 14.4501   4
   3  -4  13 110.973 15.5646   5
   3  -4  13 136.444 12.6108   8
  -3   3  14-6.39368 24.1772   3
   3  -3 -14 17.9140 21.4927   2
   3  -3 -14 56.5963 20.4173   1
  -3   3  13 348.079 30.0832   3
   3  -3 -13 306.258 26.1049   2
   3  -3 -12 29.2118 23.7396   1
  -3   3  12 55.8240 23.2795   3
   3  -3 -12 60.5942 20.1381   2
   3  -3 -11 95.8144 24.8173   1
  -3   3  11 124.606 22.6177   3
  -3   3  11 185.892 21.5943   8
   3  -3 -11 148.168 19.9531   2
   3  -3 -10 332.228 21.8636   2
  -3   3  10 377.736 23.5981   8
   3  -3  -9 966.190 36.2099   8
  -3   3   9 1053.36 34.0560   6
   3  -3  -9 1069.86 36.0008   2
   3  -3  -8 31.0645 9.07036   8
  -3   3   8 32.0228 7.44633   6
   3  -3  -8 29.5477 12.5013   2
  -3   3   8 43.7409 14.0406   8
   3  -3  -7 159.408 12.4974   8
  -3   3   7 178.768 15.4238   8
   3  -3  -7 191.637 15.1445   2
   3  -3  -6 1708.53 47.0619   2
  -3   3   6 1595.13 45.6799   8
   3  -3  -5 234.483 13.2505   8
   3  -3  -5 257.708 15.1451   2
  -3   3   5 225.829 13.7581   8
  -3   3   4 53.2128 9.61848   6
  -3   3   4 52.9416 8.72351   8
   3  -3  -4 48.5036 6.83452   8
  -3   3   3 3004.64 75.1141   8
  -3   3   3 3037.24 75.8458   6
   3  -3  -3 2872.77 75.8615   8
  -3   3   2 174.803 8.96597   8
  -3   3   2 182.226 10.2600   6
   3  -3  -2 187.376 9.55270   2
   3  -3  -2 182.169 8.54603   8
  -3   3   1 8.00526 7.05763   4
   3  -3  -1 18.0815 4.44581   2
   3  -3  -1 13.3054 3.30608   8
  -3   3   1 20.6494 6.38849   6
   3  -3   0 108.049 6.77884   2
  -3   3   0 104.464 7.30129   6
  -3   3   0 112.319 8.36166   4
   3  -3   1 6635.13 161.288   1
   3  -3   1 6418.12 159.799   2
  -3   3  -1 6853.16 161.069   5
  -3   3  -1 6638.76 160.554   4
   3  -3   1 6561.23 161.296   4
  -3   3  -2 47.1702 5.19702   7
   3  -3   2 41.9398 4.76838   4
   3  -3   2 43.1036 4.41830   2
  -3   3  -2 47.8903 7.88844   5
  -3   3  -2 45.6605 6.81371   4
   3  -3   2 45.7618 5.33163   1
   3  -3   2 43.4151 5.73072   5
  -3   3  -3 1692.24 42.6589   7
   3  -3   3 1715.61 45.2260   5
   3  -3   3 1712.95 43.9654   4
   3  -3   3 1700.30 43.6548   1
  -3   3  -3 1518.74 41.1919   8
   3  -3   4 2159.67 56.9284   5
   3  -3   4 2194.65 55.5653   4
   3  -3   4 2238.04 54.8427   1
  -3   3  -4 1967.51 53.7995   8
  -3   3  -4 2137.07 56.5640   3
  -3   3  -5 151.566 12.0427   3
   3  -3   5 171.522 8.16619   1
   3  -3   5 162.615 8.81923   4
   3  -3   5 149.968 9.68060   5
   3  -3   5 161.908 7.31213   8
  -3   3  -5 145.847 10.4562   8
   3  -3   6 0.45880 4.47532   4
   3  -3   6 1.83270 4.09268   1
   3  -3   6-0.11957 4.01089   8
   3  -3   6-0.45210 5.50856   5
  -3   3  -6 3.38087 11.3450   3
  -3   3  -6-2.54552 9.65277   8
   3  -3   7 72.7871 7.25254   7
   3  -3   7 65.9448 6.87488   8
  -3   3  -7 56.0435 12.5256   8
   3  -3   7 68.7680 8.56851   5
   3  -3   7 63.1692 7.46660   4
   3  -3   7 60.5971 6.00016   1
  -3   3  -7 57.9334 13.5283   3
   3  -3   8 842.858 25.6671   8
   3  -3   8 797.689 28.4707   5
   3  -3   8 789.068 23.1108   1
  -3   3  -8 917.257 33.0058   3
  -3   3  -8 747.036 29.4470   8
   3  -3   8 868.771 27.0500   7
   3  -3   8 846.525 27.8228   4
   3  -3   9 19.4033 8.37111   4
   3  -3   9 29.2688 7.43794   7
  -3   3  -9 22.2024 16.2858   3
   3  -3   9 27.7231 7.51402   8
   3  -3   9 24.4704 9.09155   5
  -3   3  -9 10.9177 14.9257   8
  -3   3 -10 88.0722 18.6554   8
   3  -3  10 135.055 11.0317   7
   3  -3  10 104.588 12.2429   5
   3  -3  10 131.132 10.3320   8
   3  -3  10 119.961 11.8529   4
  -3   3 -11 56.2863 19.7151   8
   3  -3  11 118.939 11.7820   7
   3  -3  11 76.1238 11.8341   5
   3  -3  11 85.8440 11.6516   4
   3  -3  11 104.078 10.6532   8
   3  -3  12 58.5982 10.2013   8
   3  -3  12 41.1010 11.3022   4
   3  -3  12 53.7405 10.8414   7
   3  -3  12 53.0608 11.9145   5
  -3   3 -12 36.9404 21.9026   8
   3  -3  13 36.3998 12.1721   4
  -3   3 -13 17.0624 23.9081   8
   3  -3  13 43.9272 10.9403   8
   3  -3  13 23.6694 12.2060   5
  -3   2  14 10.4045 12.7328   8
   3  -2 -14 21.9557 13.9935   1
   3  -2 -14-8.38618 25.6128   8
   3  -2 -13 42.4691 22.7349   8
   3  -2 -13 47.3983 19.2675   2
   3  -2 -13 72.3635 20.2608   1
   3  -2 -12 41.6269 21.1198   1
   3  -2 -12 68.9933 19.3724   2
   3  -2 -11 998.933 37.3545   2
  -3   2  10 224.678 14.2801   6
   3  -2 -10 226.541 19.7135   2
  -3   2   9 511.502 21.2069   6
   3  -2  -9 589.913 25.0439   2
  -3   2   8 271.493 18.9323   8
  -3   2   8 253.321 13.7993   6
   3  -2  -8 285.748 17.9621   2
   3  -2  -7 612.044 23.4433   2
  -3   2   7 507.895 19.9166   6
  -3   2   7 609.139 24.4439   8
   3  -2  -7 505.530 21.9351   8
  -3   2   6 5193.14 130.682   8
   3  -2  -6 5477.06 130.069   2
   3  -2  -5 180.765 12.8516   2
  -3   2   5 172.168 13.2127   8
  -3   2   5 135.171 8.52741   2
   3  -2  -5 157.955 10.3063   8
  -3   2   4 3280.65 79.4641   8
   3  -2  -4 2904.00 79.2835   8
  -3   2   3 413.060 15.6631   6
   3  -2  -3 379.260 14.4495   8
  -3   2   3 424.162 15.4282   8
   3  -2  -2 8225.06 200.866   8
  -3   2   2 8892.93 201.549   2
  -3   2   2 8539.05 200.659   8
  -3   2   1 7189.87 171.257   8
   3  -2  -1 6784.30 172.720   2
  -3   2   1 7237.26 172.312   2
  -3   2   1 7333.33 173.821   4
  -3   2   0 596.751 18.1474   4
  -3   2   0 583.418 17.2229   2
   3  -2   0 545.701 16.9970   2
   3  -2   0 548.708 17.5070   1
   3  -2   0 524.629 18.0143   4
  -3   2  -1 106.036 6.57744   2
   3  -2   1 100.029 6.41220   4
   3  -2   1 98.5128 6.48941   1
  -3   2  -1 116.868 7.59467   4
  -3   2  -2 15.0499 5.07285   7
  -3   2  -2 18.7313 6.85239   1
   3  -2   2 17.2591 4.51732   1
   3  -2   2 14.1107 3.91137   4
  -3   2  -2 21.3838 6.43072   4
  -3   2  -2 16.9257 4.37554   8
  -3   2  -3 1199.17 33.0309   7
   3  -2   3 1220.54 32.9586   1
  -3   2  -3 1205.74 33.3022   1
  -3   2  -3 1239.82 31.8178   8
   3  -2   3 1143.56 32.9573   4
  -3   2  -4 271.286 12.1045   8
   3  -2   4 280.459 11.0055   1
  -3   2  -4 275.744 12.2392   1
   3  -2   4 281.208 11.2921   4
  -3   2  -4 301.665 13.9482   3
  -3   2  -5 247.828 13.7070   8
  -3   2  -5 286.587 15.6440   3
   3  -2   5 261.671 12.6024   5
   3  -2   5 289.885 10.6814   1
  -3   2  -5 275.417 12.3755   1
   3  -2   5 268.520 11.8746   4
   3  -2   5 277.523 10.7038   8
  -3   2  -6 301.579 17.3269   3
   3  -2   6 285.503 12.4521   7
  -3   2  -6 242.987 10.9257   6
   3  -2   6 258.156 12.8720   5
   3  -2   6 271.512 11.5130   8
  -3   2  -6 283.628 13.1635   1
   3  -2   6 297.465 12.8681   4
  -3   2  -6 267.640 15.5648   8
   3  -2   6 303.201 11.1642   1
   3  -2   7 56.8160 7.22793   7
  -3   2  -7 47.0096 10.0588   1
   3  -2   7 63.3545 6.37705   1
  -3   2  -7 63.9885 14.5988   3
  -3   2  -7 46.8545 8.45738   6
   3  -2   7 53.7115 7.90288   5
   3  -2   7 59.7841 6.83302   8
   3  -2   7 51.0776 7.39764   4
  -3   2  -7 61.2689 12.8134   8
  -3   2  -8 1026.35 34.7384   3
   3  -2   8 946.725 29.5706   4
  -3   2  -8 733.806 25.7271   6
   3  -2   8 844.849 29.5118   5
  -3   2  -8 834.413 31.5673   8
  -3   2  -8 886.481 26.4072   1
   3  -2   8 900.828 27.5251   8
   3  -2   8 889.446 26.2341   1
   3  -2   8 915.306 28.7110   7
  -3   2  -9 1.02743 15.5623   8
  -3   2  -9-3.44525 10.8020   6
   3  -2   9 6.91890 8.34813   4
   3  -2   9 14.7057 7.54970   7
  -3   2  -9-4.68734 16.8755   3
   3  -2   9 12.2701 7.19758   8
   3  -2   9 3.63302 8.86472   5
   3  -2  10 163.921 11.8167   8
   3  -2  10 154.741 11.7950   7
  -3   2 -10 126.051 20.0366   8
   3  -2  10 119.380 12.8335   5
   3  -2  10 144.201 12.9319   4
   3  -2  11-5.08691 9.28058   4
  -3   2 -11 12.8253 19.1274   8
   3  -2  11 16.4324 8.30939   7
   3  -2  11-5.03942 9.72373   5
   3  -2  11 13.1729 8.55261   8
  -3   2 -12 64.0126 22.1557   8
   3  -2  12 73.7229 11.2150   8
   3  -2  12 52.3183 12.0122   5
   3  -2  12 69.1124 12.4798   4
   3  -2  12 83.8815 11.8936   7
   3  -2  13 133.042 13.9577   8
   3  -2  13 140.154 14.0641   7
   3  -2  13 111.865 14.6598   5
  -3   2 -13 128.538 26.2409   8
  -3   2 -14-13.6871 25.8207   8
  -3   1  15-0.94361 12.2996   3
  -3   1  15 5.10791 12.9435   8
   3  -1 -15-20.1814 25.4122   8
   3  -1 -14 110.567 26.1654   8
  -3   1  14 136.491 16.3212   3
   3  -1 -14 107.997 14.6092   1
  -3   1  14 146.703 16.5177   8
  -3   1  13 194.877 17.3488   3
   3  -1 -13 150.679 24.2027   8
  -3   1  13 186.416 17.2385   8
   3  -1 -13 154.145 14.9911   1
   3  -1 -12 62.4080 21.8771   8
  -3   1  12 103.111 14.4221   8
   3  -1 -12 51.4162 18.4014   1
   3  -1 -12 77.0643 13.2839   1
  -3   1  11 2775.70 72.3149   6
   3  -1 -11 2879.22 78.0725   8
  -3   1  10-11.5340 8.69241   6
   3  -1 -10-1.42355 13.8617   2
  -3   1   9-1.12430 7.06097   6
   3  -1  -9 3.46981 12.9243   2
  -3   1   8 0.93535 6.11488   6
  -3   1   8 3.06322 5.47073   2
   3  -1  -8 2.20107 11.4221   2
  -3   1   7 226.180 12.0345   6
  -3   1   7 210.906 11.1525   2
   3  -1  -7 236.194 15.2236   2
  -3   1   6 705.254 23.6357   6
  -3   1   6 669.007 22.8717   2
   3  -1  -6 746.358 25.3468   2
  -3   1   6 744.964 26.5339   8
  -3   1   5 52.5413 10.3622   8
   3  -1  -5 47.8030 7.02324   8
  -3   1   5 40.6233 5.90538   2
   3  -1  -5 50.3510 9.92812   2
  -3   1   4 18090.3 420.325   8
   3  -1  -4 17849.6 418.642   1
  -3   1   3 1726.79 45.1430   8
   3  -1  -3 1767.65 44.5793   1
  -3   1   2 109.432 6.61388   5
  -3   1   2 122.515 8.64537   2
  -3   1   2 121.061 8.04343   8
   3  -1  -1 162.790 8.50629   5
  -3   1   1 168.346 8.92652   2
  -3   1   1 132.196 6.68924   5
  -3   1   0 34.8514 6.46902   1
   3  -1   0 26.9594 4.26998   1
   3  -1   0 33.9277 5.94919   5
  -3   1   0 29.3493 5.93678   2
  -3   1  -1 527.596 16.5736   2
   3  -1   1 566.560 17.6202   1
  -3   1  -1 644.979 18.7277   1
   3  -1   2 473.642 15.7913   1
  -3   1  -2 451.540 15.9812   7
  -3   1  -2 508.314 16.7040   1
  -3   1  -2 527.597 15.2682   8
  -3   1  -3 5381.51 135.289   7
   3  -1   3 5515.14 134.743   1
  -3   1  -3 5642.84 133.866   8
  -3   1  -3 5484.01 134.511   1
  -3   1  -4 44.5162 8.05079   7
  -3   1  -4 37.1656 8.20981   1
   3  -1   4 37.7571 5.20671   1
  -3   1  -4 35.5939 7.80322   8
  -3   1  -5 252.695 13.6158   8
   3  -1   5 249.360 10.7802   8
   3  -1   5 249.142 10.7368   1
  -3   1  -5 251.259 12.6633   1
   3  -1   6 169.777 9.08350   1
  -3   1  -6 178.497 14.9259   3
   3  -1   6 165.516 9.89040   7
  -3   1  -6 173.105 11.4792   1
  -3   1  -6 161.618 12.9861   8
   3  -1   6 157.678 9.17402   8
  -3   1  -7 1045.49 34.6992   3
  -3   1  -7 899.727 31.8738   8
  -3   1  -7 866.650 28.0103   6
   3  -1   7 994.712 28.6292   1
   3  -1   7 935.912 28.6650   8
   3  -1   7 937.919 29.5823   7
  -3   1  -7 942.070 28.4160   1
   3  -1   8 624.566 22.4062   7
  -3   1  -8 680.202 28.9607   3
  -3   1  -8 628.144 21.6379   1
   3  -1   8 642.200 21.8140   8
  -3   1  -8 602.109 26.6336   8
  -3   1  -8 508.173 21.0962   6
   3  -1   8 590.478 21.7406   1
  -3   1  -9 56.7432 18.2787   3
   3  -1   9 48.4896 9.86286   4
   3  -1   9 62.5782 9.22019   7
  -3   1  -9 62.6754 12.0680   1
  -3   1  -9 52.0208 12.1306   6
  -3   1  -9 47.7643 16.9186   8
   3  -1   9 61.6258 8.90297   8
  -3   1 -10 222.851 17.3997   6
   3  -1  10 284.799 15.6733   7
  -3   1 -10 254.475 15.6413   1
  -3   1 -10 255.346 22.7417   8
   3  -1  10 317.850 15.7964   8
   3  -1  10 257.334 16.1760   4
  -3   1 -11 29.1509 20.7899   8
   3  -1  11 39.4197 10.3019   8
  -3   1 -11 16.8446 15.1464   6
   3  -1  11 18.7508 9.96243   4
   3  -1  11 39.6880 9.33215   7
  -3   1 -11 32.7326 12.2716   1
  -3   1 -12 77.5811 23.8973   8
   3  -1  12 102.957 12.4197   7
   3  -1  12 92.3505 13.0541   4
   3  -1  12 89.7636 12.6856   8
   3  -1  13 13.7485 10.8244   7
  -3   1 -13 8.50372 25.0879   8
  -3   1 -14 12.8012 26.8494   8
   3   0 -15-9.98108 25.1178   8
  -3   0  15 1.58705 12.0008   3
  -3   0  15-2.45872 12.2162   8
  -3   0  14 0.42938 11.4048   3
   3   0 -14-4.55910 10.7444   1
   3   0 -14 7.79744 10.8630   1
  -3   0  14 18.8108 13.1180   8
   3   0 -14-2.66476 23.3345   8
   3   0 -13 157.058 24.1353   8
  -3   0  13 175.516 16.6211   3
   3   0 -13 233.575 14.9602   1
   3   0 -13 184.360 14.0380   1
  -3   0  13 184.403 17.8198   8
   3   0 -12-13.4258 14.6400   1
   3   0 -12-12.0379 20.0778   8
   3   0 -12 3.21334 11.0821   1
  -3   0  12-1.90606 10.9851   3
  -3   0  12-1.84591 11.3363   8
  -3   0  12 16.1501 9.63455   6
   3   0 -11 283.397 22.9642   8
  -3   0  11 263.878 17.5095   3
   3   0 -11 273.060 14.9373   1
  -3   0  11 293.536 16.1457   6
  -3   0  11 272.794 18.6046   8
   3   0 -10-9.64238 17.8028   8
  -3   0  10 1.17378 7.85368   6
  -3   0  10 16.3251 7.30208   2
   3   0 -10 6.06413 9.88070   1
  -3   0  10 6.83923 10.1116   8
   3   0  -9 2191.66 61.5999   8
  -3   0   9 2076.85 56.9435   6
  -3   0   9 2065.19 55.8801   2
   3   0  -9 1938.36 53.0305   1
  -3   0   8 424.996 17.4756   6
  -3   0   8 431.275 17.2347   2
   3   0  -8 404.615 15.9857   1
   3   0  -7 1308.32 35.5103   1
  -3   0   7 1262.25 37.6786   2
  -3   0   7 1301.32 38.1169   6
  -3   0   6 3784.49 97.3005   2
   3   0  -6 3862.51 94.7454   1
   3   0  -5 3992.11 96.3989   1
  -3   0   5 3773.04 98.7068   2
  -3   0   4 192.652 12.4301   8
   3   0  -4 208.246 10.1465   1
  -3   0   3 2113.64 52.4380   5
  -3   0   3 2023.74 53.0233   8
   3   0  -3 2018.33 51.8860   1
  -3   0   3 1933.30 51.8461   1
   3   0  -2 2995.63 75.8675   1
  -3   0   2 2923.16 74.9727   5
   3   0  -1 474.263 14.1087   5
  -3   0   1 420.210 13.2911   5
  -3   0   0 135.733 9.01373   1
   3   0   0 133.309 7.16342   5
  -3   0   0 109.371 5.77230   5
   3   0   0 141.531 8.40466   4
   3   0   1 942.128 27.4102   1
  -3   0  -1 1028.77 28.1107   1
   3   0   1 1010.22 27.4580   5
   3   0   1 957.956 27.3455   4
  -3   0  -2 1610.40 43.7463   1
  -3   0  -2 1692.11 44.3632   7
   3   0   2 1695.41 44.1651   5
   3   0   2 1644.74 43.7417   1
  -3   0  -2 1666.25 43.3883   8
  -3   0  -3 771.046 24.1634   1
  -3   0  -3 807.628 25.5543   7
   3   0   3 811.914 24.1434   1
  -3   0  -3 879.384 24.7144   8
  -3   0  -4 273.466 12.7270   1
  -3   0  -4 263.304 13.8938   7
  -3   0  -4 302.906 14.0634   8
   3   0   4 292.163 11.7933   1
   3   0   5 2021.94 53.5599   1
  -3   0  -5 1948.44 52.9789   1
  -3   0  -5 2123.66 55.2945   8
   3   0   6 34.2016 6.26764   7
  -3   0  -6 47.5671 12.3516   8
   3   0   6 42.5367 6.87182   1
  -3   0  -6 29.8599 9.71115   1
   3   0   7 30.2331 7.28606   7
  -3   0  -7 22.8103 13.5274   8
   3   0   7 29.1042 7.42870   8
  -3   0  -7 15.6767 10.8337   6
  -3   0  -7 21.3790 7.44774   2
  -3   0  -7 29.6139 11.1408   1
   3   0   7 32.4690 8.71864   1
  -3   0  -8 360.622 17.6009   1
   3   0   8 378.478 16.5237   8
   3   0   8 360.354 16.6152   7
   3   0   8 318.328 17.4927   1
  -3   0  -8 320.091 17.5537   6
  -3   0  -8 261.512 13.4821   2
  -3   0  -8 376.831 22.4276   8
  -3   0  -9 160.400 15.0811   1
  -3   0  -9 144.717 15.2960   6
   3   0   9 166.787 12.4774   7
  -3   0  -9 131.304 12.5247   2
   3   0   9 186.624 13.0597   8
  -3   0  -9 150.994 19.7769   8
   3   0  10 39.4723 9.01372   7
  -3   0 -10 35.1621 19.2705   8
  -3   0 -10 26.3266 14.9449   6
  -3   0 -10 24.8799 14.1923   1
   3   0  10 40.3330 9.52624   8
  -3   0 -11 72.4185 21.5439   8
   3   0  11 84.5814 11.0150   7
  -3   0 -11 60.5889 15.3753   1
  -3   0 -11 61.7935 17.3321   6
   3   0  11 90.9668 11.4860   8
  -3   0 -12 88.7276 25.8065   8
   3   0  12 87.6057 12.5774   7
  -3   0 -12 56.3585 18.8652   6
  -3   0 -13 9.60462 25.9839   8
   3   1 -15-6.23034 23.1975   8
  -3  -1  15-2.39218 11.4976   3
  -3  -1  15 12.2631 12.8808   8
   3   1 -14 69.4516 22.6863   8
  -3  -1  14 81.6667 13.7075   3
  -3  -1  14 90.0790 15.3645   8
  -3  -1  13 24.9132 12.3147   8
  -3  -1  13 26.9308 10.6534   6
   3   1 -13 24.4880 20.7163   8
  -3  -1  13 13.4650 11.9743   3
   3   1 -12 366.026 14.3718   1
  -3  -1  12 401.280 21.3634   3
  -3  -1  12 420.310 19.2851   6
   3   1 -12 426.614 16.6002   1
   3   1 -12 410.513 27.6380   8
  -3  -1  12 374.572 22.6363   8
  -3  -1  11 514.988 23.5519   3
   3   1 -11 516.511 17.9486   1
  -3  -1  11 545.475 21.6249   6
   3   1 -11 548.886 29.0322   8
  -3  -1  11 547.970 21.2456   2
  -3  -1  11 542.895 25.8942   8
   3   1 -10 619.216 28.6432   8
  -3  -1  10 568.329 22.4036   6
   3   1 -10 591.136 19.6338   1
  -3  -1  10 598.235 22.4020   2
  -3  -1  10 594.095 25.8937   8
   3   1  -9 438.201 23.1776   8
  -3  -1   9 412.030 18.2135   6
  -3  -1   9 409.958 17.9282   2
   3   1  -9 439.709 15.8312   1
  -3  -1   9 428.547 20.7630   8
  -3  -1   8 496.776 19.8968   6
  -3  -1   8 533.032 20.2670   2
   3   1  -8 535.703 17.6357   1
   3   1  -8 563.137 24.2245   8
  -3  -1   8 510.837 22.1850   8
   3   1  -7 4467.18 110.654   1
   3   1  -7 4554.28 115.655   8
  -3  -1   7 4623.19 115.551   2
   3   1  -6 251.761 11.0551   1
  -3  -1   6 231.876 12.6524   2
   3   1  -6 214.257 14.4526   8
   3   1  -5 1807.81 45.9723   1
  -3  -1   5 1839.75 46.6028   1
  -3  -1   4 19.7839 4.50689   1
   3   1  -4 22.4981 6.66446   1
  -3  -1   3 2149.00 54.0107   5
   3   1  -3 2195.21 55.3423   1
  -3  -1   3 2167.29 55.8745   1
  -3  -1   2 109.273 4.92616   5
   3   1  -2 131.912 8.36153   1
   3   1  -2 109.179 6.06392   5
   3   1  -1 1047.60 26.7632   5
  -3  -1   1 983.613 27.3532   4
  -3  -1   0 3.44474 2.49075   4
   3   1   0 3.88755 4.64591   5
   3   1   0 11.1472 5.59431   4
  -3  -1  -1 236.387 11.1736   1
   3   1   1 241.872 10.4263   4
  -3  -1  -1 227.251 8.91603   4
   3   1   1 216.761 9.66571   1
  -3  -1  -2 6423.71 161.674   8
   3   1   2 6935.89 161.026   4
   3   1   2 6478.64 161.829   1
  -3  -1  -2 6671.29 161.528   1
  -3  -1  -3 1373.92 40.0189   7
  -3  -1  -3 1415.30 38.8428   1
   3   1   3 1456.84 39.2873   1
   3   1   3 1516.72 38.9382   4
  -3  -1  -3 1499.87 39.8895   8
  -3  -1  -4 205.088 13.2644   7
  -3  -1  -4 189.825 11.8915   1
   3   1   4 200.010 10.6379   1
  -3  -1  -4 199.745 10.8774   3
  -3  -1  -4 232.142 13.0426   8
   3   1   4 219.620 12.4616   4
  -3  -1  -5 226.175 13.6624   1
  -3  -1  -5 264.591 16.0359   8
   3   1   5 247.261 12.6739   1
  -3  -1  -5 245.281 12.6992   3
   3   1   5 278.305 14.5932   4
  -3  -1  -6 1.68047 6.86667   3
   3   1   6-3.29021 5.86813   7
   3   1   6 9.69961 7.45387   1
   3   1   6-5.53941 10.5945   4
  -3  -1  -6-9.14004 12.8417   8
  -3  -1  -6-0.91945 10.0113   1
   3   1   7 1533.43 46.6593   1
  -3  -1  -7 1559.19 47.8033   8
   3   1   7 1506.16 44.7439   7
  -3  -1  -7 1456.27 45.9862   3
  -3  -1  -7 1583.74 44.0277   1
  -3  -1  -8 7.22389 15.9685   8
   3   1   8 2.37523 7.27141   7
  -3  -1  -8-1.31566 9.47324   3
  -3  -1  -8-12.8163 13.0937   6
  -3  -1  -8 4.18246 12.9429   1
  -3  -1  -9 549.108 29.2422   8
  -3  -1  -9 616.944 24.1170   1
  -3  -1  -9 439.587 20.3690   2
  -3  -1  -9 471.152 24.1289   6
   3   1   9 557.437 22.6485   7
   3   1  10-22.7301 17.2718   4
   3   1  10 0.50249 8.40029   7
  -3  -1 -10 1.96665 15.9071   6
  -3  -1 -10 13.7659 13.4402   2
  -3  -1 -10 3.20184 15.2624   1
  -3  -1 -10 5.84072 19.2502   8
   3   1  11 1.07088 18.2315   4
  -3  -1 -11-0.77120 16.9782   6
  -3  -1 -11-4.07796 16.6193   1
   3   1  11 8.56880 9.50607   7
  -3  -1 -11 5.61214 15.2892   2
  -3  -1 -11-2.15670 21.4186   8
   3   1  12 16.2283 20.1649   4
   3   1  12 16.5754 10.5300   7
  -3  -1 -12-6.61858 26.3760   8
  -3  -1 -12 11.7511 19.5941   6
  -3  -1 -13 7.64279 28.7288   8
   3   2 -15 43.6138 23.3212   8
  -3  -2  15 25.9994 11.7911   3
  -3  -2  15 32.6531 13.4733   8
  -3  -2  14 198.708 16.3161   3
   3   2 -14 206.801 23.8950   8
  -3  -2  14 217.499 15.3269   6
  -3  -2  14 188.440 18.2294   8
  -3  -2  13-0.46891 12.5205   8
  -3  -2  13 3.31380 10.7372   3
  -3  -2  13 6.69505 9.82572   6
   3   2 -13-7.14279 19.1733   8
  -3  -2  12 9.15976 12.3757   8
   3   2 -12 13.3958 17.2977   8
  -3  -2  12 11.9859 10.6116   3
  -3  -2  12 12.9748 8.87973   6
  -3  -2  12-8.58340 9.02751   2
  -3  -2  11 273.580 19.2710   8
  -3  -2  11 260.063 16.3365   3
  -3  -2  11 280.137 15.4621   6
  -3  -2  11 286.731 15.8064   2
   3   2 -11 245.873 21.4847   8
   3   2 -10 310.839 20.9567   8
  -3  -2  10 300.919 18.0187   8
  -3  -2  10 247.934 15.4157   3
  -3  -2  10 284.431 15.3345   6
  -3  -2  10 320.914 15.7170   2
   3   2 -10 300.739 11.2775   1
   3   2  -9 6.57882 6.84078   1
   3   2  -9 23.0469 13.8130   8
  -3  -2   9 12.0569 7.61624   2
  -3  -2   9 8.97347 7.21301   6
  -3  -2   9 7.05619 8.27487   8
   3   2  -8 540.401 23.1699   8
  -3  -2   8 547.287 21.4855   2
   3   2  -8 514.769 16.5922   1
  -3  -2   8 496.928 21.9960   8
  -3  -2   7 3362.54 88.2673   2
   3   2  -7 3454.18 83.1569   1
  -3  -2   7 3164.11 88.8320   8
  -3  -2   6-1.99987 6.29763   8
   3   2  -6 3.56795 6.36002   1
  -3  -2   6-0.24713 4.37626   1
   3   2  -5 1.67555 6.14115   1
  -3  -2   5 2.29726 4.44849   1
   3   2  -4 29.0246 6.72361   1
  -3  -2   4 22.8934 3.26662   5
  -3  -2   4 29.5593 4.85225   1
  -3  -2   3 3279.37 81.2560   1
   3   2  -3 3436.34 80.7043   1
  -3  -2   3 3166.08 77.6015   5
  -3  -2   2 1319.86 37.0068   1
  -3  -2   2 1326.27 36.1030   4
   3   2  -1 2355.49 58.0050   5
  -3  -2   1 2304.40 58.6955   4
   3   2  -1 2473.73 61.2152   4
  -3  -2   0 3351.22 85.6641   4
   3   2   0 3715.56 87.0172   4
   3   2   1 256.948 11.9308   1
   3   2   1 316.307 11.9283   4
  -3  -2  -1 307.686 13.7805   1
  -3  -2  -2 224.421 12.8773   8
   3   2   2 245.832 11.6897   1
  -3  -2  -2 250.041 13.3369   1
   3   2   2 274.183 11.2647   4
  -3  -2  -2 234.042 10.2242   3
  -3  -2  -3 57.6304 6.53132   3
  -3  -2  -3 62.2957 9.23707   1
   3   2   3 61.5329 6.86824   1
  -3  -2  -3 63.4380 9.69945   8
   3   2   3 69.2551 8.28354   4
  -3  -2  -4 875.786 28.6485   3
   3   2   4 1015.08 29.2536   4
  -3  -2  -4 899.492 29.0104   1
   3   2   4 909.806 29.5058   1
  -3  -2  -4 988.313 30.7726   8
   3   2   5 38.5065 10.0058   4
  -3  -2  -5 32.0944 7.26937   3
  -3  -2  -5 34.4676 10.7362   1
  -3  -2  -5 56.6931 12.3183   8
   3   2   5 50.0155 8.41590   1
  -3  -2  -6 44.9966 9.08579   3
   3   2   6 49.2328 9.91215   1
  -3  -2  -6 44.4044 12.0167   1
  -3  -2  -6 41.8605 14.3438   8
  -3  -2  -7 328.900 17.5407   3
  -3  -2  -7 358.605 19.3739   1
   3   2   7 310.269 19.0889   1
  -3  -2  -7 347.742 22.6201   8
  -3  -2  -8 12.6251 14.6930   1
   3   2   8 24.7096 9.27758   7
  -3  -2  -8 7.33120 14.4145   6
  -3  -2  -8 34.2217 17.1087   8
  -3  -2  -9 169.697 18.9970   6
   3   2   9 209.456 14.3536   7
  -3  -2  -9 177.337 15.9022   2
  -3  -2  -9 207.905 19.8590   1
  -3  -2  -9 211.385 23.7517   8
   3   2  10 65.1548 10.7525   7
  -3  -2 -10 51.3396 17.7686   6
  -3  -2 -10 39.9763 15.5633   2
  -3  -2 -10 65.4749 18.9158   1
  -3  -2 -10 64.8951 22.1868   8
   3   2  11 67.6566 19.9905   4
  -3  -2 -11 50.0039 20.4138   6
  -3  -2 -11 82.2006 19.5606   1
  -3  -2 -11 47.0162 17.3766   2
   3   2  11 85.2739 12.3075   7
  -3  -2 -11 96.7728 27.0639   8
  -3  -2 -12 3.53844 27.4059   8
   3   2  12 23.7969 20.6337   4
  -3  -2 -12 31.8180 21.7122   6
  -3  -3  15 9.55899 11.7017   3
   3   3 -15 31.0728 22.2409   8
  -3  -3  15 17.0643 13.3358   8
   3   3 -14 30.0266 19.1339   8
  -3  -3  14 14.1320 10.3682   3
  -3  -3  14 16.7871 9.53653   6
  -3  -3  14 11.0955 12.6776   8
   3   3 -13 170.322 21.2824   8
  -3  -3  13 192.464 13.7839   6
  -3  -3  13 173.646 13.1256   2
  -3  -3  13 170.692 14.6077   3
  -3  -3  13 138.851 17.6440   8
   3   3 -12 1540.07 51.5780   8
  -3  -3  12 1581.63 49.5101   3
  -3  -3  12 1669.84 48.3331   6
  -3  -3  12 1648.44 48.3936   2
  -3  -3  12 1685.11 54.3254   8
  -3  -3  11 54.2805 13.0842   8
   3   3 -11 37.9999 16.4623   8
  -3  -3  11 24.7903 10.2896   3
  -3  -3  11 45.4333 9.29709   6
  -3  -3  11 43.1201 9.63247   2
  -3  -3  10 384.466 18.2431   3
  -3  -3  10 394.099 18.1104   6
  -3  -3  10 432.561 19.4368   2
  -3  -3  10 404.350 21.3599   8
  -3  -3   9 263.896 15.1694   2
   3   3  -9 245.608 10.8090   1
  -3  -3   9 250.019 16.3250   8
   3   3  -8 435.614 14.7664   1
  -3  -3   8 440.479 20.2100   8
  -3  -3   7 70.4114 9.47096   8
   3   3  -7 84.6705 7.87346   1
  -3  -3   7 77.1311 6.39264   1
  -3  -3   6 0.42356 4.88105   1
  -3  -3   6-4.14861 7.04931   8
   3   3  -6 0.85135 6.46856   1
  -3  -3   5 2774.94 75.5272   8
  -3  -3   5 2922.33 72.9034   1
   3   3  -5 2864.50 71.7054   1
  -3  -3   4 22.2854 5.17787   1
   3   3  -4 17.4105 6.92526   1
   3   3  -3 3548.77 83.4342   1
  -3  -3   3 3393.42 83.9660   1
  -3  -3   2 786.712 23.5806   1
  -3  -3   2 703.104 20.5924   4
   3   3  -1 243.815 12.9132   1
  -3  -3   1 217.670 7.75780   4
   3   3  -1 182.273 10.7014   4
   3   3   0 868.759 24.7937   4
  -3  -3  -1 2398.63 62.2100   3
  -3  -3  -1 2461.44 64.0305   7
   3   3   1 2502.18 62.3433   4
  -3  -3  -1 2530.38 64.9410   1
  -3  -3  -2 1707.64 46.6655   3
   3   3   2 1738.14 46.0747   4
  -3  -3  -2 1771.79 48.2094   7
   3   3   2 1687.26 48.6723   1
  -3  -3  -2 1908.59 48.9153   1
  -3  -3  -3 178.654 10.1190   3
  -3  -3  -3 177.833 10.7779   7
  -3  -3  -3 176.463 13.5998   8
  -3  -3  -3 194.572 13.5851   1
   3   3   3 193.884 11.9776   1
   3   3   3 202.028 10.7925   4
  -3  -3  -4 330.234 15.0842   3
  -3  -3  -4 322.942 17.5338   8
  -3  -3  -4 351.886 17.1688   1
   3   3   4 349.721 15.3300   4
   3   3   4 321.835 16.6176   1
  -3  -3  -5 113.830 10.6031   3
   3   3   5 107.609 11.9189   1
   3   3   5 120.726 12.2392   4
  -3  -3  -5 127.990 13.5655   1
  -3  -3  -5 102.669 14.5999   8
  -3  -3  -6 76.2158 10.1924   3
  -3  -3  -6 81.1000 16.4748   8
  -3  -3  -6 77.7501 13.8315   1
   3   3   6 71.0299 12.3068   1
  -3  -3  -7 60.4599 15.2770   1
  -3  -3  -7 33.6679 17.5465   8
  -3  -3  -8 84.5716 17.3056   1
  -3  -3  -8 60.6315 16.6803   6
  -3  -3  -8 90.1150 20.7001   8
  -3  -3  -9 109.871 20.5023   1
  -3  -3  -9 71.2409 18.0530   6
  -3  -3  -9 102.842 23.1304   8
  -3  -3 -10-7.96211 19.9709   1
   3   3  10-17.1698 17.6972   4
  -3  -3 -10-21.3722 19.3815   6
  -3  -3 -10 5.79445 16.6899   2
  -3  -3 -10 35.7371 24.3186   8
   3   3  11 20.2040 18.9168   4
  -3  -3 -11 77.9457 27.3314   8
  -3  -3 -11 18.5896 21.6230   6
  -3  -3 -11 33.8228 21.3714   1
  -3  -3 -11 29.9860 19.9302   2
  -3  -3 -12 30.6042 23.9542   6
  -3  -4  16-3.13550 10.9968   3
  -3  -4  15 69.2107 16.3751   8
  -3  -4  15 97.2365 12.7133   3
  -3  -4  14 72.6803 10.7562   6
  -3  -4  14 66.2227 12.1973   3
  -3  -4  14 53.7359 10.0478   2
  -3  -4  14 58.5214 15.6976   8
  -3  -4  13 69.2733 11.8827   3
  -3  -4  13 59.4321 10.1467   6
  -3  -4  13 54.1761 10.7193   2
  -3  -4  13 57.2085 14.5680   8
  -3  -4  12 799.949 29.6049   3
  -3  -4  12 822.974 28.8279   6
  -3  -4  12 815.506 29.3360   2
  -3  -4  12 808.010 34.4450   8
  -3  -4  11 172.041 13.6080   3
  -3  -4  11 175.802 13.7853   6
  -3  -4  11 175.165 14.7188   2
  -3  -4  11 173.605 17.5585   8
  -3  -4  10 8.39127 10.2648   8
  -3  -4  10 1.93528 7.73227   3
  -3  -4  10 2.73410 8.73248   2
  -3  -4   9 122.122 10.3740   3
   3   4  -9 139.900 10.7040   1
  -3  -4   9 114.409 12.6481   8
  -3  -4   8 1285.46 41.3734   8
   3   4  -8 1319.83 34.5827   1
  -3  -4   8 1202.66 34.1568   1
  -3  -4   7 893.376 24.8435   5
   3   4  -7 1015.85 27.8682   1
  -3  -4   7 1049.88 28.5714   1
  -3  -4   7 1057.90 34.0150   8
  -3  -4   6 28.8386 7.89389   8
  -3  -4   6 21.8359 5.72145   1
   3   4  -6 44.6100 8.21688   1
  -3  -4   5 4073.79 97.2969   1
   3   4  -5 3691.63 95.8960   1
   3   4  -4 1454.86 40.2904   1
  -3  -4   4 1486.57 41.0786   1
   3   4  -3 1209.55 33.9726   1
  -3  -4   3 1235.52 34.5159   1
  -3  -4   3 1126.57 30.5245   4
   3   4  -2 641.945 21.7564   1
  -3  -4   2 606.593 16.9690   4
  -3  -4   2 651.896 21.3225   1
   3   4  -1 829.782 26.2662   1
  -3  -4   1 750.316 24.9960   1
  -3  -4   0 184.770 7.93008   3
   3   4   0 188.752 9.45273   4
  -3  -4  -1 726.759 23.0275   7
  -3  -4  -1 741.228 21.7234   3
   3   4   1 675.315 21.0726   4
  -3  -4  -2 2129.61 57.2570   3
  -3  -4  -2 2227.06 59.0316   7
   3   4   2 2128.46 60.8563   1
   3   4   2 2076.08 55.8474   4
   3   4   3 132.315 11.9981   1
  -3  -4  -3 133.639 10.2027   7
  -3  -4  -3 134.813 10.0215   3
  -3  -4  -3 175.513 14.5669   1
   3   4   3 146.625 10.0238   4
   3   4   4 179.154 14.5355   1
  -3  -4  -4 221.007 16.3802   1
  -3  -4  -4 178.667 12.0547   3
   3   4   4 183.627 12.3874   4
   3   4   5-15.6282 10.9473   1
   3   4   5-1.91347 10.6488   4
  -3  -4  -5-10.9802 8.43344   3
  -3  -4  -5 6.77199 12.8958   1
  -3  -4  -6 438.211 22.1135   1
  -3  -4  -6 371.580 24.0087   8
   3   4   6 395.237 19.6229   4
  -3  -4  -7 107.951 17.2382   1
  -3  -4  -7 63.3062 19.7188   8
  -3  -4  -8 48.2534 20.5726   8
  -3  -4  -8 27.0494 17.3288   6
  -3  -4  -8 67.8983 18.6124   1
  -3  -4  -9 121.677 21.0130   6
  -3  -4  -9 197.426 23.0743   1
  -3  -4  -9 181.603 25.8492   8
   3   4   9 191.409 19.8076   4
  -3  -4 -10 21.1688 26.0189   8
  -3  -4 -10-24.0434 21.2204   6
  -3  -4 -10-10.9384 19.2665   2
   3   4  10 14.0539 18.3908   4
  -3  -4 -10 27.3845 22.0556   1
   3   4  11 40.1360 20.4566   4
  -3  -4 -11 47.8332 24.6867   1
  -3  -4 -11-2.82565 23.3654   6
  -3  -4 -11 62.9863 28.4694   8
  -3  -4 -12 14.8016 25.4648   6
  -3  -5  16 19.6547 11.0164   3
  -3  -5  15 5.27433 9.72980   3
  -3  -5  15-4.93165 13.9306   8
  -3  -5  14 37.9296 10.6602   3
  -3  -5  14 36.7357 10.3130   2
  -3  -5  14 50.2581 9.53417   6
  -3  -5  14 47.5977 11.9704   5
  -3  -5  14 22.6104 15.1990   8
  -3  -5  13 425.046 20.1792   3
  -3  -5  13 426.215 19.3055   6
  -3  -5  13 390.415 19.9618   2
  -3  -5  13 416.715 25.3641   8
  -3  -5  13 451.157 20.6851   5
  -3  -5  12-6.29072 11.6675   8
  -3  -5  12-8.19552 9.85148   3
  -3  -5  12 6.83848 8.58011   6
  -3  -5  12-2.63370 9.92392   2
  -3  -5  12-4.76488 8.58779   5
  -3  -5  11 269.404 15.5534   3
  -3  -5  11 270.923 13.8369   5
  -3  -5  11 233.118 16.8429   2
  -3  -5  11 279.503 20.0431   8
  -3  -5  10 644.567 22.9447   3
  -3  -5  10 599.934 20.1127   5
  -3  -5  10 602.130 27.9253   8
  -3  -5   9 39.2238 10.8941   8
  -3  -5   9 32.1795 7.93086   3
  -3  -5   9 21.7680 5.68707   1
  -3  -5   9 32.6048 5.42629   5
  -3  -5   8 93.0526 8.76313   3
  -3  -5   8 89.7105 12.0855   8
   3   5  -8 76.0527 12.2805   1
  -3  -5   8 83.8353 5.77870   5
  -3  -5   8 96.8485 8.01588   1
  -3  -5   7 46.6152 7.09396   1
  -3  -5   7 39.1231 6.35776   3
  -3  -5   7 37.4865 10.6037   8
   3   5  -7 50.4466 11.6059   1
  -3  -5   6 2461.61 67.7501   8
  -3  -5   6 2446.20 63.3853   1
   3   5  -6 2310.59 63.4317   1
  -3  -5   5 9.29535 6.60198   1
   3   5  -5 25.1145 9.71248   1
  -3  -5   4 250.044 12.7209   1
   3   5  -4 271.245 14.9392   1
  -3  -5   4 229.564 8.66738   4
  -3  -5   3 720.626 19.5094   4
  -3  -5   3 833.044 25.4747   1
   3   5  -3 799.063 26.3679   1
   3   5  -2 3.92129 10.7451   1
  -3  -5   2-1.85630 5.89552   1
  -3  -5   1 5.59797 5.87345   1
  -3  -5   1 4.59487 3.27185   3
   3   5  -1 15.9165 11.4685   1
   3   5   0 426.974 21.0871   1
   3   5   0 397.420 14.7932   4
  -3  -5   0 449.346 14.1839   3
  -3  -5   0 451.169 16.0663   7
  -3  -5  -1 489.627 18.6702   8
  -3  -5  -1 474.064 16.1417   3
  -3  -5  -1 484.504 17.5845   7
   3   5   1 421.167 15.6097   4
  -3  -5  -2 361.828 14.6380   3
  -3  -5  -2 365.724 15.7185   7
   3   5   2 307.077 13.1470   4
  -3  -5  -2 396.640 19.9112   1
  -3  -5  -3 111.126 10.1901   3
  -3  -5  -3 134.123 11.1009   7
   3   5   3 97.3762 13.2889   1
   3   5   3 121.444 10.3397   4
  -3  -5  -3 148.398 15.7891   1
   3   5   4 946.678 37.9804   1
   3   5   4 1052.16 32.0800   4
  -3  -5  -5 233.649 19.1141   1
   3   5   5 201.933 14.8556   4
   3   5   6 13.3936 12.5951   4
  -3  -5  -6 23.4788 16.6172   1
  -3  -5  -7 0.63803 17.3353   1
   3   5   7-7.23359 14.4119   4
  -3  -5  -7-18.3517 20.5024   8
   3   5   8 393.572 23.0634   4
  -3  -5  -8 416.814 27.2806   6
  -3  -5  -8 359.839 30.1350   8
   3   5   9 7.86405 16.6221   4
  -3  -5  -9-3.15110 24.6311   8
  -3  -5  -9-11.1427 20.1112   6
  -3  -5  -9 44.3284 20.9237   1
  -3  -5 -10-0.23816 22.4051   6
  -3  -5 -10 13.7333 23.3338   1
  -3  -5 -10 21.2465 27.5111   8
   3   5  10 23.1903 18.9475   4
  -3  -5 -11 19.4775 26.0603   1
  -3  -5 -11-33.1875 25.6109   6
  -3  -6  15 102.099 17.8731   8
  -3  -6  14 1.08795 14.1692   8
  -3  -6  14 24.9878 10.1042   3
  -3  -6  13 163.485 12.8139   3
  -3  -6  13 140.159 12.3014   6
  -3  -6  13 141.359 14.2982   2
  -3  -6  13 177.965 14.2825   5
  -3  -6  13 140.482 18.5815   8
  -3  -6  12 61.8428 15.1025   8
  -3  -6  12 51.3705 10.5623   6
  -3  -6  12 57.4881 10.3282   5
  -3  -6  12 52.9414 12.4465   2
  -3  -6  11-8.13894 8.28321   3
  -3  -6  11-1.97895 7.13158   5
  -3  -6  11 0.23818 11.6744   8
  -3  -6  11-21.2131 10.8918   2
  -3  -6  10 252.891 13.1176   3
  -3  -6  10 193.183 10.3356   5
  -3  -6  10 240.963 19.1224   8
  -3  -6  10 162.284 8.97143   1
  -3  -6   9 197.514 10.7982   3
  -3  -6   9 179.686 16.4352   8
  -3  -6   9 165.665 9.89704   1
  -3  -6   8 740.921 25.3089   1
  -3  -6   8 815.135 24.3770   3
  -3  -6   8 839.816 32.3085   8
  -3  -6   7-1.49794 9.33517   8
  -3  -6   7-5.71030 5.45424   3
  -3  -6   7-4.61171 7.44505   1
  -3  -6   6 1686.99 44.1211   3
  -3  -6   6 1852.98 49.3472   1
  -3  -6   6 1864.28 53.3887   8
   3   6  -6 1617.87 50.5738   1
  -3  -6   5 16.6298 7.52527   1
   3   6  -5-2.01218 13.0267   1
  -3  -6   5 10.5541 3.71606   3
  -3  -6   5 14.6544 3.76883   4
  -3  -6   4 60.6622 8.50436   1
   3   6  -4 29.5426 13.3900   1
   3   6  -3 13.7872 13.1665   1
  -3  -6   3 36.3238 7.54655   1
  -3  -6   2-0.55814 2.86502   3
  -3  -6   2 2.35785 6.75828   1
  -3  -6   1 387.122 17.4621   1
  -3  -6   1 384.827 14.6807   7
   3   6  -1 356.033 22.0410   1
  -3  -6   0-2.72491 5.63442   7
   3   6   0-0.82899 7.18508   4
  -3  -6   0-1.08927 7.71249   1
  -3  -6  -1 992.782 29.0229   7
  -3  -6  -1 982.007 29.6638   8
  -3  -6  -2-2.86877 7.40858   7
  -3  -6  -2 8.82213 7.55169   8
   3   6   2-1.85597 7.44955   4
   3   6   3 71.5399 9.20715   4
  -3  -6  -3 88.9623 11.2765   8
  -3  -6  -3 87.8093 16.6771   1
  -3  -6  -4 63.0086 11.8964   8
   3   6   4 79.6576 10.8731   4
  -3  -6  -5 2.75497 16.8733   1
   3   6   5 4.75418 11.2048   4
   3   6   6 263.408 17.4685   4
  -3  -6  -6 298.519 23.5009   1
   3   6   7 7.57795 14.1050   4
  -3  -6  -7 23.8167 19.6325   1
  -3  -6  -8 130.663 24.1696   6
   3   6   8 89.2269 16.5428   4
  -3  -6  -8 126.462 22.4432   1
  -3  -6  -9 26.0661 22.4026   1
  -3  -6  -9 19.8773 23.4228   6
  -3  -6  -9-11.1447 27.0230   8
   3   6   9 6.17622 17.0097   4
   3   6  10-1.34188 18.6000   4
  -3  -6 -10 7.00793 24.9931   1
  -3  -6 -11 19.5023 28.6999   1
  -3  -7  15 38.8071 16.5117   8
  -3  -7  14-11.9273 14.8325   8
  -3  -7  13 65.3192 15.5620   8
  -3  -7  13 32.7720 13.0647   2
  -3  -7  12 5.15905 13.2835   8
  -3  -7  12-7.53470 9.80351   6
  -3  -7  12 3.99305 8.05086   5
  -3  -7  12-1.67144 11.4901   2
  -3  -7  11 461.561 17.5514   3
  -3  -7  11 395.130 25.3203   8
  -3  -7  10 9.20969 6.50054   3
  -3  -7  10 8.28653 6.50284   1
  -3  -7  10 0.69653 12.0250   8
  -3  -7   9 6.81214 5.75498   3
  -3  -7   9-14.7515 8.60872   1
  -3  -7   9-6.09284 11.9376   8
  -3  -7   8 273.186 14.4128   1
  -3  -7   8 288.365 10.8805   3
  -3  -7   8 279.584 20.2913   8
  -3  -7   7 262.454 18.6649   8
  -3  -7   7 278.988 14.9204   1
  -3  -7   6-0.90052 8.07969   1
  -3  -7   6 2.34986 1.88122   4
  -3  -7   5 78.9425 10.0358   1
  -3  -7   4 203.235 12.9975   1
   3   7  -4 99.2099 17.8598   1
  -3  -7   3 7.17299 7.69490   1
  -3  -7   2 237.575 11.8270   7
  -3  -7   2 254.108 15.1894   1
  -3  -7   1 950.283 28.5910   7
  -3  -7   1 929.925 31.8223   1
  -3  -7   0 15.6421 8.17431   8
  -3  -7   0 9.84323 6.84278   7
  -3  -7   0 8.28837 8.59221   1
  -3  -7  -1 24.7575 8.50673   8
  -3  -7  -1 10.4946 7.82090   7
   3   7   1 27.6132 7.45087   4
   3   7   2 248.340 12.5607   4
  -3  -7  -2 320.447 16.8296   8
  -3  -7  -3 428.746 20.4421   8
  -3  -7  -3 486.450 26.2859   1
   3   7   4 51.0421 10.6122   4
  -3  -7  -4 82.3273 19.1386   1
  -3  -7  -4 46.5343 11.5390   8
  -3  -7  -5 20.4135 18.6353   1
   3   7   5 18.8987 11.4576   4
  -3  -7  -5 5.36413 11.4137   8
   3   7   6 85.9285 14.1960   4
  -3  -7  -6 98.0363 22.0390   1
  -3  -7  -6 84.2510 14.8140   8
   3   7   7 70.5463 15.3353   4
  -3  -7  -7 71.1864 22.6028   1
  -3  -7  -8 61.5198 24.5832   6
   3   7   8 11.0089 15.7445   4
  -3  -7  -8 47.5266 24.0472   1
  -3  -7  -9 46.0999 25.6492   1
   3   7   9 22.1797 17.6208   4
   3   7  10 20.3748 18.8295   4
  -3  -8  14 3.33291 14.1493   8
  -3  -8  13 175.833 20.1109   8
  -3  -8  12 19.6334 14.3576   8
  -3  -8  11 145.174 8.91293   1
  -3  -8  11 197.072 18.5384   8
  -3  -8  10-23.7972 14.2390   8
  -3  -8  10 1.36854 8.10334   1
  -3  -8   9 33.3004 13.9978   8
  -3  -8   9 32.3676 8.93473   1
  -3  -8   8 17.3072 3.25364   4
  -3  -8   8 26.7095 13.9075   8
  -3  -8   8 20.2023 8.62129   1
  -3  -8   7 75.3481 10.8449   1
  -3  -8   7 80.1996 14.1764   8
  -3  -8   6 559.352 23.1901   1
  -3  -8   5 32.9935 9.61640   1
  -3  -8   4 192.283 14.2944   1
  -3  -8   3 59.7912 7.66676   7
  -3  -8   3 61.9490 11.2625   1
   3   8  -3 34.9211 6.96350   5
  -3  -8   2 270.655 12.9659   7
   3   8  -2 190.991 13.1599   5
  -3  -8   2 244.635 16.8087   1
  -3  -8   1-3.98879 7.21683   7
  -3  -8   1-2.60080 9.95784   1
  -3  -8   0 204.440 12.8594   7
  -3  -8   0 198.877 15.5436   1
  -3  -8   0 221.205 14.5828   8
   3   8   1 165.213 11.1344   4
  -3  -8  -1 269.934 15.3730   8
   3   8   2 18.1036 8.07671   4
  -3  -8  -2 8.54673 9.83406   8
  -3  -8  -3-9.29475 10.3382   8
  -3  -8  -3 2.45469 19.5935   1
   3   8   3-1.62434 9.07503   4
   3   8   4 0.97049 9.73101   4
  -3  -8  -4 4.86826 20.0526   1
  -3  -8  -4-8.86412 10.9763   8
   3   8   5 9.93855 11.1349   4
  -3  -8  -5 14.0911 21.0494   1
  -3  -8  -5-14.3902 13.0581   8
   3   8   6 19.7700 12.4579   4
  -3  -8  -6 16.4514 23.0615   1
  -3  -8  -6 12.4773 12.4162   8
   3   8   7 113.655 16.0479   4
  -3  -8  -7 130.324 25.8708   1
  -3  -8  -7 127.020 17.9501   8
  -3  -8  -8 86.4404 27.0239   1
   3   8   8 59.5903 16.1128   4
  -3  -9  12 168.149 19.5460   8
  -3  -9  11 18.5538 13.3415   8
  -3  -9  10-1.75184 13.0007   8
  -3  -9  10-5.30978 8.84377   1
  -3  -9   9 75.1052 16.0096   8
  -3  -9   9 106.059 11.2654   1
  -3  -9   8 50.1583 10.5523   1
  -3  -9   8 52.8006 15.1413   8
  -3  -9   7 27.7078 13.8308   8
  -3  -9   7 13.8728 10.2438   1
  -3  -9   6 67.6116 12.1435   1
  -3  -9   5 408.280 21.0280   1
  -3  -9   4 63.9624 7.64802   7
  -3  -9   4 50.2688 11.5811   1
  -3  -9   3 81.1656 8.56257   7
   3   9  -3 50.8038 8.06877   5
  -3  -9   3 76.1019 12.4676   1
  -3  -9   2 230.264 12.3785   7
   3   9  -2 162.823 12.7376   5
  -3  -9   2 201.347 16.1696   1
  -3  -9   1 10.2002 9.70308   8
  -3  -9   1 0.83717 7.06429   7
  -3  -9   1 8.90035 10.6774   1
  -3  -9   0 50.2913 10.3178   8
  -3  -9   0 36.1573 11.3270   1
  -3  -9  -1 70.7634 11.5481   8
  -3  -9  -1 63.1610 12.3179   1
  -3  -9  -2 81.4355 12.5055   8
   3   9   2 57.2412 9.35729   4
  -3  -9  -3 5.85858 11.2981   8
   3   9   3 37.1546 9.04265   4
  -3  -9  -4 17.2774 22.6815   1
  -3  -9  -4 2.37764 12.7752   8
   3   9   4 18.6180 10.3933   4
  -3  -9  -5 54.0743 23.7846   1
   3   9   5 49.6299 11.7703   4
  -3  -9  -5 74.0420 14.9100   8
  -3  -9  -6 43.6641 25.2801   1
  -3 -10  11 23.1163 14.2127   8
  -3 -10  10-7.56814 13.8224   8
  -3 -10   9-2.55561 13.3817   8
  -3 -10   9 0.59439 9.19359   1
  -3 -10   8 10.5503 13.6964   8
  -3 -10   8 13.6039 10.5771   1
  -3 -10   7 511.695 27.4561   8
  -3 -10   7 486.766 23.2450   1
  -3 -10   6 30.5271 6.66635   7
  -3 -10   6 28.1901 11.6132   1
  -3 -10   5 58.0159 12.6478   1
  -3 -10   5 73.9484 8.12747   7
  -3 -10   4 14.8518 7.04966   7
  -3 -10   4 9.67187 10.6494   1
  -3 -10   3 88.2904 9.45461   7
   3  10  -3 62.4115 8.10877   5
  -3 -10   3 88.9444 13.4579   1
  -3 -10   2 4.96859 7.65130   7
  -3 -10   2 24.1920 10.4213   8
   3  10  -2 6.51809 10.9674   5
  -3 -10   2 17.5552 11.3312   1
  -3 -10   1 7.73658 9.50234   8
   3  10  -1 4.44435 13.0883   5
  -3 -10   1 4.28921 11.1894   1
  -3 -10   0 128.879 15.7850   1
  -3 -10   0 140.690 13.8183   8
  -3 -10  -1 14.6189 10.7671   8
  -3 -10  -1 17.8034 11.8832   1
  -3 -10  -2 119.816 15.4411   8
  -3 -10  -3 50.1665 13.8101   8
  -3 -10  -4-6.26100 13.8512   8
  -3 -11   9 28.1431 13.9723   8
  -3 -11   8 1.39552 10.2582   1
  -3 -11   8 5.68936 13.7293   8
  -3 -11   7 140.591 14.7696   1
  -3 -11   7 131.010 17.2558   8
  -3 -11   6 31.5489 11.9819   1
  -3 -11   5 80.9165 13.7857   1
  -3 -11   4-2.50277 12.2470   1
  -3 -11   3 1.09206 11.7934   1
  -3 -11   3 11.7157 10.6888   8
  -3 -11   2 88.0683 14.6424   1
  -3 -11   2 117.656 13.4709   8
  -3 -11   1-2.83978 12.3688   1
  -3 -11   1 0.71179 11.6066   8
  -3 -11   0 148.947 15.6857   8
  -3 -11   0 138.595 16.7509   1
  -3 -11  -1 18.7676 13.3799   1
  -3 -11  -1 0.99797 12.1666   8
  -3 -11  -2-1.74796 13.5652   8
  -3 -12   6 6.37717 11.2653   1
  -3 -12   5 98.6333 13.7249   8
  -3 -12   5 69.8947 13.5543   1
  -3 -12   4 31.0252 11.6074   8
  -3 -12   4 23.7218 12.5786   1
  -3 -12   3-2.09424 12.3755   1
  -3 -12   3 8.15728 11.0194   8
  -3 -12   2 36.7259 12.5806   8
  -3 -12   1 36.4386 12.9208   8
  -3 -12   0 1.86800 12.1819   8
  -4  13   2 188.438 24.9836   5
  -4  13   1 16.9092 19.9084   5
  -4  13   0 18.6200 18.8442   5
   4 -13   1 10.8807 13.2434   2
  -4  13  -1 43.3641 18.8796   5
   4 -13   2 86.8829 16.1859   2
   4 -13   2 103.489 22.3666   1
   4 -13   3 7.38526 16.8144   1
  -4  12   4 1.66457 23.3612   5
   4 -12  -3 50.1951 14.9093   2
  -4  12   3 49.2032 23.2065   5
   4 -12  -2 58.6066 15.1366   2
  -4  12   2 63.9801 22.2800   5
   4 -12  -2 40.2319 23.2142   1
   4 -12  -1 122.988 17.1402   2
  -4  12   1 78.3245 20.2050   5
   4 -12  -1 107.937 24.8614   1
   4 -12   0 30.4162 13.7301   2
   4 -12   0 31.3535 22.0751   1
  -4  12   0 27.1788 18.5184   5
  -4  12  -1 47.5301 17.2856   5
   4 -12   1 13.4185 12.8802   2
   4 -12   2 56.4797 13.5302   2
   4 -12   2 49.2515 19.5429   1
  -4  12  -2 70.3602 17.5698   5
   4 -12   3 15.5665 17.6972   1
   4 -12   3 26.6124 12.3638   2
  -4  12  -3 24.7635 17.0129   5
   4 -12   4 92.9738 13.9398   2
   4 -12   4 90.1490 17.8261   1
  -4  12  -4 71.8970 18.7946   5
   4 -11  -8 30.0244 15.6475   8
   4 -11  -7 126.257 18.3849   8
   4 -11  -6 51.6288 17.0178   6
  -4  11   6 55.9341 27.8098   5
   4 -11  -6 74.8066 16.2546   2
   4 -11  -6 60.2285 14.6411   8
   4 -11  -5 57.1376 13.2475   8
   4 -11  -5 53.7367 14.8796   2
   4 -11  -5 50.5569 16.5981   6
  -4  11   5 50.8112 25.9982   5
   4 -11  -4-11.3321 13.9860   6
   4 -11  -4 6.37232 10.6134   8
   4 -11  -4-18.0027 22.1638   1
   4 -11  -4 6.29483 12.8547   2
  -4  11   4 20.2103 22.9237   5
  -4  11   4-20.3408 15.1025   4
  -4  11   3 286.258 25.6503   5
   4 -11  -3 285.189 21.1192   6
   4 -11  -3 280.976 21.3133   2
   4 -11  -3 347.793 32.5483   1
  -4  11   3 297.962 17.2588   4
   4 -11  -3 245.028 16.9411   8
   4 -11  -2 13.4530 8.87872   8
   4 -11  -2-35.2184 23.7648   1
   4 -11  -2 6.05458 12.3776   2
  -4  11   2 3.09826 10.5589   4
  -4  11   2-7.10692 19.1450   5
  -4  11   1 18.1572 9.27400   4
   4 -11  -1-14.4050 20.6971   1
   4 -11  -1 25.6632 11.9122   2
  -4  11   1-15.1982 18.5799   5
   4 -11  -1 5.22279 8.22615   8
   4 -11   0 14.8101 6.64226   8
   4 -11   0 49.5467 12.4050   2
  -4  11   0 4.02392 17.1010   5
  -4  11   0 23.7486 8.78233   4
   4 -11   0 21.2194 19.0098   1
   4 -11   1 11.1357 19.2103   1
  -4  11  -1 61.9332 16.4344   5
  -4  11  -2 37.4733 8.97982   3
   4 -11   2 22.3710 11.0825   2
   4 -11   3 13.5684 10.5531   2
  -4  11  -3 15.6597 15.5434   5
   4 -11   3-8.44844 16.2758   1
   4 -11   4 264.713 17.7507   2
  -4  11  -4 231.136 20.6377   5
   4 -11   4 288.028 23.3771   1
   4 -11   5-1.60796 12.5153   1
   4 -11   5 6.58239 10.5385   2
   4 -11   6 19.0840 11.1012   1
  -4  10  10 12.8857 17.7751   7
  -4  10  10 4.09316 22.9679   3
  -4  10   9 0.99445 15.7896   7
   4 -10  -9 3.30455 15.2548   8
  -4  10   9-6.84682 21.2795   3
  -4  10   8 68.8375 16.1286   7
  -4  10   8 55.9350 21.5662   3
   4 -10  -8 71.1358 30.2094   2
   4 -10  -8 98.8436 46.6012   1
   4 -10  -8 77.9843 17.0388   8
   4 -10  -7 0.99078 13.2350   8
  -4  10   7 10.5299 13.3152   7
   4 -10  -7-6.10406 14.9373   6
   4 -10  -6 56.6550 13.9694   8
  -4  10   6 48.2013 12.7137   7
  -4  10   6 65.0137 27.0450   5
   4 -10  -6 62.9757 14.7494   2
   4 -10  -6 60.4689 15.8058   6
   4 -10  -5 70.8825 13.2297   8
  -4  10   5 89.2584 11.8963   7
   4 -10  -5 77.8084 15.3766   2
  -4  10   5 103.663 24.8298   5
   4 -10  -5 73.4430 14.8591   6
  -4  10   4 57.9568 9.56164   7
   4 -10  -4 55.3661 14.2169   6
   4 -10  -4 52.2980 13.3824   2
  -4  10   4 54.1072 22.2889   5
   4 -10  -4 56.8934 11.6251   8
   4 -10  -3 67.7834 11.1069   8
  -4  10   3 35.6307 14.1756   4
   4 -10  -3 62.6036 14.2004   6
  -4  10   3 40.2730 19.4516   5
   4 -10  -3 72.9978 13.4011   2
   4 -10  -2 20.5190 8.57008   8
   4 -10  -2 36.0120 12.0545   2
  -4  10   2 23.4056 17.3022   5
  -4  10   2 37.1158 11.8517   4
   4 -10  -1 188.040 12.1108   8
   4 -10  -1 230.805 17.0775   2
  -4  10   1 234.343 20.6268   5
  -4  10   1 243.475 14.0097   4
   4 -10   0 0.32400 6.16962   8
  -4  10   0-12.2578 9.24413   4
  -4  10   0-13.9481 15.1351   5
  -4  10  -1 377.356 15.2057   4
  -4  10  -1 323.154 20.8919   5
   4 -10   2 452.891 21.8822   2
  -4  10  -2 469.793 23.2214   5
  -4  10  -3 19.9444 9.40958   3
   4 -10   3 4.26385 9.20019   2
  -4  10  -3 6.41036 13.3627   5
  -4  10  -4 72.2400 11.4644   3
   4 -10   4 74.3425 10.8641   2
  -4  10  -5 34.0989 11.8478   3
   4 -10   5 26.0704 9.96654   2
   4 -10   5 22.9526 13.1298   1
  -4  10  -6 107.842 15.0716   3
   4 -10   6 99.9120 12.0105   2
   4 -10   6 122.383 14.1533   1
   4 -10   6 127.913 14.0480   1
  -4  10  -7-15.2151 14.8950   3
   4 -10   7 11.2490 8.36167   1
   4 -10   8 26.1826 18.6763   5
   4 -10   9 142.938 22.5666   5
  -4   9  11 105.496 20.7204   7
  -4   9  11 111.172 26.0474   3
  -4   9  10 114.325 19.8531   7
  -4   9  10 156.864 25.8621   3
   4  -9 -10 129.998 20.0447   8
   4  -9 -10 173.839 48.0371   1
  -4   9  10 190.000 21.5362   8
   4  -9  -9 44.2987 16.5498   8
  -4   9   9 21.2639 16.3136   7
   4  -9  -9 4.22711 44.6517   1
  -4   9   9 22.6957 21.8187   3
   4  -9  -9 47.2021 28.8464   2
  -4   9   9 50.9099 18.0949   8
   4  -9  -8 52.3717 14.9116   8
   4  -9  -8 61.7198 28.0928   2
  -4   9   8 66.9179 17.1620   8
  -4   9   8 33.3307 15.1545   7
  -4   9   7-13.7460 13.7233   7
   4  -9  -7-18.7513 14.3833   6
   4  -9  -7 7.25548 12.1895   8
   4  -9  -6 14.7792 12.0772   8
  -4   9   6 11.7833 12.2237   7
   4  -9  -6 4.74444 13.0496   6
   4  -9  -5 9.52185 10.1442   8
   4  -9  -5-4.36774 12.7127   6
   4  -9  -5 14.6835 11.5683   2
  -4   9   5 12.0381 22.1723   5
  -4   9   5 4.70175 10.7096   7
  -4   9   4 100.472 10.9600   7
   4  -9  -4 116.007 14.7759   6
   4  -9  -4 125.489 14.7615   2
  -4   9   4 99.5195 23.1830   5
   4  -9  -4 132.177 13.0729   8
  -4   9   3 211.685 11.0854   7
   4  -9  -3 213.378 16.6937   6
   4  -9  -3 228.296 17.3195   2
  -4   9   3 222.319 22.1366   5
  -4   9   3 148.588 16.8311   4
   4  -9  -3 214.479 14.0873   8
  -4   9   2 29.8984 6.20768   7
   4  -9  -2 48.0885 12.1526   2
  -4   9   2 46.6808 17.3682   5
   4  -9  -2 26.7594 8.72692   8
  -4   9   2 19.1691 12.1935   4
   4  -9  -1 1114.74 37.5258   2
  -4   9   1 1122.05 38.9001   5
  -4   9   1 1258.56 32.9443   4
  -4   9   0 39.8874 14.3453   5
   4  -9   0 24.8565 5.77211   8
  -4   9   0 56.3093 10.4468   4
   4  -9   1 92.0748 11.7571   2
  -4   9  -1 95.6175 10.5366   4
   4  -9   2 18.0740 9.47260   2
  -4   9  -2-4.12478 12.7995   5
   4  -9   3 469.765 19.9204   2
  -4   9  -3 387.362 21.1331   5
   4  -9   4 154.425 12.2826   2
  -4   9  -4 180.656 12.8591   3
  -4   9  -5 12.3326 11.8751   3
   4  -9   5 5.62717 14.4269   5
   4  -9   5 6.26994 8.11754   2
   4  -9   5 3.53346 9.59501   1
  -4   9  -6 192.596 15.9177   3
   4  -9   6 140.095 11.8433   2
   4  -9   6 184.388 20.8125   5
   4  -9   6 179.433 14.4341   1
   4  -9   7-3.31924 8.31359   1
   4  -9   7-10.0128 14.8552   5
   4  -9   7-2.01059 8.37290   1
   4  -9   7-5.73998 7.84807   2
   4  -9   7-9.59294 10.8760   4
  -4   9  -7-5.74543 14.8562   3
   4  -9   8-7.08706 10.9334   4
   4  -9   8-13.2977 14.3680   5
  -4   9  -8-31.0813 16.4009   3
   4  -9   9 66.1238 12.5273   4
   4  -9   9 83.0049 17.4602   5
   4  -9  10 34.6035 16.3341   5
   4  -9  11 11.7049 16.5182   5
  -4   8  12-1.38752 20.7045   7
  -4   8  12 6.73105 25.2315   3
   4  -8 -12 4.25969 40.9863   1
   4  -8 -11 24.1166 16.4584   8
  -4   8  11 36.3461 21.5770   8
  -4   8  11-6.69864 24.3151   3
   4  -8 -11-1.76137 42.5837   1
   4  -8 -11 12.5234 27.1808   2
  -4   8  11 6.04808 19.6462   7
  -4   8  10 91.5847 19.3805   7
  -4   8  10 96.2328 23.4195   3
  -4   8  10 134.087 19.7505   8
   4  -8 -10 91.8058 44.1238   1
   4  -8 -10 125.510 28.0709   2
   4  -8 -10 105.874 19.3092   8
   4  -8  -9 430.507 48.8565   1
   4  -8  -9 389.472 32.3753   2
   4  -8  -9 341.245 24.7344   8
  -4   8   9 372.270 22.5182   8
   4  -8  -8-6.59692 13.3417   8
   4  -8  -8-5.54951 23.3182   2
  -4   8   8 20.3845 15.0432   8
   4  -8  -7 139.431 16.4030   8
   4  -8  -7 123.788 16.4794   6
  -4   8   7 147.460 15.9417   8
   4  -8  -6 17.5819 11.0957   8
  -4   8   6 29.9187 12.7264   8
   4  -8  -6 6.99137 11.8971   6
   4  -8  -5 69.7785 11.8173   8
   4  -8  -5 62.2486 13.1687   6
   4  -8  -5 64.3011 12.5717   2
  -4   8   5 88.3398 12.8071   8
   4  -8  -4 195.664 15.8049   6
   4  -8  -4 178.125 15.4796   2
   4  -8  -4 167.877 13.9798   8
  -4   8   4 150.110 22.9917   5
   4  -8  -3 1148.34 39.0906   2
   4  -8  -3 1062.35 35.1155   8
  -4   8   3 1193.21 42.5318   5
   4  -8  -2 333.048 15.0708   8
  -4   8   2 297.351 12.3226   7
   4  -8  -2 371.795 18.9701   2
  -4   8   2 400.111 22.8896   5
  -4   8   2 354.654 18.3171   4
   4  -8  -1 1.86794 5.52063   8
   4  -8  -1 12.9768 8.94066   2
  -4   8   1-0.15738 13.9841   5
  -4   8   1-3.36465 10.6191   4
   4  -8   0 146.527 12.0226   2
  -4   8   0 162.655 12.3756   4
  -4   8   0 134.001 15.1583   5
   4  -8   1 489.354 20.9119   2
  -4   8  -1 429.127 21.7947   5
  -4   8  -1 540.940 19.0758   4
   4  -8   2 153.010 11.8771   2
  -4   8  -2 122.151 14.0999   5
  -4   8  -2 153.425 11.9670   4
   4  -8   3 251.279 14.0561   2
  -4   8  -3 214.914 16.5999   5
  -4   8  -4 518.279 19.5334   3
   4  -8   4 443.515 18.8606   2
   4  -8   4 505.264 26.6102   5
  -4   8  -4 421.862 21.4495   5
  -4   8  -5 237.529 15.3196   3
   4  -8   5 212.981 13.2902   2
   4  -8   5 245.477 15.4205   1
   4  -8   5 235.423 19.4387   5
   4  -8   6-3.94858 8.10128   1
  -4   8  -6 12.2922 12.9500   3
   4  -8   6-5.74196 11.7590   5
   4  -8   6 4.08494 7.43975   2
   4  -8   6-4.76161 9.10185   4
  -4   8  -7 92.4392 16.1917   3
   4  -8   7 119.217 10.1205   1
   4  -8   7 104.495 15.1907   5
   4  -8   7 91.5803 12.0270   4
   4  -8   8 257.185 12.0521   1
  -4   8  -8 235.190 20.1658   3
   4  -8   8 245.587 20.0268   5
   4  -8   8 218.626 12.0086   1
   4  -8   8 250.469 16.5105   4
  -4   8  -9-26.9780 17.7499   3
   4  -8   9-5.31383 13.4083   5
   4  -8   9 13.0270 9.46956   4
   4  -8  10 9.71473 9.77112   4
   4  -8  10 2.79945 13.0323   5
   4  -8  11 7.32617 14.6872   5
   4  -8  11 18.0475 10.8138   4
   4  -7 -13 24.7379 37.8741   1
   4  -7 -12 10.7611 14.7624   8
  -4   7  12-27.9454 26.4777   7
  -4   7  12-22.0455 26.5525   3
   4  -7 -12-22.8125 38.7575   1
   4  -7 -12-7.27695 25.8346   2
  -4   7  12 7.52951 20.4049   8
  -4   7  11 14.2834 24.0630   3
   4  -7 -11 49.8131 25.3726   2
  -4   7  11 67.9180 20.1818   8
   4  -7 -11 69.9856 16.6364   8
   4  -7 -11 37.3764 39.4556   1
   4  -7 -10 81.6364 16.8295   8
   4  -7 -10 57.8399 38.9210   1
   4  -7 -10 98.9499 23.8349   2
  -4   7  10 121.775 19.1088   8
   4  -7  -9 414.401 29.2709   2
  -4   7   9 391.600 22.6715   8
   4  -7  -9 392.039 24.6969   8
   4  -7  -8 341.315 27.5152   2
  -4   7   8 326.951 20.1325   8
   4  -7  -8 308.966 21.2867   8
   4  -7  -7 251.694 24.9517   2
  -4   7   7 259.729 17.2928   8
   4  -7  -7 255.826 18.6488   8
  -4   7   6 824.819 28.2979   8
   4  -7  -6 811.745 31.4511   8
  -4   7   5 195.341 13.8661   8
   4  -7  -5 190.288 14.5063   8
  -4   7   4 1070.36 31.4698   8
   4  -7  -4 1060.37 36.9072   2
  -4   7   4 1174.05 43.0865   5
   4  -7  -4 1059.91 34.8702   8
   4  -7  -3 2.12556 7.56935   8
   4  -7  -3 2.61480 8.25068   2
  -4   7   3-5.57400 16.7175   5
  -4   7   3 9.09952 8.50896   8
   4  -7  -2 1945.81 55.2604   2
  -4   7   2 1975.12 56.8924   5
  -4   7   2 1853.35 53.1456   4
   4  -7  -2 1810.34 50.4872   8
   4  -7  -1 356.221 17.2837   2
  -4   7   1 321.248 19.5328   5
  -4   7   1 379.651 17.4520   4
   4  -7  -1 304.434 12.3461   8
   4  -7   0 52.1231 8.88660   2
  -4   7   0 34.3816 12.0293   5
  -4   7   0 59.2498 10.4301   4
   4  -7   1 61.3739 8.86823   2
  -4   7  -1 47.5934 11.6091   5
  -4   7  -1 61.4426 9.86413   4
  -4   7  -2 26.8949 9.36661   4
   4  -7   2 28.3197 8.06993   2
  -4   7  -2 11.3560 10.9257   5
   4  -7   3 70.6840 8.99938   2
   4  -7   3 64.0881 12.2544   5
  -4   7  -3 62.4517 12.2250   5
   4  -7   4 721.425 24.0550   2
   4  -7   4 705.066 28.9511   5
  -4   7  -4 679.720 25.9817   5
   4  -7   4 610.253 25.1902   4
  -4   7  -5 715.184 25.2295   3
   4  -7   5 664.225 22.4363   2
   4  -7   5 657.363 25.4081   4
   4  -7   5 709.836 29.1504   5
   4  -7   5 746.949 25.1572   1
  -4   7  -6 94.5711 14.5505   3
   4  -7   6 90.3085 10.5608   4
   4  -7   6 60.5229 6.87557   2
   4  -7   6 124.569 10.0711   1
   4  -7   6 92.9205 13.8528   5
   4  -7   7 15.5653 7.10238   1
   4  -7   7 8.10166 10.6099   5
   4  -7   7 12.4531 8.80241   4
  -4   7  -7 12.4739 14.1560   3
   4  -7   8 105.792 8.02456   1
  -4   7  -8 110.346 17.3346   3
   4  -7   8 92.5141 13.7030   5
   4  -7   8 105.592 11.1942   4
  -4   7  -9-10.7083 17.6618   3
   4  -7   9 10.0236 8.59780   4
   4  -7   9-6.52952 11.2874   5
   4  -7  10 63.1449 11.1055   4
   4  -7  10 61.5308 13.9613   5
   4  -7  11 8.68745 11.9239   5
   4  -7  11 5.55262 10.1834   4
   4  -7  12 179.341 16.0909   4
   4  -6 -14 257.000 38.6215   1
   4  -6 -13 65.7979 35.0029   1
   4  -6 -13 34.3846 15.9458   8
  -4   6  13 26.5500 27.3634   3
  -4   6  13 51.3133 21.8650   8
   4  -6 -13 49.0119 27.1048   2
   4  -6 -12-1.51410 14.1349   8
  -4   6  12 0.44712 24.8609   3
   4  -6 -12-0.47961 23.7532   2
  -4   6  12 9.58992 19.9562   8
   4  -6 -12-54.7231 37.0078   1
   4  -6 -11 243.970 40.8381   1
  -4   6  11 278.628 27.0724   3
   4  -6 -11 308.838 26.3728   2
   4  -6 -11 265.842 21.8211   8
  -4   6  11 278.494 23.1286   8
   4  -6 -10 1.27569 19.3219   2
  -4   6  10-1.33868 17.0758   8
   4  -6 -10-3.61981 12.5128   8
   4  -6  -9 33.4298 19.1236   2
  -4   6   9 23.6742 16.0771   8
   4  -6  -9 16.3160 12.5518   8
   4  -6  -8 63.2165 13.8440   8
   4  -6  -8 62.0505 19.2413   2
  -4   6   8 46.0743 14.6470   8
   4  -6  -7 649.480 30.8784   2
  -4   6   7 573.670 24.2084   8
   4  -6  -7 578.792 26.4522   8
   4  -6  -6 128.221 13.0508   8
  -4   6   6 120.765 13.2525   8
   4  -6  -5-1.32647 8.40856   8
  -4   6   5 0.08224 9.79912   8
   4  -6  -4 2366.62 65.7454   2
  -4   6   4 2211.17 59.3257   8
   4  -6  -4 2375.87 63.3658   8
  -4   6   3 178.810 18.3745   5
   4  -6  -3 151.134 12.3195   2
  -4   6   3 173.201 10.3341   8
   4  -6  -3 170.884 10.7996   8
   4  -6  -2 76.6386 9.41122   2
  -4   6   2 85.7785 7.31894   8
  -4   6   2 64.1928 14.1982   5
   4  -6  -2 72.2177 7.26068   8
   4  -6  -1 254.475 13.4971   2
  -4   6   1 205.773 16.2336   5
  -4   6   1 233.225 14.2430   4
   4  -6  -1 217.033 9.61093   8
   4  -6   0 468.107 19.0639   2
  -4   6   0 507.429 18.6698   4
  -4   6   0 441.576 20.3691   5
   4  -6   1 495.754 19.0290   2
   4  -6   1 526.190 22.9932   5
  -4   6  -1 446.989 20.2145   5
  -4   6  -1 528.928 18.9726   4
   4  -6   2 313.105 17.2791   5
   4  -6   2 293.540 13.8822   2
  -4   6  -2 265.059 15.9791   5
  -4   6  -2 299.485 14.3144   4
   4  -6   3 2130.71 56.4536   2
   4  -6   3 2153.48 61.2927   5
  -4   6  -3 2067.88 58.3460   5
   4  -6   3 2230.79 59.1066   1
   4  -6   3 2005.69 58.2522   4
   4  -6   4 654.361 21.3671   2
  -4   6  -4 675.296 25.0933   5
   4  -6   4 623.515 23.5318   4
   4  -6   4 678.831 23.6295   1
   4  -6   4 672.563 26.5620   5
  -4   6  -5 15.6801 11.0617   3
   4  -6   5 8.79393 7.60592   1
   4  -6   5 17.9486 9.51414   5
   4  -6   5 8.86505 5.37761   2
   4  -6   5 17.3287 7.18901   4
  -4   6  -6 6.14274 12.4617   3
   4  -6   6-0.17297 6.99807   1
   4  -6   6 2.89467 9.33980   5
   4  -6   6 9.47484 7.00292   4
   4  -6   7 432.204 15.4348   1
   4  -6   7 400.516 20.7259   5
   4  -6   7 401.806 18.1481   4
  -4   6  -7 373.786 21.5355   3
  -4   6  -8 197.534 19.1125   3
   4  -6   8 214.648 9.47604   1
   4  -6   8 177.145 14.9479   5
   4  -6   8 181.526 13.2927   4
  -4   6  -9-15.7644 16.5436   3
   4  -6   9 2.43925 8.34795   4
   4  -6   9-2.26780 9.85348   5
  -4   6 -10 84.0632 20.1059   3
   4  -6  10 108.581 13.5338   5
   4  -6  10 92.8949 12.7348   4
   4  -6  11 114.542 14.5477   5
   4  -6  11 119.598 13.3473   4
   4  -6  12 56.4491 12.6086   4
   4  -6  12 48.7175 13.2351   5
   4  -5 -15 9.50079 26.5904   2
   4  -5 -14 168.604 33.4060   1
   4  -5 -14 131.873 27.9636   2
  -4   5  13 28.4694 25.8243   3
   4  -5 -13 57.6198 16.0858   8
   4  -5 -13 28.6949 32.6980   1
   4  -5 -13 41.0919 24.7377   2
  -4   5  13 35.1232 22.6190   8
   4  -5 -12-3.14087 13.4315   8
  -4   5  12-39.3454 25.1872   3
   4  -5 -12 0.66018 20.5529   2
  -4   5  12-15.1255 21.0073   8
   4  -5 -11 11.9608 18.9113   2
   4  -5 -11-0.26329 12.2052   8
  -4   5  11-28.2472 19.2913   8
   4  -5 -10 35.9380 12.9660   8
   4  -5 -10 26.5228 18.4761   2
  -4   5  10 5.83589 17.4009   8
   4  -5  -9 996.809 39.1282   8
   4  -5  -9 1119.19 40.4144   2
  -4   5   9 1095.14 37.9602   8
   4  -5  -8 1.77879 10.1396   8
  -4   5   8 10.8745 14.0849   8
   4  -5  -8-4.48649 16.2837   2
   4  -5  -7 592.338 27.9114   2
   4  -5  -7 544.227 24.6724   8
  -4   5   7 581.180 23.8992   8
  -4   5   6 181.122 13.9733   8
  -4   5   6 186.688 16.2660   6
   4  -5  -6 163.351 13.3114   8
  -4   5   5 1540.62 44.6934   6
  -4   5   5 1531.63 42.7101   8
   4  -5  -5 1434.92 44.5478   8
   4  -5  -4 7.90555 6.96833   8
  -4   5   4 12.6725 10.6582   6
   4  -5  -4 14.5530 7.63127   2
  -4   5   4 26.9328 9.03225   8
  -4   5   3 55.9063 10.8107   6
  -4   5   3 61.8531 8.90615   8
   4  -5  -3 63.0078 8.74302   2
  -4   5   3 60.9429 15.2323   5
   4  -5  -3 64.0741 7.32677   8
  -4   5   2 820.254 26.8393   6
   4  -5  -2 868.226 25.9389   8
   4  -5  -2 904.054 29.4248   2
  -4   5   2 897.111 31.4907   5
  -4   5   2 874.549 24.0936   8
  -4   5   1 0.58691 8.98054   4
  -4   5   1 2.25695 8.23904   6
   4  -5  -1-1.96090 6.10932   2
  -4   5   1 4.98288 4.23282   8
  -4   5   1-1.45748 10.5716   5
   4  -5  -1 2.23788 3.64426   8
  -4   5   0 533.993 17.3906   6
   4  -5   0 552.152 19.8706   2
  -4   5   0 505.379 20.3739   5
  -4   5   0 466.473 18.6899   4
  -4   5  -1 639.219 18.6987   6
   4  -5   1 620.230 24.0189   5
  -4   5  -1 583.440 22.7503   5
   4  -5   1 642.967 21.4130   2
  -4   5  -1 589.632 21.0556   4
   4  -5   2 946.264 31.2548   5
  -4   5  -2 916.130 24.9344   7
   4  -5   2 981.021 28.3498   2
  -4   5  -2 965.518 30.1517   5
   4  -5   2 907.133 29.5462   4
   4  -5   2 1027.08 30.5131   1
  -4   5  -2 833.731 28.0664   4
   4  -5   3 14.8063 6.90845   1
   4  -5   3 16.6734 7.32024   5
   4  -5   3 11.4186 5.75882   2
  -4   5  -3 19.9588 9.81475   5
   4  -5   3 11.9429 5.92814   4
   4  -5   4 558.658 20.0278   1
   4  -5   4 569.947 22.2699   5
   4  -5   4 512.586 16.6763   2
   4  -5   4 568.605 20.2864   4
  -4   5  -5 1438.89 43.5920   3
   4  -5   5 1560.91 45.8283   5
   4  -5   5 1508.70 43.0436   4
   4  -5   5 1532.22 42.1924   1
  -4   5  -6 148.099 15.0799   3
   4  -5   6 148.583 9.50832   1
  -4   5  -6 104.409 9.69304   8
   4  -5   6 158.421 12.0355   5
   4  -5   6 156.255 10.9377   4
  -4   5  -7 34.1913 10.8113   8
  -4   5  -7 36.5707 13.8875   3
   4  -5   7 47.4974 6.65913   1
   4  -5   7 47.0990 8.62873   4
   4  -5   7 50.7326 10.4424   5
  -4   5  -8 172.531 15.6789   8
   4  -5   8 206.785 13.9540   4
  -4   5  -8 204.859 18.9650   3
   4  -5   8 186.114 14.9387   5
   4  -5   8 233.287 10.0195   1
  -4   5  -9 32.1902 14.5609   8
  -4   5  -9 62.3755 17.6788   3
   4  -5   9 16.4282 2.95991   1
   4  -5   9 36.9499 10.4272   5
   4  -5   9 44.8554 9.30142   4
   4  -5  10 21.3884 8.74773   4
  -4   5 -10 31.0211 17.6666   3
   4  -5  10 20.8225 10.2044   5
  -4   5 -10 31.4030 17.1554   8
  -4   5 -11 100.112 20.2733   8
   4  -5  11 112.465 14.3633   5
   4  -5  11 123.638 13.4510   4
   4  -5  12 86.9460 15.2029   5
   4  -5  12 112.744 14.3341   4
   4  -4 -15 81.0211 25.2069   2
   4  -4 -14-15.1710 14.9343   8
  -4   4  14-7.57736 26.6084   3
   4  -4 -14 7.67468 23.4202   2
   4  -4 -14-3.62921 26.9791   1
  -4   4  14-19.6680 23.6675   8
  -4   4  13 29.2717 25.4464   3
   4  -4 -13 30.4545 14.1110   8
   4  -4 -13 42.0484 22.4272   2
   4  -4 -13 11.7215 29.4102   1
  -4   4  13 17.3854 22.0880   8
   4  -4 -12 276.716 21.4122   8
  -4   4  12 279.445 27.9284   3
   4  -4 -12 307.761 25.2697   2
  -4   4  12 295.122 26.5321   8
   4  -4 -11 210.845 18.8474   8
   4  -4 -11 214.163 22.1757   2
   4  -4 -10 161.635 20.2784   2
  -4   4  10 192.240 20.2672   8
   4  -4 -10 154.959 16.1475   8
   4  -4  -9 152.772 18.5131   2
  -4   4   9 172.879 18.4005   8
   4  -4  -9 142.063 15.1912   8
  -4   4   8 820.525 31.8499   8
   4  -4  -8 772.766 32.0621   8
   4  -4  -7 181.907 14.3213   8
  -4   4   7 205.064 16.4133   8
   4  -4  -7 208.977 17.7512   2
   4  -4  -6 178.063 13.4032   8
  -4   4   6 211.376 15.7493   6
   4  -4  -6 189.245 16.8399   2
  -4   4   6 205.224 14.7255   8
  -4   4   5 264.024 15.8374   6
  -4   4   5 265.249 14.6626   8
   4  -4  -5 261.800 14.3803   8
   4  -4  -4 369.227 15.9760   8
  -4   4   4 372.575 17.5944   6
  -4   4   4 359.630 15.7797   8
   4  -4  -3 8.53842 5.51520   8
  -4   4   3 11.5539 8.56083   6
   4  -4  -3 8.42851 5.79825   2
  -4   4   3 8.80363 7.73470   8
   4  -4  -2 2589.63 64.8027   8
  -4   4   2 2543.61 65.7453   6
   4  -4  -2 2575.53 68.0255   2
  -4   4   2 2481.59 63.6380   8
  -4   4   1 514.936 17.8885   6
   4  -4  -1 526.096 18.8982   2
  -4   4   1 497.092 15.0732   8
  -4   4   1 498.954 19.6844   4
  -4   4   0 408.472 16.8740   4
  -4   4   0 420.298 15.4316   6
   4  -4   0 463.720 16.5813   2
  -4   4   0 451.280 17.8603   5
   4  -4   1 117.360 9.12456   1
  -4   4  -1 111.151 8.06421   6
   4  -4   1 129.896 8.24455   2
   4  -4   1 106.863 9.25060   5
  -4   4  -1 120.910 11.2273   5
  -4   4  -1 100.157 9.21748   4
  -4   4  -2 4026.29 94.1056   7
  -4   4  -2 3923.33 97.2604   5
   4  -4   2 3943.53 99.0677   5
   4  -4   2 4055.58 95.5894   2
  -4   4  -2 3627.41 92.9552   6
   4  -4   2 3890.26 97.6165   4
  -4   4  -2 3546.99 96.1097   4
   4  -4   2 3751.34 97.0362   1
  -4   4  -3 1390.74 36.8572   7
   4  -4   3 1384.54 40.7776   5
  -4   4  -3 1357.38 39.7928   5
   4  -4   3 1370.74 39.2586   4
   4  -4   3 1360.97 38.9239   1
  -4   4  -4 0.71160 6.06904   8
   4  -4   4-0.25667 5.65016   1
   4  -4   4 3.41653 5.81638   5
   4  -4   4 3.94320 4.66785   4
  -4   4  -5 2.51456 10.2578   3
  -4   4  -5 1.80907 7.95288   8
   4  -4   5 5.46936 6.55400   5
   4  -4   5 9.80610 5.48126   1
   4  -4   5 4.93487 5.60214   4
  -4   4  -6 109.208 14.3829   3
   4  -4   6 117.153 8.53831   1
   4  -4   6 116.345 10.6429   5
   4  -4   6 116.276 9.69623   4
  -4   4  -6 87.5819 11.2652   8
  -4   4  -7 542.139 24.9360   3
   4  -4   7 523.627 22.3768   5
   4  -4   7 607.578 18.0164   1
   4  -4   7 534.170 20.7162   4
   4  -4   8 81.8007 7.30101   1
  -4   4  -8 95.7990 17.0354   3
  -4   4  -8 68.7760 14.5897   8
   4  -4   8 84.2238 11.3916   5
   4  -4   8 88.9754 10.0132   4
  -4   4  -9 478.966 25.6315   3
  -4   4  -9 397.087 22.7089   8
   4  -4   9 417.323 20.5513   5
   4  -4   9 341.839 12.9044   1
   4  -4   9 478.762 19.6568   4
  -4   4 -10 6.11320 17.9651   8
  -4   4 -10 33.8684 17.7950   3
   4  -4  10 23.0126 8.94821   4
   4  -4  10 13.0551 10.1138   5
   4  -4  11 4.85602 9.49685   4
   4  -4  11 3.80442 10.6556   5
  -4   4 -11-0.99287 19.9551   8
   4  -4  12 75.3102 12.5732   4
   4  -4  12 33.8476 12.8922   5
  -4   3  14 77.0582 26.3002   3
   4  -3 -14 85.4850 26.0297   1
   4  -3 -14 96.6558 21.7966   2
   4  -3 -14 32.8229 16.4791   1
   4  -3 -13 7.74975 19.5879   2
  -4   3  13 44.7176 22.3852   8
   4  -3 -12 5.00334 12.5899   8
  -4   3  12 38.2243 20.9491   8
   4  -3 -12-2.05678 18.3132   2
  -4   3  11 125.680 13.3218   6
   4  -3 -11 118.142 19.5515   2
  -4   3  11 165.816 21.9772   8
   4  -3 -11 134.216 15.5002   8
  -4   3  10 1027.28 35.6752   6
  -4   3  10 1124.58 40.2369   8
   4  -3 -10 1132.11 39.5017   2
   4  -3 -10 1032.21 38.9168   8
   4  -3  -9 17.7818 9.76446   8
  -4   3   9 12.7393 8.06108   6
   4  -3  -9 18.9782 15.5378   2
  -4   3   9 18.0094 15.0820   8
   4  -3  -8 429.810 22.4993   2
   4  -3  -8 356.834 19.3515   8
  -4   3   8 393.652 22.0715   8
   4  -3  -7 565.362 24.2774   2
  -4   3   7 494.810 22.9655   8
   4  -3  -7 462.007 21.4091   8
   4  -3  -6 240.975 16.4236   2
  -4   3   6 220.189 15.7501   8
   4  -3  -6 215.356 13.4103   8
   4  -3  -5 6.83439 7.16678   8
  -4   3   5 6.48825 10.1731   6
  -4   3   5 3.71455 10.7090   8
   4  -3  -4 382.463 16.0139   8
  -4   3   4 339.306 16.0838   2
  -4   3   4 400.369 17.3372   6
  -4   3   4 384.211 16.5014   8
  -4   3   3 8904.97 211.479   6
  -4   3   3 8291.66 210.797   2
   4  -3  -3 8627.25 212.494   2
  -4   3   3 8875.14 210.308   8
   4  -3  -3 8735.52 210.919   8
  -4   3   2 857.476 25.7711   2
   4  -3  -2 839.389 26.6162   2
  -4   3   2 824.334 24.3712   8
  -4   3   1 4074.28 102.189   8
  -4   3   1 4297.04 104.043   2
   4  -3  -1 4190.96 105.581   2
  -4   3   1 4359.46 106.137   4
   4  -3  -1 4173.96 105.867   1
  -4   3   0 296.813 12.1948   2
   4  -3   0 285.148 11.9688   2
   4  -3   0 279.504 12.6938   1
  -4   3   0 274.155 12.9536   4
   4  -3   1 1416.84 38.6233   2
   4  -3   1 1499.16 41.2116   4
  -4   3  -1 1432.53 40.2708   4
   4  -3   1 1463.66 40.4803   1
  -4   3  -2 262.512 11.2603   7
  -4   3  -2 236.706 12.9673   5
   4  -3   2 263.269 11.9055   4
  -4   3  -2 255.561 8.94703   8
  -4   3  -2 274.054 12.8799   4
   4  -3   2 251.967 11.8021   1
   4  -3   3 667.503 22.0164   1
  -4   3  -3 741.142 21.7931   7
   4  -3   3 692.272 21.9102   4
  -4   3  -3 640.090 19.3737   8
   4  -3   4 697.343 22.3193   4
   4  -3   4 678.670 21.8149   1
  -4   3  -4 682.716 22.3257   7
  -4   3  -4 623.731 20.6614   8
   4  -3   4 674.085 23.2820   5
  -4   3  -5 45.1234 11.7988   3
   4  -3   5 27.3309 6.84081   5
  -4   3  -5 22.9466 9.60307   8
   4  -3   5 30.1816 5.99294   4
   4  -3   5 31.7270 5.98894   1
  -4   3  -6 295.489 17.8320   3
  -4   3  -6 200.923 9.52604   6
  -4   3  -6 270.597 15.6482   8
   4  -3   6 257.106 13.8829   5
   4  -3   6 300.498 11.7732   1
   4  -3   6 274.041 13.1034   4
  -4   3  -7 172.460 17.1988   3
  -4   3  -7 120.514 8.90850   6
   4  -3   7 179.363 9.52984   1
  -4   3  -7 132.721 15.3945   8
   4  -3   7 157.224 11.0842   4
   4  -3   7 137.421 11.8688   5
   4  -3   8 216.946 10.3087   1
  -4   3  -8 214.730 19.8043   3
   4  -3   8 189.563 14.1105   5
   4  -3   8 206.703 13.1154   4
  -4   3  -8 162.928 17.6928   8
  -4   3  -9 278.217 23.0936   3
   4  -3   9 224.371 15.6091   5
  -4   3  -9 216.933 20.7957   8
   4  -3   9 184.647 10.6727   1
   4  -3   9 251.744 14.6594   4
  -4   3 -10 130.840 21.1124   3
   4  -3  10 105.049 13.0440   5
  -4   3 -10 76.6069 19.9925   8
   4  -3  10 113.864 12.0240   4
   4  -3  11 295.731 17.8739   4
   4  -3  11 287.502 18.8869   5
  -4   3 -11 250.780 25.2733   8
   4  -3  12 84.3065 12.8260   4
  -4   3 -12 61.1110 23.5163   8
   4  -3  12 53.3542 13.1755   5
   4  -2 -15 27.0350 27.8938   8
   4  -2 -14 17.0676 15.2719   1
   4  -2 -14-3.58285 22.3733   1
   4  -2 -13 201.522 27.2213   1
   4  -2 -13 262.645 18.9642   1
  -4   2  12 385.916 19.8701   6
   4  -2 -12 357.392 23.3645   2
   4  -2 -12 323.948 19.4240   1
  -4   2  11 278.248 17.0602   6
   4  -2 -11 297.991 21.5179   2
  -4   2  11 285.105 25.2180   8
  -4   2  10 296.185 16.5037   6
   4  -2 -10 320.061 21.7589   2
  -4   2  10 348.541 24.5496   8
  -4   2   9 18.5219 7.94718   6
   4  -2  -9 14.9401 9.42293   8
   4  -2  -9 11.3829 14.7425   2
  -4   2   9 24.5517 16.4030   8
   4  -2  -8 24.4079 8.81048   8
  -4   2   8 35.6342 7.86199   6
  -4   2   8 18.4941 6.87476   2
   4  -2  -8 33.3528 14.6539   2
  -4   2   8 9.06378 14.8066   8
  -4   2   7 127.148 15.0887   8
  -4   2   7 102.549 8.72654   2
   4  -2  -7 131.124 15.1187   2
   4  -2  -7 107.855 10.7135   8
  -4   2   6 46.8951 11.6776   8
  -4   2   6 46.0290 6.81980   2
   4  -2  -6 63.8683 12.5513   2
   4  -2  -6 46.2097 7.63845   8
   4  -2  -5 2699.03 72.3571   8
  -4   2   5 2677.12 71.8171   8
   4  -2  -4 4.40313 5.08824   8
  -4   2   4 4.82832 9.22406   8
   4  -2  -4 7.38416 9.92481   1
  -4   2   3 9340.77 211.493   2
  -4   2   3 8585.47 212.595   5
  -4   2   3 9072.43 210.918   8
  -4   2   2 1607.93 40.5521   8
  -4   2   2 1551.21 41.0977   2
  -4   2   2 1428.05 41.2842   5
   4  -2  -2 1344.55 40.4469   2
  -4   2   1 536.922 17.0122   8
  -4   2   1 515.697 18.0786   2
   4  -2  -1 504.625 19.2374   5
  -4   2   1 515.116 18.9860   4
  -4   2   0 203.502 10.8855   2
   4  -2   0 210.304 12.3716   5
  -4   2   0 208.818 11.0658   4
   4  -2   0 181.338 9.69484   1
  -4   2  -1 2457.00 65.6456   4
  -4   2  -1 2634.33 64.2389   2
  -4   2  -1 2628.83 65.7978   1
   4  -2   1 2409.70 65.6718   1
  -4   2  -2 1025.47 31.2843   7
  -4   2  -2 1133.74 30.1577   2
  -4   2  -2 1149.70 32.8702   1
  -4   2  -2 1194.27 29.6697   8
   4  -2   2 991.846 31.5173   4
  -4   2  -2 1138.58 32.5755   4
   4  -2   2 1084.32 31.9630   1
  -4   2  -3 99.8993 9.23400   7
   4  -2   3 85.2265 7.42119   1
  -4   2  -3 82.4185 6.97261   2
  -4   2  -3 86.5297 7.87813   8
   4  -2   3 92.5184 7.13209   4
  -4   2  -3 82.4077 10.0841   1
   4  -2   4 2741.28 69.2493   1
  -4   2  -4 2720.38 69.1943   1
   4  -2   4 2640.19 69.6701   4
  -4   2  -4 2613.84 68.1286   8
  -4   2  -4 2696.78 70.0979   7
   4  -2   5 32.8301 6.10335   4
  -4   2  -5 30.5143 10.4121   1
  -4   2  -5 31.1269 9.87224   8
  -4   2  -5 33.4467 11.4953   3
   4  -2   5 33.7350 6.03953   1
   4  -2   6 115.991 10.3319   5
  -4   2  -6 108.016 13.6082   8
  -4   2  -6 158.506 16.1464   3
   4  -2   6 146.050 9.30930   1
  -4   2  -6 117.519 12.7845   1
   4  -2   6 110.788 9.00378   4
   4  -2   7 3.20765 6.72954   4
  -4   2  -7 0.71029 11.8474   1
  -4   2  -7-4.74955 14.7988   3
  -4   2  -7 0.39925 9.02609   6
   4  -2   7 10.7882 6.77376   1
   4  -2   7 0.97946 7.53342   5
  -4   2  -7 1.76386 13.3315   8
   4  -2   8 43.8297 7.46318   1
  -4   2  -8 31.3209 15.9862   8
  -4   2  -8 35.5359 12.9304   1
   4  -2   8 29.8634 8.46077   4
  -4   2  -8 26.9907 10.3514   6
   4  -2   8 28.2805 9.11125   5
  -4   2  -8 19.8588 17.1525   3
  -4   2  -9 62.7910 17.9598   8
  -4   2  -9 37.5704 11.8907   6
   4  -2   9 53.6810 8.79540   1
   4  -2   9 75.2054 11.1954   5
  -4   2  -9 69.9262 19.5554   3
   4  -2   9 70.6998 10.4340   4
  -4   2 -10 18.5459 18.9942   8
   4  -2  10 28.1374 9.34424   4
  -4   2 -10 21.7903 19.7341   3
  -4   2 -10 2.16511 13.1352   6
   4  -2  10 27.3906 10.4835   5
  -4   2 -11 164.609 24.5259   8
   4  -2  11 153.169 15.5061   5
   4  -2  11 188.352 14.8167   4
   4  -2  12 14.2107 10.7823   4
  -4   2 -12 18.8191 23.7706   8
   4  -2  12 19.3158 11.8839   5
  -4   2 -13 14.2264 25.6798   8
   4  -1 -15 141.066 29.4385   8
  -4   1  15 157.399 17.4751   3
  -4   1  15 151.522 17.5408   8
   4  -1 -14 6.76205 14.1558   1
  -4   1  14 2.74844 12.3731   3
   4  -1 -14-19.4535 26.2285   8
   4  -1 -14-15.1502 19.2388   1
  -4   1  14-4.09991 13.0286   8
   4  -1 -13 4.63741 22.6079   8
   4  -1 -13 2.68590 13.8873   1
  -4   1  13 5.33308 11.4614   3
  -4   1  13 23.8355 10.5204   6
  -4   1  12 674.930 26.8024   6
   4  -1 -12 643.724 25.0493   1
  -4   1  11 144.385 12.9132   6
   4  -1 -11 120.300 13.8526   1
   4  -1 -10 22.7958 11.6524   1
  -4   1  10 29.9682 8.67737   6
  -4   1  10 24.6805 7.97358   2
   4  -1  -9 292.165 16.0257   1
  -4   1   9 290.685 14.8148   2
  -4   1   9 307.581 15.7608   6
  -4   1   8 3184.45 85.1185   6
  -4   1   8 3101.95 84.2458   2
   4  -1  -8 3171.20 82.5623   1
   4  -1  -7 799.192 29.1896   8
  -4   1   7 797.798 27.4754   6
  -4   1   7 801.084 27.1610   2
   4  -1  -7 824.190 28.5816   2
   4  -1  -7 832.951 26.8528   1
  -4   1   7 910.392 31.9718   8
   4  -1  -6 676.886 24.7940   8
  -4   1   6 651.244 23.5818   2
   4  -1  -6 704.822 24.8701   2
   4  -1  -6 725.753 23.7091   1
  -4   1   6 757.258 27.5251   8
  -4   1   5 3101.29 79.4270   8
   4  -1  -5 3062.38 76.6476   1
  -4   1   4 3907.14 99.3627   8
  -4   1   4 3993.05 100.185   5
   4  -1  -4 3829.44 97.8479   1
  -4   1   3 1803.84 50.4473   5
  -4   1   3 1938.79 51.8131   2
  -4   1   3 1953.97 51.3176   8
   4  -1  -3 1855.63 50.2947   1
   4  -1  -2 128.132 9.99825   5
  -4   1   2 115.566 7.13288   5
  -4   1   2 130.623 10.9025   2
  -4   1   2 127.741 9.27222   8
   4  -1  -1 729.345 21.9655   5
  -4   1   1 716.635 22.3015   2
  -4   1   1 623.005 20.3422   5
  -4   1   1 658.324 22.5382   1
  -4   1   0 488.562 17.8479   1
   4  -1   0 441.500 15.9902   1
   4  -1   0 500.764 16.9191   5
  -4   1   0 448.649 16.3498   2
  -4   1   0 413.456 15.0001   5
   4  -1   1 364.116 14.3714   1
   4  -1   1 403.797 15.4567   5
  -4   1  -1 363.585 15.8801   1
  -4   1  -2 2884.94 77.0377   7
   4  -1   2 2985.48 77.2084   1
   4  -1   2 3059.06 77.6386   5
  -4   1  -2 3141.48 75.7608   8
  -4   1  -2 3013.12 77.2222   1
  -4   1  -3 379.184 16.6560   7
   4  -1   3 419.977 15.7544   1
  -4   1  -3 441.427 15.6839   8
  -4   1  -3 403.371 17.0917   1
  -4   1  -4 945.764 30.6516   7
   4  -1   4 992.141 29.0845   1
  -4   1  -4 976.587 29.5041   8
  -4   1  -4 982.248 30.0767   1
  -4   1  -5 3.29461 10.1056   1
  -4   1  -5 5.07518 9.86977   8
   4  -1   5 3.52962 5.86527   1
   4  -1   6 1333.53 36.7631   1
  -4   1  -6 1183.56 38.2621   8
  -4   1  -6 1221.58 36.7680   1
  -4   1  -7 267.204 16.4980   1
  -4   1  -7 255.013 18.8872   8
   4  -1   7 278.113 13.4853   1
  -4   1  -8 34.5377 18.0649   3
  -4   1  -8 24.7128 11.5501   6
   4  -1   8 35.3393 8.48200   1
  -4   1  -8 26.6933 13.2504   1
  -4   1  -8 19.3180 16.2087   8
  -4   1  -9 195.282 15.8578   6
  -4   1  -9 259.906 24.2035   3
   4  -1   9 177.743 13.2449   1
   4  -1   9 218.161 15.6263   5
  -4   1  -9 217.870 16.8349   1
  -4   1  -9 210.387 21.5781   8
  -4   1 -10 74.9347 20.8331   8
  -4   1 -10 59.9918 15.2359   1
  -4   1 -10 76.3829 22.1328   3
  -4   1 -10 47.1545 14.8281   6
   4  -1  10 66.9867 11.8370   5
   4  -1  11 9.78944 10.1826   4
  -4   1 -11 11.2814 15.9416   6
   4  -1  11 7.87780 10.6174   5
  -4   1 -11 3.69646 22.0588   8
  -4   1 -12 20.2712 24.5474   8
  -4   1 -13 70.3416 28.2110   8
  -4   0  15 40.4058 14.2862   8
  -4   0  15 22.0896 12.9463   3
   4   0 -15 42.7740 24.6175   8
   4   0 -14 131.292 14.8343   1
  -4   0  14 118.539 15.5865   3
  -4   0  14 129.649 16.5457   8
  -4   0  14 132.686 14.5346   6
   4   0 -14 142.435 17.0687   1
   4   0 -14 123.291 25.8384   8
   4   0 -13 492.652 31.3781   8
  -4   0  13 411.282 23.4787   3
  -4   0  13 483.357 22.5418   6
   4   0 -13 489.304 21.2554   1
  -4   0  13 462.902 25.4048   8
   4   0 -12 13.8014 21.2537   8
   4   0 -12 12.9860 12.7781   1
  -4   0  12 12.8361 9.83865   6
  -4   0  12 1.34666 12.3261   8
   4   0 -11 34.9712 19.4752   8
   4   0 -11 13.8410 12.1077   1
  -4   0  11 37.5501 10.0564   6
  -4   0  11 46.3648 9.48394   2
  -4   0  10 1639.37 48.7423   6
   4   0 -10 1616.98 45.5554   1
  -4   0  10 1643.74 48.2104   2
  -4   0   9 124.364 11.2382   6
  -4   0   9 114.601 10.9439   2
   4   0  -9 119.111 12.1146   1
  -4   0   8 513.959 20.6842   6
  -4   0   8 525.253 21.1591   2
   4   0  -8 534.207 19.8997   1
   4   0  -7 15.7182 9.15701   1
  -4   0   7 18.4897 6.94365   2
  -4   0   6 1180.45 36.2386   2
   4   0  -6 1218.03 33.9966   1
  -4   0   6 1086.87 37.6692   8
  -4   0   5 2152.94 60.0640   8
   4   0  -5 2166.36 56.7682   1
  -4   0   4 2930.68 76.3156   8
  -4   0   4 2982.42 74.9038   5
  -4   0   4 2841.60 74.7554   1
   4   0  -4 2882.78 74.2571   1
  -4   0   3 4949.14 120.202   8
  -4   0   3 5041.13 119.100   5
   4   0  -3 5135.02 119.852   1
  -4   0   3 4696.23 119.725   1
   4   0  -2 823.979 23.4102   5
  -4   0   2 757.476 22.3234   5
  -4   0   2 738.811 23.8672   4
   4   0  -1 1012.44 27.2610   5
  -4   0   1 931.939 26.5482   5
  -4   0   1 906.525 26.9811   4
   4   0   0 390.377 14.3711   5
   4   0   0 456.876 16.8462   4
  -4   0   0 329.811 12.8007   4
   4   0   0 359.543 14.1125   1
  -4   0   0 423.746 16.8290   1
   4   0   1 2778.55 74.9383   1
   4   0   1 2972.51 74.5132   5
   4   0   1 3009.75 75.3640   4
  -4   0  -1 2983.91 75.4328   1
  -4   0  -2 11.8071 7.65167   7
   4   0   2 8.48432 5.40286   1
  -4   0  -2 7.32437 8.62492   1
   4   0   2 10.4878 8.04545   5
  -4   0  -2-11.2693 8.59242   8
   4   0   2 4.78110 8.26259   4
  -4   0  -3 1566.79 45.5676   7
   4   0   3 1707.16 44.8319   4
   4   0   3 1660.13 45.0809   5
   4   0   3 1629.80 44.4963   1
  -4   0  -3 1467.67 44.1486   1
  -4   0  -3 1646.89 44.4453   8
  -4   0  -4 1013.71 34.0163   7
   4   0   4 1116.34 34.0068   5
  -4   0  -4 1014.86 32.2165   1
  -4   0  -4 1164.25 33.4893   8
   4   0   4 1127.85 32.8915   4
   4   0   4 1095.23 32.4305   1
   4   0   5 135.925 9.71736   1
  -4   0  -5 123.733 11.9264   1
  -4   0  -5 132.190 13.8179   8
   4   0   5 124.208 12.0193   4
  -4   0  -6-2.63678 11.9899   1
  -4   0  -6 15.3250 13.4265   8
   4   0   6 6.21470 7.10953   1
   4   0   7 9.61663 7.90421   1
  -4   0  -7-1.16304 12.4404   1
  -4   0  -7 0.56966 14.3209   8
  -4   0  -8 407.874 19.8488   1
  -4   0  -8 321.987 18.7766   6
   4   0   8 383.045 18.2785   1
  -4   0  -8 408.849 24.1014   8
  -4   0  -9 57.4722 15.2564   6
  -4   0  -9 83.4830 16.1978   1
  -4   0  -9 77.5357 19.5470   8
  -4   0 -10 69.3854 17.0389   1
  -4   0 -10 74.0992 17.1616   6
  -4   0 -10 82.9147 22.4305   8
  -4   0 -11 51.2470 24.3746   8
  -4   0 -11 31.7017 17.1370   1
  -4   0 -11 28.8465 17.9159   6
  -4   0 -12 0.79011 26.7820   8
  -4  -1  15 6.26715 11.4141   3
   4   1 -15 32.4091 23.4646   8
  -4  -1  15 12.9428 11.5043   6
  -4  -1  15 3.96830 13.1020   8
   4   1 -14 85.3585 22.8893   8
  -4  -1  14 100.379 12.9798   6
  -4  -1  14 77.4405 14.0312   3
  -4  -1  14 97.3198 16.0210   8
   4   1 -14 86.4335 9.14876   1
  -4  -1  13 354.238 21.0025   3
  -4  -1  13 401.589 19.2707   2
   4   1 -13 381.702 16.1396   1
   4   1 -13 389.406 27.8057   8
  -4  -1  13 379.812 19.8346   6
  -4  -1  13 386.913 24.3133   8
   4   1 -12 175.324 21.8939   8
  -4  -1  12 131.541 14.0215   3
  -4  -1  12 176.602 14.3337   6
  -4  -1  12 177.295 13.3428   2
   4   1 -12 175.192 13.2387   1
  -4  -1  12 157.111 17.0196   8
   4   1 -11 161.357 20.3062   8
   4   1 -11 162.332 13.1441   1
  -4  -1  11 163.680 13.3151   6
  -4  -1  11 180.191 13.7724   2
  -4  -1  11 169.639 15.7958   8
   4   1 -10 1542.96 49.2446   8
  -4  -1  10 1480.68 48.5445   8
  -4  -1  10 1473.77 45.9292   6
  -4  -1  10 1516.87 46.0388   2
   4   1 -10 1528.94 41.8955   1
   4   1  -9 1992.88 53.2442   1
   4   1  -9 2009.20 59.5442   8
  -4  -1   9 2048.90 57.7350   2
   4   1  -8 1984.98 50.7907   1
  -4  -1   8 1989.18 55.5447   2
   4   1  -7 212.816 12.3430   1
  -4  -1   7 208.076 13.4278   2
   4   1  -6 561.193 19.4543   1
  -4  -1   6 552.684 21.5213   2
  -4  -1   6 542.597 18.5281   1
  -4  -1   5 10.6388 5.21522   5
   4   1  -5 11.7278 8.07858   1
  -4  -1   5 11.0092 5.07170   1
  -4  -1   4 229.630 14.8364   8
   4   1  -4 267.300 13.2935   1
  -4  -1   4 260.250 12.1062   1
  -4  -1   4 275.064 10.6969   5
   4   1  -3 2921.27 70.9134   1
  -4  -1   3 2671.48 68.3877   5
  -4  -1   3 2724.20 71.2324   1
   4   1  -2 3606.23 88.7508   1
   4   1  -2 3673.67 86.8952   5
  -4  -1   2 3360.53 86.3659   5
  -4  -1   2 3459.75 88.2513   4
   4   1  -1 807.139 22.3625   5
  -4  -1   1 722.553 22.1253   4
  -4  -1   0 2.10567 3.29302   4
  -4  -1   0 3.67444 9.04089   1
   4   1   0 2.82985 6.51907   5
   4   1   0 7.91320 7.94408   4
  -4  -1  -1 1657.61 46.0352   1
  -4  -1  -1 1580.43 44.3154   4
   4   1   1 1745.71 44.9370   5
   4   1   1 1657.72 45.7779   1
   4   1   1 1784.37 45.5682   4
  -4  -1  -2 9.16374 8.47216   7
   4   1   2 3.62551 7.79117   5
  -4  -1  -2 5.98212 9.31575   1
   4   1   2 4.90063 5.39301   1
  -4  -1  -2-9.16073 9.39127   8
   4   1   2-1.09756 7.84295   4
  -4  -1  -3 295.508 12.9006   3
  -4  -1  -3 330.240 16.7488   7
  -4  -1  -3 288.126 15.3174   1
  -4  -1  -3 309.640 15.7000   8
   4   1   3 330.447 14.6809   4
   4   1   3 321.602 14.0313   1
  -4  -1  -4 267.628 13.1807   3
   4   1   4 300.711 14.2069   1
  -4  -1  -4 321.198 16.6128   8
  -4  -1  -4 300.535 17.0098   7
  -4  -1  -4 291.931 15.7089   1
   4   1   4 315.217 14.9603   4
  -4  -1  -5 219.856 12.9389   3
   4   1   5 238.428 14.8086   4
  -4  -1  -5 283.259 17.1304   8
   4   1   5 231.394 12.5788   1
  -4  -1  -5 229.042 15.0899   1
  -4  -1  -6 389.363 19.0667   1
  -4  -1  -6 357.751 17.9172   3
   4   1   6 384.116 17.8180   1
  -4  -1  -6 391.922 22.1461   8
   4   1   6 411.924 19.5345   4
   4   1   7 18.5506 13.3717   4
  -4  -1  -7 13.7560 9.14418   3
  -4  -1  -7 10.8203 16.2969   8
  -4  -1  -7 11.9684 13.4984   1
   4   1   7 7.74644 9.16109   1
  -4  -1  -8 528.787 24.4745   3
   4   1   8 477.533 23.7656   1
  -4  -1  -8 431.003 24.2218   6
   4   1   8 611.972 26.0735   4
  -4  -1  -8 570.762 24.9251   1
  -4  -1  -8 524.556 28.3774   8
  -4  -1  -9 1.38191 10.5177   3
  -4  -1  -9-3.83392 16.1461   6
   4   1   9-5.06554 16.1654   4
  -4  -1  -9 6.31150 11.8929   2
  -4  -1  -9-0.99002 16.7332   1
  -4  -1  -9 4.05538 19.5256   8
   4   1  10 15.4207 17.6510   4
  -4  -1 -10 12.4748 17.0331   6
  -4  -1 -10 13.3126 17.8206   1
  -4  -1 -10 14.2388 21.7368   8
  -4  -1 -10 4.38428 12.8546   2
   4   1  11-0.72835 18.8064   4
  -4  -1 -11 8.57472 19.1793   6
  -4  -1 -11 1.86984 19.1423   1
  -4  -1 -11-13.0595 26.9361   8
  -4  -1 -12 65.4769 29.6911   8
   4   2 -15 33.0260 23.0629   8
  -4  -2  15 26.1693 11.8617   3
  -4  -2  15 43.4913 11.4809   6
  -4  -2  15 24.3176 13.9959   8
   4   2 -14 47.6758 21.3247   8
  -4  -2  14 28.3584 11.2881   3
  -4  -2  14 20.4053 14.2397   8
  -4  -2  14 49.6478 11.3089   6
  -4  -2  14 28.7567 10.0529   2
   4   2 -13 112.033 20.7552   8
  -4  -2  13 69.1536 12.5346   3
  -4  -2  13 86.2788 12.3687   6
  -4  -2  13 87.4866 12.0394   2
  -4  -2  13 88.5350 15.4409   8
  -4  -2  12 3.72727 11.3059   8
   4   2 -12 18.1333 8.37843   1
  -4  -2  12-10.7226 10.6902   3
  -4  -2  12 4.24957 9.38413   6
  -4  -2  12-3.80773 9.90554   2
   4   2 -12 5.97575 18.0200   8
   4   2 -11 487.747 26.4600   8
  -4  -2  11 484.833 25.0834   8
  -4  -2  11 480.294 22.1040   6
  -4  -2  11 510.990 22.1710   2
   4   2 -11 498.954 17.5693   1
   4   2 -10 114.931 10.9772   1
  -4  -2  10 122.105 12.4136   2
   4   2 -10 125.065 17.5059   8
  -4  -2  10 121.482 13.2846   8
   4   2  -9 185.270 11.9945   1
  -4  -2   9 208.644 14.7856   2
  -4  -2   9 164.915 14.2778   8
   4   2  -8 1419.58 38.4680   1
  -4  -2   8 1485.93 44.5323   2
  -4  -2   7 26.2646 6.33438   1
   4   2  -7 32.7369 8.64704   1
  -4  -2   7 26.5020 8.08797   2
  -4  -2   6 43.5524 6.53232   1
   4   2  -6 49.9350 9.08470   1
   4   2  -5 84.7421 9.85087   1
  -4  -2   5 81.2846 5.80589   5
  -4  -2   5 81.0686 7.74142   1
  -4  -2   4 4890.78 121.161   1
   4   2  -4 4882.24 119.892   1
  -4  -2   4 4823.32 116.931   5
  -4  -2   3 98.1978 7.69778   1
   4   2  -3 75.1231 7.12603   5
   4   2  -3 101.590 10.0938   1
  -4  -2   3 87.8427 7.25725   4
   4   2  -2 2606.76 63.3085   5
   4   2  -2 2710.57 66.7409   1
  -4  -2   2 2513.55 64.6740   4
   4   2  -1 429.469 13.9786   5
   4   2  -1 423.566 17.8595   4
  -4  -2   1 393.648 13.5559   4
   4   2   0 1114.10 30.7387   5
   4   2   0 1221.11 33.4153   4
  -4  -2   0 1069.90 30.5330   4
  -4  -2  -1 1685.09 45.1383   1
   4   2   1 1604.31 43.4275   4
   4   2   1 1536.60 44.4164   1
   4   2   2 88.3113 8.66528   1
  -4  -2  -2 89.1653 11.2070   1
  -4  -2  -2 89.2697 11.3830   8
   4   2   2 99.5059 9.72159   4
  -4  -2  -3 1529.40 46.3726   8
  -4  -2  -3 1557.84 44.7075   3
  -4  -2  -3 1662.09 46.3026   1
   4   2   3 1629.89 46.5615   1
   4   2   3 1758.26 45.1507   4
  -4  -2  -4 30.4796 11.5682   1
   4   2   4 43.1957 10.0566   4
  -4  -2  -4 44.5105 7.35621   3
   4   2   4 43.7680 7.73377   1
  -4  -2  -4 34.0828 11.9300   8
   4   2   5 17.1238 10.1518   4
   4   2   5 20.0771 8.10377   1
  -4  -2  -5 18.1474 7.37258   3
  -4  -2  -5 29.7247 13.0005   8
  -4  -2  -5 19.2159 12.5715   1
  -4  -2  -6 154.545 13.0037   3
  -4  -2  -6 184.698 16.8632   1
   4   2   6 169.259 14.7714   4
  -4  -2  -6 151.625 18.8767   8
   4   2   6 168.368 14.1698   1
   4   2   7 86.7134 14.9622   4
  -4  -2  -7 80.8719 11.9839   3
   4   2   7 67.8123 12.8628   1
  -4  -2  -7 81.8022 16.2857   1
  -4  -2  -7 64.2244 19.0084   8
   4   2   8 6.40866 15.2968   4
  -4  -2  -8-0.92320 10.2332   3
  -4  -2  -8 13.3967 16.7010   1
  -4  -2  -8 5.92855 19.2574   8
   4   2   8-15.8329 12.3962   1
  -4  -2  -9-18.8492 17.2876   6
  -4  -2  -9 7.49221 18.2788   1
   4   2   9-5.77191 16.1999   4
  -4  -2  -9 11.4582 21.7855   8
  -4  -2 -10 190.252 22.8827   1
   4   2  10 198.310 21.1583   4
  -4  -2 -10 124.332 21.5010   6
  -4  -2 -10 129.425 17.9423   2
  -4  -2 -10 163.486 27.7237   8
   4   2  11 9.72964 19.0293   4
  -4  -2 -11 32.1079 27.8604   8
  -4  -2 -11-16.9017 21.4728   6
  -4  -2 -11 17.4878 21.0880   1
  -4  -2 -12 15.1884 23.6888   6
  -4  -3  16 2.00238 11.5864   3
  -4  -3  15 22.2161 11.7514   3
  -4  -3  15 37.9256 11.1922   6
  -4  -3  15 37.1636 10.3955   2
  -4  -3  15 25.8076 14.4378   8
  -4  -3  14 127.499 13.3887   3
  -4  -3  14 133.906 13.4596   6
  -4  -3  14 137.125 13.5705   2
  -4  -3  14 101.114 16.9570   8
  -4  -3  13 385.389 20.7042   3
  -4  -3  13 419.795 21.0421   6
  -4  -3  13 447.655 25.4314   8
  -4  -3  13 414.333 20.8662   2
  -4  -3  12 193.156 15.4947   3
  -4  -3  12 220.755 15.9294   6
  -4  -3  12 207.974 16.3851   2
  -4  -3  12 235.174 19.1818   8
   4   3 -12 275.700 10.8094   1
  -4  -3  11 375.483 19.3940   6
  -4  -3  11 430.694 21.0384   2
   4   3 -11 411.524 15.4199   1
  -4  -3  11 393.123 22.9263   8
  -4  -3  10 9.18071 9.59262   8
  -4  -3  10 6.98802 9.62238   2
   4   3 -10 15.1491 8.71995   1
  -4  -3   9 58.4861 10.9907   8
  -4  -3   9 49.0048 10.4603   2
   4   3  -9 67.3429 9.28843   1
  -4  -3   8 372.467 14.6811   1
  -4  -3   8 352.621 18.9723   8
   4   3  -8 364.538 14.8031   1
   4   3  -7 1650.96 44.0646   1
  -4  -3   7 1621.62 50.1488   8
  -4  -3   7 1652.08 45.3750   1
  -4  -3   6 3157.06 88.9829   8
  -4  -3   6 3380.95 81.7102   5
   4   3  -6 3336.97 84.5529   1
  -4  -3   6 3503.30 86.5787   1
  -4  -3   5 460.265 17.3783   1
   4   3  -5 439.910 17.0452   1
  -4  -3   4 767.301 24.6182   1
   4   3  -4 725.505 24.3636   1
  -4  -3   3 1716.49 48.2856   1
  -4  -3   3 1729.89 46.2879   4
   4   3  -3 1835.05 48.0876   1
  -4  -3   2 3081.71 81.1668   1
   4   3  -2 3085.55 76.7292   5
  -4  -3   2 3160.51 78.1605   4
   4   3  -2 3338.86 81.2615   1
   4   3  -1 292.839 11.0140   5
   4   3  -1 284.590 15.1699   4
  -4  -3   1 293.442 10.5729   4
   4   3   0 58.3143 8.68612   4
   4   3   1 67.3328 7.99436   1
  -4  -3  -1 82.7502 7.49606   7
   4   3   1 89.2797 8.25155   4
  -4  -3  -1 88.9065 11.9938   1
  -4  -3  -2 69.5017 7.03700   3
  -4  -3  -2 76.0496 7.72382   7
  -4  -3  -2 70.8279 12.7318   1
   4   3   2 64.8927 8.05548   1
  -4  -3  -2 86.9067 11.6038   8
   4   3   2 66.7851 8.98404   4
  -4  -3  -3 622.478 21.4104   3
  -4  -3  -3 621.157 24.1129   1
   4   3   3 581.407 22.4812   1
  -4  -3  -3 573.434 23.7740   8
   4   3   3 581.953 20.8470   4
   4   3   4 6.10847 9.53370   4
  -4  -3  -4-5.32303 12.8770   1
  -4  -3  -4 0.11602 6.68960   3
   4   3   4 1.55062 7.79732   1
  -4  -3  -4-16.8430 12.6219   8
  -4  -3  -5 10.7428 14.1745   1
  -4  -3  -5 15.1664 8.39398   3
   4   3   5 20.6106 10.1782   1
   4   3   5 18.2862 11.0550   4
  -4  -3  -5-0.47774 14.1154   8
   4   3   6 33.2663 12.6998   4
  -4  -3  -6 18.4170 15.1836   1
  -4  -3  -6 18.2085 9.91290   3
  -4  -3  -6 4.74414 17.0949   8
   4   3   6 20.9200 11.3276   1
  -4  -3  -7 221.957 16.6755   3
   4   3   7 194.474 18.5984   1
  -4  -3  -7 252.509 20.6200   1
  -4  -3  -7 230.150 23.7979   8
   4   3   7 236.229 18.2456   4
  -4  -3  -8 517.785 32.7417   8
  -4  -3  -8 566.109 28.6468   1
   4   3   8 558.380 26.0356   4
  -4  -3  -9-19.8220 18.9556   6
   4   3   9-0.47365 16.4940   4
  -4  -3  -9 12.9025 20.2643   1
  -4  -3  -9 14.5245 21.8080   8
   4   3  10 48.9677 18.6312   4
  -4  -3 -10 7.02679 21.1291   6
  -4  -3 -10 34.4949 18.4231   2
  -4  -3 -10 95.0586 27.6284   8
  -4  -3 -10 39.9842 22.4233   1
  -4  -3 -11-11.4962 23.7930   6
  -4  -3 -11 68.5954 29.1617   8
  -4  -3 -12 64.1757 26.4776   6
  -4  -4  16 157.967 15.3357   3
  -4  -4  15 67.4199 12.2784   3
  -4  -4  15 77.3410 12.0633   6
  -4  -4  15 78.2416 11.9330   2
  -4  -4  15 62.7767 16.8237   8
  -4  -4  14 14.7846 10.2276   6
  -4  -4  14 12.6215 10.4514   3
  -4  -4  14 14.8333 11.1803   2
  -4  -4  14-2.23105 13.8308   8
  -4  -4  13 84.4068 15.6213   8
  -4  -4  13 72.2371 12.0851   6
  -4  -4  13 61.6316 11.8804   3
  -4  -4  13 80.0576 12.8503   2
  -4  -4  12 611.778 25.5315   3
  -4  -4  12 630.484 26.4374   6
  -4  -4  12 700.376 28.3625   2
  -4  -4  12 635.885 30.7666   8
  -4  -4  11 94.9944 15.0392   8
  -4  -4  11 69.4172 10.9102   3
   4   4 -11 106.300 10.8646   1
  -4  -4  11 87.3753 12.9438   2
  -4  -4  10 2.12842 10.3535   8
  -4  -4  10-11.2847 9.62926   2
   4   4  -9 178.508 12.6642   1
  -4  -4   9 174.061 10.2034   1
  -4  -4   9 184.617 15.4370   8
  -4  -4   8-0.18931 9.30400   8
  -4  -4   8 4.46068 6.37102   1
   4   4  -8 3.71350 10.0901   1
  -4  -4   7 70.5156 10.6074   8
   4   4  -7 55.4216 10.7877   1
  -4  -4   7 74.5503 8.80525   1
   4   4  -6 384.736 17.2270   1
  -4  -4   6 453.967 17.5346   1
  -4  -4   6 437.876 20.2054   8
   4   4  -5 3773.43 96.9949   1
  -4  -4   5 3928.18 98.3417   1
   4   4  -4 356.889 16.8314   1
  -4  -4   4 373.703 15.7133   1
  -4  -4   4 350.513 13.6860   4
   4   4  -3 447.818 19.0955   1
  -4  -4   3 457.355 17.9263   1
  -4  -4   3 431.896 14.1723   4
   4   4  -2 928.523 29.8045   1
  -4  -4   2 926.264 28.9346   1
   4   4  -2 874.813 23.8653   5
  -4  -4   2 893.440 24.5804   4
   4   4  -1 110.617 12.5274   1
   4   4   0 49.7234 8.96109   4
  -4  -4  -1 77.8142 7.27131   3
  -4  -4  -1 81.8703 7.98674   7
  -4  -4  -1 84.3679 13.3709   1
   4   4   1 92.4667 8.54524   4
  -4  -4  -2 1219.84 34.6077   3
  -4  -4  -2 1235.06 36.3268   7
   4   4   2 1120.27 37.1919   1
   4   4   2 1071.55 33.6269   4
  -4  -4  -2 1303.53 38.1843   1
   4   4   3 36.6783 9.49079   4
  -4  -4  -3 25.1524 8.16979   7
  -4  -4  -3 42.3640 8.15135   3
  -4  -4  -3 50.4414 13.7946   1
   4   4   3 32.0904 9.68953   1
  -4  -4  -3 43.4589 13.7500   8
  -4  -4  -4 405.086 18.2682   3
  -4  -4  -4 365.451 18.6567   7
   4   4   4 368.014 20.9238   1
  -4  -4  -4 408.839 21.6673   1
  -4  -4  -4 395.090 22.1805   8
   4   4   4 367.831 17.3502   4
   4   4   5 276.232 19.4566   1
  -4  -4  -5 306.987 16.9190   3
  -4  -4  -5 295.352 20.3057   1
  -4  -4  -5 230.202 20.9053   8
   4   4   5 310.323 17.0670   4
   4   4   6-2.73716 12.7692   4
   4   4   6-24.7737 14.4558   1
  -4  -4  -6-5.07124 16.8176   1
  -4  -4  -6-5.44684 10.5549   3
  -4  -4  -6-33.3145 19.1082   8
   4   4   7 77.1512 15.3212   4
  -4  -4  -7 77.5395 20.0022   1
  -4  -4  -7 65.7694 20.7672   8
   4   4   8 3.36155 15.5366   4
  -4  -4  -8-6.96826 20.4589   1
  -4  -4  -8-2.65201 22.1768   8
  -4  -4  -9 41.7823 22.4581   1
   4   4   9 55.8239 17.8522   4
  -4  -4  -9 25.3415 20.1670   6
  -4  -4  -9 50.4056 25.8263   8
  -4  -4 -10 4.85788 24.3078   1
  -4  -4 -10 42.8590 27.8630   8
  -4  -4 -10-43.2890 24.1136   6
   4   4  10 6.92401 18.5685   4
  -4  -4 -11-22.6955 24.6465   6
  -4  -5  16 45.3221 11.3287   3
  -4  -5  15 7.98208 10.0739   3
  -4  -5  15 13.3130 14.9857   8
  -4  -5  14 210.650 15.4285   3
  -4  -5  14 203.321 15.7551   6
  -4  -5  14 208.686 16.8225   2
  -4  -5  14 261.725 17.2791   5
  -4  -5  14 210.371 21.4138   8
  -4  -5  13 9.77959 12.9680   8
  -4  -5  13-3.85307 9.59800   3
  -4  -5  13 10.8486 10.4106   6
  -4  -5  13-1.15255 11.6552   2
  -4  -5  13 6.03518 10.0894   5
  -4  -5  12 363.417 18.7180   3
  -4  -5  12 392.610 22.1050   2
  -4  -5  12 419.527 17.3393   5
  -4  -5  12 385.346 24.3035   8
  -4  -5  11 441.947 19.7410   3
  -4  -5  11 439.453 22.9063   2
  -4  -5  11 441.607 16.1867   5
  -4  -5  11 405.467 24.9599   8
  -4  -5  10 228.763 13.9635   3
  -4  -5  10 204.711 11.0984   1
  -4  -5  10 209.128 9.26007   5
   4   5 -10 253.683 15.9861   1
  -4  -5  10 263.315 19.5247   8
  -4  -5   9 70.9974 12.7144   8
   4   5  -9 73.2004 12.2038   1
  -4  -5   9 60.9445 8.49755   1
  -4  -5   8 1445.60 47.0605   8
   4   5  -8 1322.47 39.2144   1
  -4  -5   8 1362.92 39.8308   1
  -4  -5   7 2028.17 59.2631   8
  -4  -5   7 2001.32 53.9263   1
   4   5  -7 1844.32 52.4961   1
  -4  -5   6 55.4373 10.8666   8
   4   5  -6 83.1458 11.3761   1
  -4  -5   6 51.4541 8.71626   1
  -4  -5   5 30.3421 6.11355   4
  -4  -5   5 45.6339 8.37702   1
  -4  -5   4 191.700 12.3457   1
   4   5  -4 214.238 13.8540   1
  -4  -5   4 182.459 7.92412   4
   4   5  -3 478.298 20.1798   1
  -4  -5   3 500.213 19.7158   1
  -4  -5   3 463.618 14.2053   4
   4   5  -2 20.8228 11.6483   1
  -4  -5   2-2.14375 6.88243   1
   4   5  -1 20.2871 12.2394   1
  -4  -5   1 2.79433 6.80058   1
  -4  -5   0 471.062 17.7858   7
   4   5   0 403.303 17.7212   4
  -4  -5   0 485.035 15.8334   3
  -4  -5  -1 106.672 8.95671   3
   4   5   1 91.4896 9.42902   4
  -4  -5  -1 101.735 9.44628   7
  -4  -5  -2 1829.25 47.1668   3
  -4  -5  -2 1792.96 49.0346   7
   4   5   2 1661.18 51.9143   1
  -4  -5  -3 250.622 14.3024   3
  -4  -5  -3 253.276 15.2600   7
   4   5   3 230.306 17.6107   1
  -4  -5  -3 273.875 19.6257   1
   4   5   3 213.761 13.6169   4
   4   5   4-3.18784 12.5514   1
   4   5   4 6.25292 10.6352   4
  -4  -5  -4 4.95663 8.91421   3
  -4  -5  -4 5.12183 15.9459   1
   4   5   5 38.7520 11.8205   4
  -4  -5  -5 64.1903 17.5258   1
   4   5   5 17.6974 13.2349   1
  -4  -5  -5-8.43388 18.8788   8
   4   5   6 57.0939 13.7841   4
  -4  -5  -6 47.9974 18.8084   1
  -4  -5  -7 283.674 25.1200   1
  -4  -5  -7 259.668 26.6480   8
   4   5   7 306.144 19.7923   4
   4   5   8 13.5759 15.8438   4
  -4  -5  -8-17.9544 20.9182   1
  -4  -5  -8-15.8466 25.0169   8
   4   5   9 49.5966 18.5142   4
  -4  -5  -9 58.6480 23.3681   6
  -4  -5  -9 43.0181 24.2573   1
  -4  -5  -9 41.2964 27.2747   8
   4   5  10 3.95900 18.6223   4
  -4  -5 -10 26.2402 26.3670   1
  -4  -5 -10-2.03420 24.0315   6
  -4  -6  15-4.57471 15.3867   8
  -4  -6  14 11.7879 14.6676   8
  -4  -6  14 18.5083 9.80719   3
  -4  -6  14 19.8485 11.9624   2
  -4  -6  13-4.82773 14.9873   8
  -4  -6  13 9.43546 9.38486   3
  -4  -6  13-0.81673 10.6588   6
  -4  -6  13 7.81166 12.5228   2
  -4  -6  12 219.063 13.7591   3
  -4  -6  12 156.903 10.0415   5
  -4  -6  12 201.592 17.5953   2
  -4  -6  12 234.177 20.5901   8
  -4  -6  11 42.8786 13.6372   8
  -4  -6  11 38.9785 9.04549   3
  -4  -6  10 910.109 27.7265   3
  -4  -6  10 906.604 36.0730   8
  -4  -6   9 73.0679 14.8093   8
  -4  -6   9 65.9553 8.61365   3
   4   6  -9 44.9910 15.8010   1
  -4  -6   9 69.2368 9.48995   1
   4   6  -8 9.71791 14.0795   1
  -4  -6   8 34.3210 11.7602   8
  -4  -6   8 12.9726 6.78029   3
  -4  -6   8 19.4144 9.15377   1
   4   6  -7 316.175 19.5414   1
  -4  -6   7 336.820 20.8952   8
  -4  -6   7 354.316 16.7451   1
  -4  -6   6 37.2554 9.03792   1
   4   6  -6 38.4604 13.3826   1
  -4  -6   6 17.7553 6.71354   4
  -4  -6   5 411.756 18.7894   1
   4   6  -5 385.045 20.3471   1
  -4  -6   5 403.279 12.8889   4
  -4  -6   4 53.6686 9.70236   1
   4   6  -4 64.6925 13.6828   1
  -4  -6   4 48.0767 4.22841   4
  -4  -6   3 778.828 27.9395   1
   4   6  -3 769.013 29.7823   1
  -4  -6   2 626.029 18.0478   3
  -4  -6   2 657.665 24.6431   1
   4   6  -2 608.316 27.1044   1
  -4  -6   1 136.324 7.74547   3
  -4  -6   1 126.752 9.72933   7
  -4  -6   1 122.542 11.5144   1
   4   6  -1 132.166 17.9309   1
   4   6   0 201.136 20.5552   1
  -4  -6   0 201.827 10.1968   3
  -4  -6   0 209.255 12.0983   7
  -4  -6  -1 204.762 11.5530   3
  -4  -6  -1 214.787 13.0198   7
  -4  -6  -1 203.961 13.8038   8
   4   6   1 154.029 11.8175   4
  -4  -6  -2 446.862 20.3774   8
  -4  -6  -2 457.181 18.4097   3
  -4  -6  -2 448.828 19.9931   7
  -4  -6  -2 507.276 25.3303   1
   4   6   2 370.250 17.0336   4
  -4  -6  -3 40.7454 10.6110   7
   4   6   3 39.1176 10.9190   4
  -4  -6  -3 66.1532 18.1824   1
   4   6   3 29.0200 13.0311   1
   4   6   4 172.312 14.0031   4
   4   6   4 148.514 17.6129   1
  -4  -6  -4 196.404 20.7021   1
   4   6   5 13.5945 12.2325   4
  -4  -6  -5 37.1451 18.9330   1
   4   6   6 10.8428 13.1044   4
  -4  -6  -6 6.72652 19.6714   1
   4   6   7 28.5695 15.0307   4
  -4  -6  -7 46.1142 21.9099   1
  -4  -6  -7 63.9599 25.2065   8
   4   6   8 18.3457 15.9034   4
  -4  -6  -8 16.4721 24.2893   1
  -4  -6  -8 91.0372 24.7179   6
  -4  -6  -8 20.0642 26.5987   8
   4   6   9 28.3179 17.9260   4
  -4  -6  -9 6.92066 25.7137   1
  -4  -6 -10 16.2225 27.8648   1
  -4  -7  14 76.7968 17.0175   8
  -4  -7  13 7.92656 14.5502   8
  -4  -7  13 22.6546 8.80537   3
  -4  -7  13 7.16220 10.4372   6
  -4  -7  13 5.78556 12.9197   2
  -4  -7  12 441.016 17.6812   3
  -4  -7  12 364.833 22.3757   2
  -4  -7  12 417.016 27.0675   8
  -4  -7  11 26.8520 7.86966   1
  -4  -7  11 20.2453 14.3592   8
  -4  -7  11 34.2602 8.14326   3
  -4  -7  10 50.4634 14.6366   8
  -4  -7  10 30.6439 7.63656   3
  -4  -7  10 30.0221 8.86056   1
  -4  -7   9 6.96139 13.4014   8
  -4  -7   9 2.99716 6.25895   3
  -4  -7   9-1.84056 8.78336   1
  -4  -7   8 260.936 20.4131   8
  -4  -7   8 259.307 10.7373   3
  -4  -7   8 260.504 15.1014   1
  -4  -7   7 45.7615 5.35873   3
  -4  -7   7 52.5781 6.57871   4
  -4  -7   7 63.4853 14.4105   8
  -4  -7   7 50.5117 10.1077   1
  -4  -7   6 12.7557 3.71325   3
  -4  -7   6 23.4642 9.75344   1
  -4  -7   6 14.2552 3.46163   4
   4   7  -5 652.022 30.4230   1
  -4  -7   5 811.976 28.7975   1
  -4  -7   4-3.55942 10.1201   1
   4   7  -4-20.8868 16.9381   1
  -4  -7   3 72.0709 10.9994   1
   4   7  -3 36.0428 17.4972   1
  -4  -7   2-0.10790 6.66200   7
  -4  -7   2-1.14801 9.09464   1
  -4  -7   1 386.095 16.4711   7
   4   7  -1 320.703 25.3601   1
  -4  -7   1 368.602 19.3911   1
  -4  -7   0 101.383 10.4356   7
  -4  -7   0 96.5492 12.9135   1
  -4  -7  -1 17.1026 8.39484   7
  -4  -7  -1 18.7576 9.31272   8
   4   7   1 14.6885 9.68296   4
  -4  -7  -2 179.060 14.1001   7
   4   7   2 154.693 11.6535   4
  -4  -7  -2 190.567 14.5041   8
  -4  -7  -3 80.0441 19.6176   1
  -4  -7  -3 66.6206 11.7282   8
   4   7   3 54.1608 11.1717   4
  -4  -7  -4 16.1832 19.0918   1
  -4  -7  -4 3.56864 11.1833   8
   4   7   4 2.10192 11.3873   4
   4   7   5 46.6901 12.9477   4
  -4  -7  -5 77.4764 20.5534   1
   4   7   6 20.8192 13.5034   4
  -4  -7  -6 30.3370 21.7240   1
  -4  -7  -7 38.5780 23.9555   1
   4   7   7 21.9396 14.9825   4
   4   7   8 54.4060 17.1674   4
  -4  -7  -8 58.5097 26.0294   1
   4   7   9 75.9226 18.8489   4
  -4  -8  14 40.1642 16.2194   8
  -4  -8  13 128.844 19.1122   8
  -4  -8  13 120.758 17.2232   2
  -4  -8  12 28.1515 15.3724   8
  -4  -8  11 56.2183 17.0062   8
  -4  -8  11 68.2883 9.66914   1
  -4  -8  10 40.9436 16.0021   8
  -4  -8  10 24.7337 9.96625   1
  -4  -8   9 8.82730 13.8391   8
  -4  -8   9-6.09843 9.38076   1
  -4  -8   8 91.6863 16.3850   8
  -4  -8   8 81.7056 11.7426   1
  -4  -8   8 76.3848 4.50517   4
  -4  -8   7 323.337 18.7624   1
  -4  -8   7 326.809 22.8756   8
  -4  -8   6 70.7004 12.3514   1
   4   8  -5 66.0452 20.0416   1
  -4  -8   5 163.424 15.2469   1
   4   8  -4 307.941 25.8327   1
  -4  -8   4 456.411 21.9621   1
  -4  -8   3 208.060 12.3304   7
  -4  -8   3 194.374 15.7933   1
  -4  -8   2 106.853 10.0499   7
  -4  -8   2 94.9005 13.4354   1
  -4  -8   1 25.1444 8.48639   7
  -4  -8   1 9.77482 10.7078   1
  -4  -8   0 27.0464 9.15666   7
  -4  -8   0 18.5549 10.4864   1
  -4  -8   0 36.7921 9.90243   8
  -4  -8  -1 153.472 13.0147   7
  -4  -8  -1 161.838 13.5949   8
  -4  -8  -2 8.54254 9.90500   8
   4   8   2 16.0411 10.0768   4
  -4  -8  -3 45.9018 20.9022   1
  -4  -8  -3 44.6843 11.7183   8
   4   8   3 47.6036 10.4073   4
  -4  -8  -4 15.0396 12.2531   8
  -4  -8  -4 30.9166 21.3995   1
  -4  -8  -5-27.2103 14.2791   8
  -4  -8  -5 13.8261 22.6437   1
   4   8   5-6.04376 12.6537   4
  -4  -8  -6 43.7141 23.6918   1
   4   8   6 34.6110 14.4349   4
  -4  -8  -6 59.1174 14.8948   8
   4   8   7 49.2092 15.8011   4
  -4  -9  13 86.9234 17.6357   8
  -4  -9  12 23.3527 15.0328   8
  -4  -9  11 16.1015 15.3153   8
  -4  -9  10 37.4954 16.2128   8
  -4  -9  10 40.6482 10.7060   1
  -4  -9   9 3.73563 15.2160   8
  -4  -9   9 10.9633 9.97058   1
  -4  -9   8 69.9176 16.9495   8
  -4  -9   8 61.0399 12.2686   1
  -4  -9   7 6.99543 13.4654   8
  -4  -9   7 7.45236 10.6839   1
  -4  -9   6 538.024 25.5081   1
  -4  -9   5 6.62961 11.3676   1
  -4  -9   4 6.00876 6.73912   7
  -4  -9   4-11.0725 11.4579   1
  -4  -9   3 4.92986 7.08446   7
  -4  -9   3-5.43817 10.6549   1
  -4  -9   2 57.1496 9.23647   7
  -4  -9   2 31.6854 11.6861   1
   4   9  -2 19.1394 10.7711   5
  -4  -9   1 19.8999 8.84784   7
  -4  -9   1 22.1272 10.2195   8
  -4  -9   1 21.6630 11.5622   1
  -4  -9   0 44.9862 10.4172   7
  -4  -9   0 38.5069 11.9913   1
  -4  -9   0 49.9286 11.1577   8
  -4  -9  -1 65.0109 13.4399   1
  -4  -9  -1 87.8987 12.5491   8
  -4  -9  -2 18.6746 11.9033   8
   4   9   2 2.87734 10.9276   4
  -4  -9  -3 116.824 15.2572   8
  -4  -9  -3 132.730 24.1574   1
   4   9   3 86.0920 12.0474   4
  -4  -9  -4 17.3883 13.2507   8
  -4  -9  -4 36.0723 22.7347   1
  -4 -10  11 25.9091 15.6608   8
  -4 -10  10-1.81020 15.3400   8
  -4 -10   9 56.8575 12.1711   1
  -4 -10   9 55.5574 17.8627   8
  -4 -10   8 80.1361 17.6074   8
  -4 -10   8 89.2693 13.3508   1
  -4 -10   7-0.77323 11.4550   1
  -4 -10   7 9.30588 14.9097   8
  -4 -10   6 21.9932 12.0740   1
  -4 -10   6 23.9752 7.51704   7
  -4 -10   5 9.50768 7.21217   7
  -4 -10   5 10.6005 12.7014   1
  -4 -10   4 178.923 12.1330   7
  -4 -10   4 154.669 16.0764   1
  -4 -10   3 1.03346 7.90263   7
  -4 -10   3 16.2551 11.8538   1
  -4 -10   2 15.3072 9.03135   7
   4  10  -2 8.37086 10.3750   5
  -4 -10   2 4.68719 12.1712   1
  -4 -10   2 22.7266 11.3036   8
  -4 -10   1 62.2323 11.2633   7
  -4 -10   1 72.2627 14.0893   1
  -4 -10   1 89.8448 13.1601   8
  -4 -10   0 21.3360 12.7331   1
  -4 -10   0 7.92143 11.6330   8
  -4 -10  -1 81.1746 14.4784   1
  -4 -10  -1 73.8949 13.8634   8
  -4 -10  -2 3.58901 12.1980   8
  -4 -11   9 13.4784 15.8169   8
  -4 -11   8-0.89315 14.2843   8
  -4 -11   8-0.78881 11.1349   1
  -4 -11   7 36.0983 12.8312   1
  -4 -11   7 46.1848 16.0099   8
  -4 -11   6 62.2346 13.9389   1
  -4 -11   5 7.92280 12.0756   1
  -4 -11   4 54.2961 14.4877   1
  -4 -11   3 17.9114 12.2113   8
  -4 -11   3 6.61505 12.6417   1
  -4 -11   2 0.37387 11.4950   8
  -4 -11   2 0.96602 12.5144   1
  -4 -11   1 10.5867 13.2683   1
  -4 -11   1 22.5901 12.3350   8
  -4 -11   0 68.8127 14.6677   8
  -4 -12   6 78.6518 14.7963   1
  -4 -12   5 18.7022 13.5704   1
  -4 -12   5 26.9194 13.4297   8
  -4 -12   4 28.4734 12.7539   8
  -4 -12   3 28.5102 12.8215   8
  -5  13   0 51.5043 20.2129   5
   5 -13   1 45.2238 16.0241   2
  -5  13  -1 91.3451 20.2524   5
  -5  13  -2 56.5629 20.0493   5
  -5  12   4 74.4546 25.6637   5
   5 -12  -3 14.2685 15.2871   2
  -5  12   3 6.21883 22.9779   5
   5 -12  -2 56.3369 28.3227   1
   5 -12  -2 53.6064 16.5903   2
  -5  12   2 48.3831 21.8718   5
   5 -12  -1-16.3764 26.0877   1
   5 -12  -1-2.36213 13.1900   2
  -5  12   1-9.49177 19.6290   5
   5 -12   0 15.2819 13.4799   2
  -5  12   0 12.9801 18.5501   5
   5 -12   1 72.6754 15.5945   2
  -5  12  -1 129.945 19.9985   5
   5 -12   1 74.6467 26.0504   1
   5 -12   2-14.5379 23.3089   1
   5 -12   2 13.4757 13.4942   2
  -5  12  -2 33.6965 18.4092   5
   5 -12   3 49.5150 14.2912   2
   5 -12   3 44.8998 22.2965   1
  -5  12  -3 59.7349 19.4099   5
   5 -12   4 0.74846 14.0443   1
  -5  12  -4-23.5509 18.6675   5
   5 -11  -7 205.139 19.3114   8
   5 -11  -6 0.63218 11.7422   8
  -5  11   6 10.4401 26.1189   5
   5 -11  -5-6.37448 11.7705   8
   5 -11  -5 7.63812 14.8386   2
  -5  11   5 14.7059 24.7709   5
  -5  11   5-25.3624 17.7658   4
   5 -11  -4 13.8506 15.0187   2
  -5  11   4 31.0083 23.3008   5
   5 -11  -4 9.69826 10.4024   8
  -5  11   4 15.1732 15.4743   4
   5 -11  -3 9.66314 9.03216   8
   5 -11  -3 17.4942 14.4048   2
  -5  11   3-6.46815 21.5559   5
  -5  11   3 30.2847 13.1615   4
  -5  11   2 27.5898 12.5193   4
   5 -11  -2 38.0585 14.5994   2
  -5  11   2 24.7263 20.2914   5
  -5  11   1 35.5731 11.5074   4
   5 -11  -1 34.4615 14.1859   2
  -5  11   1 2.25677 18.0982   5
   5 -11   0 166.376 17.2022   2
  -5  11   0 134.542 19.8193   5
  -5  11   0 179.008 13.0975   4
   5 -11   1 7.92269 11.9660   2
  -5  11  -1 41.5585 16.4718   5
   5 -11   2 76.1653 13.8761   2
  -5  11  -2 79.7226 17.7928   5
   5 -11   3 289.454 20.0376   2
  -5  11  -3 309.083 22.5698   5
   5 -11   4 64.1647 14.9254   1
   5 -11   4 58.9053 13.7198   2
   5 -11   5 35.0737 13.4720   1
   5 -11   5 15.9638 15.8291   1
   5 -10 -10 57.6815 17.3339   8
  -5  10  10 87.8637 25.5835   3
  -5  10   9 150.430 18.4728   7
   5 -10  -9 165.156 19.9829   8
   5 -10  -8 79.3896 16.3104   8
  -5  10   8 81.6471 16.5940   7
  -5  10   8 81.1853 29.4425   5
  -5  10   7 66.6399 14.3955   7
   5 -10  -7 69.4973 14.7653   8
  -5  10   7 72.0008 28.7885   5
   5 -10  -7 79.7517 17.5174   2
   5 -10  -6 0.19971 11.4691   8
  -5  10   6-5.37346 12.0529   7
  -5  10   6-12.6366 25.9077   5
   5 -10  -6 2.38155 13.7997   2
   5 -10  -5 31.5163 11.0825   8
  -5  10   5 15.1960 23.8216   5
   5 -10  -5 33.9062 15.2332   2
  -5  10   5 32.9987 11.1498   7
   5 -10  -4-6.13094 10.2487   8
  -5  10   4 1.19123 9.16290   7
   5 -10  -4-0.25897 12.7362   2
  -5  10   4 11.8903 20.5365   5
  -5  10   4-17.8715 16.1548   4
   5 -10  -3 28.1909 9.35717   8
  -5  10   3 35.1048 7.74969   7
   5 -10  -3 36.5681 13.3059   2
  -5  10   3 47.5618 19.7178   5
  -5  10   3 27.9952 14.2120   4
  -5  10   2 196.691 15.1169   4
   5 -10  -2 157.273 16.8537   2
  -5  10   2 182.539 21.4359   5
  -5  10   1 69.2093 13.4067   4
   5 -10  -1 82.2835 14.0470   2
  -5  10   1 56.6103 17.4008   5
   5 -10   0 443.994 23.7320   2
  -5  10   0 391.612 23.8699   5
  -5  10   0 485.348 19.1562   4
  -5  10  -1-8.32283 11.6268   4
   5 -10   1 17.1829 11.9119   2
  -5  10  -1 39.2861 14.5680   5
   5 -10   2 56.0122 12.6994   2
  -5  10  -2 75.9985 15.6037   5
   5 -10   3 3.42486 10.4563   2
  -5  10  -3-15.8626 14.7460   5
  -5  10  -4 71.8082 13.2517   3
   5 -10   4 52.6397 11.6300   2
   5 -10   4 53.9545 14.0416   1
  -5  10  -5 349.974 19.1163   3
   5 -10   5 280.187 17.7717   2
   5 -10   5 307.284 20.5229   1
   5 -10   6-8.70133 11.4074   1
  -5  10  -6 18.3890 14.5378   3
   5 -10   7 150.174 21.6238   5
   5 -10   8-1.32234 17.3521   5
   5  -9 -11-0.32754 15.7494   8
  -5   9  11-10.3479 19.9042   7
  -5   9  11-36.8636 25.9218   3
  -5   9  11 47.1143 19.4412   8
   5  -9 -10 99.5767 18.6970   8
  -5   9  10 63.0331 19.3348   7
   5  -9 -10 94.0808 53.2283   1
  -5   9  10 148.430 19.8984   8
  -5   9   9-15.0717 17.5230   7
  -5   9   9 30.3186 16.5887   8
   5  -9  -9 14.3860 28.4779   2
   5  -9  -9 24.0260 14.4200   8
   5  -9  -8 54.0247 14.4368   8
  -5   9   8 87.6689 16.4784   8
  -5   9   7 9.39812 25.9073   5
  -5   9   7 33.8720 14.9982   8
   5  -9  -7 17.6271 12.2062   8
   5  -9  -6 34.5434 11.4769   8
  -5   9   6 44.6500 24.5902   5
   5  -9  -6 26.7129 14.4512   2
  -5   9   6 39.3520 14.7174   8
   5  -9  -5 301.985 18.2835   8
   5  -9  -5 343.440 23.0231   2
  -5   9   5 346.852 29.3372   5
   5  -9  -4 166.802 13.4029   8
   5  -9  -4 183.749 17.7782   2
  -5   9   4 196.829 23.8646   5
   5  -9  -3 1.85216 8.18588   8
   5  -9  -3 15.3559 12.5727   2
  -5   9   3 9.26756 18.0783   5
  -5   9   3-26.4276 14.9088   4
  -5   9   2 671.232 24.3701   4
  -5   9   2 531.911 16.9960   7
   5  -9  -2 633.865 27.7019   2
   5  -9  -2 536.198 19.9606   8
  -5   9   2 635.962 30.0970   5
   5  -9  -1 523.390 25.1823   2
  -5   9   1 451.579 25.7492   5
  -5   9   1 567.937 21.9547   4
   5  -9   0 188.433 16.1591   2
  -5   9   0 202.041 14.5950   4
   5  -9   1 116.378 14.0478   2
  -5   9  -1 82.6698 15.3634   5
  -5   9  -1 111.291 13.0284   4
   5  -9   2 551.657 23.7947   2
  -5   9  -2 451.774 23.5119   5
   5  -9   3 81.9026 11.4519   2
  -5   9  -3 44.2235 13.8925   5
   5  -9   3 66.7421 14.4722   1
  -5   9  -4 15.7964 12.5242   3
   5  -9   4 4.81874 9.64075   2
   5  -9   4 9.88629 11.1868   1
  -5   9  -4-0.31449 12.8879   5
   5  -9   5 20.7702 10.8901   1
  -5   9  -5 43.4539 13.9127   3
   5  -9   5 9.94708 14.7936   5
   5  -9   5 26.5039 9.77766   2
  -5   9  -6 146.144 16.8609   3
   5  -9   6 100.111 10.7776   2
   5  -9   6 142.100 19.7990   5
   5  -9   6 133.014 13.3736   1
  -5   9  -7 16.0519 16.3592   3
   5  -9   7 11.0353 8.49891   1
   5  -9   7 1.95929 14.4871   5
   5  -9   7 1.22166 11.5938   4
  -5   9  -8 14.8979 18.0656   3
   5  -9   8 27.0605 14.6635   5
   5  -9   8 0.62344 12.0816   4
   5  -9   9 113.347 18.9424   5
   5  -8 -12-40.1903 47.7258   1
  -5   8  12-7.90200 26.2279   3
   5  -8 -11-5.59647 15.6965   8
   5  -8 -11-13.3709 27.9659   2
  -5   8  11 32.1318 18.7288   8
   5  -8 -10 481.381 36.1484   2
  -5   8  10 416.097 24.5968   8
   5  -8 -10 413.303 27.7999   8
   5  -8  -9 9.62652 14.1557   8
   5  -8  -9 2.77102 26.6698   2
  -5   8   9 27.5635 16.2975   8
   5  -8  -8 12.0800 12.3896   8
  -5   8   8 21.9700 15.4054   8
   5  -8  -7 15.4977 11.7609   8
  -5   8   7 23.5938 14.3005   8
   5  -8  -6 30.9194 10.9914   8
   5  -8  -6 30.0234 13.5307   2
  -5   8   6 41.9469 13.0396   8
  -5   8   5 23.8925 21.5136   5
   5  -8  -5 33.7672 12.9006   2
   5  -8  -5 32.7679 10.4196   8
  -5   8   5 38.3733 11.7303   8
  -5   8   4 13.8010 19.2147   5
   5  -8  -4 11.2380 12.1675   2
  -5   8   4 15.3247 10.4941   8
   5  -8  -4 0.26569 8.82170   8
   5  -8  -3 1845.64 55.2229   2
  -5   8   3 1818.48 55.7823   5
  -5   8   3 1738.31 51.0313   4
   5  -8  -2 12.0678 7.07310   8
   5  -8  -2 10.8808 10.9089   2
  -5   8   2 5.05200 15.4544   5
  -5   8   2-15.1094 13.1450   4
   5  -8  -1 144.263 14.3403   2
  -5   8   1 102.517 16.4520   5
  -5   8   1 144.378 13.6655   4
   5  -8   0 497.384 23.1568   2
  -5   8   0 422.439 23.4330   5
  -5   8  -1-3.39239 10.8627   4
   5  -8   1-4.87683 10.2064   2
  -5   8  -1-13.4101 13.4575   5
   5  -8   2 21.8478 10.0053   2
  -5   8  -2 14.3727 12.8632   5
  -5   8  -2 33.8455 11.6576   4
   5  -8   3 41.3693 12.1940   1
   5  -8   3 40.6184 14.8908   5
   5  -8   3 45.9668 10.4935   2
  -5   8  -3 39.4736 13.4212   5
   5  -8   4 430.628 19.2253   2
   5  -8   4 447.344 25.5232   5
  -5   8  -4 360.533 21.2665   5
   5  -8   4 478.841 21.9249   1
  -5   8  -5 16.0572 13.2980   3
   5  -8   5-7.69670 9.34145   1
   5  -8   5 1.19316 11.7036   5
   5  -8   5 6.90528 8.57542   2
  -5   8  -6 491.132 23.7685   3
   5  -8   6 431.338 24.8854   5
   5  -8   6 387.807 21.8777   4
   5  -8   6 476.499 20.3150   1
   5  -8   7 184.449 12.1217   1
  -5   8  -7 164.527 18.8406   3
   5  -8   7 151.947 17.2903   5
   5  -8   7 146.088 15.0108   4
  -5   8  -8-10.5869 18.1870   3
   5  -8   8-15.3850 14.8548   5
   5  -8   8-7.09384 10.5881   4
  -5   8  -9-15.6946 19.4219   3
   5  -8   9-6.24777 13.2365   5
   5  -8   9 1.38966 10.7982   4
  -5   8 -10 14.5077 21.1371   3
   5  -8  10 24.2576 14.6933   5
   5  -8  10 27.7759 11.7914   4
   5  -7 -13 104.006 44.5242   1
   5  -7 -12 1.91206 15.0697   8
  -5   7  12-36.1343 29.8943   3
  -5   7  12 2.59307 20.1243   8
   5  -7 -12-27.5703 27.6585   2
   5  -7 -12-89.5827 45.9213   1
   5  -7 -11-3.26010 15.3782   8
   5  -7 -11-28.4907 25.3929   2
  -5   7  11-8.42203 18.7936   8
   5  -7 -10 390.363 31.3556   2
   5  -7 -10 335.870 24.6622   8
  -5   7  10 364.580 23.6679   8
   5  -7  -9 42.8411 14.4916   8
   5  -7  -9 39.1546 23.0802   2
  -5   7   9 24.0419 16.1743   8
   5  -7  -8 138.302 24.6608   2
  -5   7   8 126.347 16.5405   8
   5  -7  -8 135.322 16.6495   8
   5  -7  -7 5.19377 10.9748   8
  -5   7   7-2.15807 13.0508   8
  -5   7   6 316.739 17.7021   8
   5  -7  -6 331.940 19.0718   8
   5  -7  -5 226.281 17.6269   2
  -5   7   5 240.448 24.4556   5
  -5   7   5 215.063 14.0383   8
   5  -7  -5 210.141 14.6023   8
   5  -7  -4 46.4570 9.43868   8
  -5   7   4 50.2360 19.1352   5
   5  -7  -4 50.5518 11.7745   2
  -5   7   4 52.8816 10.1667   8
   5  -7  -3 1193.47 39.0228   2
  -5   7   3 1092.58 39.8096   5
  -5   7   3 1050.72 29.8104   8
   5  -7  -3 1014.96 32.4487   8
   5  -7  -2 23.7725 6.77112   8
   5  -7  -2 31.3770 11.0475   2
  -5   7   2 28.2347 15.0895   5
  -5   7   2 26.8860 12.6757   4
   5  -7  -1 71.0761 11.3733   2
  -5   7   1 49.7831 13.8219   5
  -5   7   1 88.2084 12.5482   4
   5  -7   0 34.5564 9.33071   2
  -5   7   0 23.4604 12.5925   5
  -5   7   0 30.1237 11.1692   4
   5  -7   1 204.382 13.8794   2
  -5   7  -1 141.449 15.4003   5
  -5   7  -1 205.429 13.7895   4
   5  -7   2 714.016 26.0060   2
   5  -7   2 736.516 30.5059   5
  -5   7  -2 636.571 26.7254   5
   5  -7   2 697.708 27.5681   1
  -5   7  -2 723.178 25.5166   4
   5  -7   3 14.4613 9.80837   1
   5  -7   3 8.86837 11.1605   5
   5  -7   3 9.91326 8.36345   2
  -5   7  -3 19.9182 12.5698   5
   5  -7   4 933.433 36.5620   5
   5  -7   4 1028.69 31.0785   2
  -5   7  -4 990.090 34.1691   5
   5  -7   4 1084.54 33.8510   1
  -5   7  -5 14.0900 13.4199   3
   5  -7   5 1.28065 8.58244   1
   5  -7   5 4.59806 9.39781   4
   5  -7   5-2.09919 11.8903   5
   5  -7   6 89.0309 9.83123   1
  -5   7  -6 74.3721 15.5422   3
   5  -7   6 76.0669 13.1566   5
   5  -7   6 67.4848 11.8069   4
  -5   7  -7 1.52428 15.4181   3
   5  -7   7 5.98807 10.8171   5
   5  -7   7 4.97780 6.97446   1
   5  -7   7 3.79237 10.0344   4
   5  -7   8 36.4514 7.93215   1
  -5   7  -8 41.3819 18.0117   3
   5  -7   8 48.7294 13.0775   5
   5  -7   8 50.7139 10.7615   4
  -5   7  -9 54.6991 20.3739   3
   5  -7   9 54.1093 14.0065   5
   5  -7   9 56.0577 12.0705   4
  -5   7 -10-15.5890 21.8842   3
   5  -7  10 18.4764 12.4229   5
   5  -7  10 17.5187 10.1832   4
   5  -7  11 60.4293 12.8473   4
   5  -6 -14-41.8408 39.1038   1
   5  -6 -13-14.7217 40.3695   1
   5  -6 -13 51.2454 17.2890   8
  -5   6  13 39.7410 27.3450   3
   5  -6 -13 61.6014 26.7408   2
  -5   6  13 55.7768 22.5744   8
   5  -6 -12 70.8487 17.1020   8
   5  -6 -12 85.2776 25.7299   2
  -5   6  12 41.7311 21.4340   8
   5  -6 -11 8.39930 13.9026   8
   5  -6 -11 27.1726 22.1861   2
  -5   6  11-5.24612 19.1540   8
   5  -6 -10-1.28275 12.9942   8
  -5   6  10-23.5788 17.4744   8
   5  -6 -10 16.6584 21.0357   2
   5  -6  -9 67.1047 14.4393   8
   5  -6  -9 75.2487 21.7189   2
  -5   6   9 29.3974 17.0878   8
  -5   6   8 2219.76 64.8554   8
   5  -6  -8 2229.68 69.0827   8
   5  -6  -7-3.91367 10.6848   8
  -5   6   7-24.7005 14.7692   8
  -5   6   7-13.0350 16.1916   6
  -5   6   6 189.365 17.3614   6
  -5   6   6 145.610 14.6695   8
   5  -6  -6 167.207 14.3168   8
   5  -6  -5-0.28414 8.91894   8
  -5   6   5 17.4885 12.9429   6
   5  -6  -5-0.73722 9.46709   2
  -5   6   5-11.7773 11.4660   8
  -5   6   4 371.765 18.8852   6
   5  -6  -4 396.315 19.7369   2
  -5   6   4 368.192 24.6116   5
   5  -6  -4 374.506 17.2673   8
  -5   6   4 336.912 15.9326   8
   5  -6  -3 9.34167 6.76779   8
  -5   6   3 16.7498 11.3075   6
  -5   6   3-8.57627 15.2965   5
   5  -6  -3 5.59959 8.22816   2
  -5   6   3 1.36097 8.03005   8
   5  -6  -2 67.0076 6.79739   8
  -5   6   2 71.5306 11.4622   6
  -5   6   2 72.8957 12.8656   4
  -5   6   2 58.2192 14.8633   5
   5  -6  -2 71.0160 10.3603   2
  -5   6   2 80.1817 7.28397   8
  -5   6   1 1007.20 31.1653   6
   5  -6  -1 1111.38 35.2951   2
  -5   6   1 994.394 35.2782   5
  -5   6   1 1093.91 33.6884   4
  -5   6   0 21.9530 9.20741   6
   5  -6   0 16.4075 8.29504   2
  -5   6   0 20.2711 11.4958   5
  -5   6   0 36.6474 10.0158   4
   5  -6   1 327.602 18.8285   5
   5  -6   1 332.635 16.3922   2
  -5   6  -1 308.396 18.1388   5
   5  -6   1 372.140 17.8668   1
  -5   6  -1 361.369 16.6963   4
  -5   6  -2 412.761 14.1139   7
   5  -6   2 426.364 21.0819   5
   5  -6   2 460.047 18.6375   2
  -5   6  -2 401.506 20.0594   5
   5  -6   2 475.598 20.2877   1
  -5   6  -2 416.857 18.8692   4
   5  -6   3 164.898 14.3988   5
   5  -6   3 180.850 12.0370   2
  -5   6  -3 189.472 15.2104   5
   5  -6   3 166.153 13.2331   4
   5  -6   3 203.054 13.4551   1
   5  -6   4 60.3413 9.79691   1
   5  -6   4 54.8229 9.62447   4
   5  -6   4 61.4349 11.3137   5
   5  -6   5 20.0044 8.70819   4
  -5   6  -5 16.0500 13.0692   3
   5  -6   5 3.18236 7.92753   1
   5  -6   5 21.4732 11.0111   5
  -5   6  -6 678.582 28.7526   3
   5  -6   6 796.899 24.8491   1
   5  -6   6 691.373 29.3596   5
   5  -6   6 703.348 27.3188   4
  -5   6  -7 112.243 17.3371   3
   5  -6   7 122.924 9.46112   1
   5  -6   7 108.100 13.2613   5
   5  -6   7 118.224 11.8704   4
  -5   6  -8 30.7234 16.7824   3
   5  -6   8 23.7637 6.57178   1
   5  -6   8 12.1206 10.3768   5
   5  -6   8 24.6023 8.80774   4
  -5   6  -9 14.3636 18.9885   3
   5  -6   9 28.1011 11.8863   5
   5  -6   9 41.2929 10.2158   4
   5  -6  10 113.342 13.1284   4
  -5   6 -10 95.8357 23.1423   3
   5  -6  10 95.2207 14.2881   5
   5  -6  11 19.4505 11.6448   4
   5  -5 -14 10.2176 35.6884   1
   5  -5 -14 87.7901 26.9313   2
   5  -5 -13 124.581 19.2679   8
  -5   5  13 127.242 27.1438   3
   5  -5 -13 154.866 26.3272   2
  -5   5  13 96.7931 24.2151   8
  -5   5  12-35.0637 22.5209   8
   5  -5 -12 11.8460 14.6145   8
   5  -5 -12 7.08152 20.5408   2
   5  -5 -11 32.6547 13.9863   8
   5  -5 -11 24.9539 20.9873   2
  -5   5  11 65.9831 19.9859   8
   5  -5 -10 372.062 23.7082   8
   5  -5 -10 363.736 26.7588   2
  -5   5  10 406.099 24.7597   8
   5  -5  -9 442.227 27.3549   2
  -5   5   9 405.723 23.6972   8
   5  -5  -9 394.691 23.5618   8
  -5   5   8 674.775 30.0672   6
   5  -5  -8 696.027 31.4042   2
  -5   5   8 667.953 28.1092   8
   5  -5  -8 664.832 29.1281   8
  -5   5   7-2.30300 14.9435   6
   5  -5  -7-8.58458 10.2982   8
  -5   5   7-6.97798 12.9589   8
   5  -5  -6 57.5886 10.3093   8
  -5   5   6 62.5999 14.4038   6
  -5   5   6 58.2899 12.3277   8
   5  -5  -5 116.748 11.2211   8
  -5   5   5 117.032 12.3842   8
  -5   5   5 120.116 14.4423   6
   5  -5  -5 118.199 11.6935   2
   5  -5  -4 1668.22 46.8403   8
  -5   5   4 1554.63 46.1876   6
   5  -5  -4 1669.53 49.1880   2
  -5   5   4 1566.65 44.2863   8
   5  -5  -3 2104.11 55.4786   8
  -5   5   3 2020.60 56.3669   6
   5  -5  -3 2137.90 59.9746   2
  -5   5   3 2059.08 54.1273   8
  -5   5   2 2.17541 9.49060   6
   5  -5  -2-6.27633 8.07445   2
  -5   5   2 7.02010 7.24686   8
  -5   5   2-12.1838 10.8900   4
  -5   5   1 1748.70 47.6883   6
   5  -5  -1 1842.39 50.9885   2
  -5   5   1 1652.46 50.7899   5
  -5   5   1 1730.44 49.8040   4
  -5   5   1 1781.16 43.9475   8
  -5   5   0 252.612 12.8890   6
   5  -5   0 206.279 15.2130   5
   5  -5   0 270.383 14.1923   2
  -5   5   0 238.514 15.8305   5
  -5   5   0 263.056 14.4988   4
   5  -5   0 261.471 14.5865   1
   5  -5   1 2146.47 62.7846   5
  -5   5  -1 2143.05 59.8549   4
  -5   5  -1 2202.14 56.9483   6
   5  -5   1 2358.19 60.9967   2
  -5   5  -1 2206.56 61.2914   5
   5  -5   1 2363.41 62.5304   1
  -5   5  -2 663.895 20.2187   7
  -5   5  -2 626.924 19.1901   6
   5  -5   2 658.007 23.7741   1
   5  -5   2 654.672 25.0599   5
   5  -5   2 670.774 22.2718   2
  -5   5  -2 650.964 24.5262   5
   5  -5   2 619.741 23.8651   4
  -5   5  -2 561.035 22.7163   4
  -5   5  -3 559.312 18.4138   7
  -5   5  -3 508.108 15.5800   6
   5  -5   3 602.574 23.4433   5
  -5   5  -3 571.622 22.5559   5
   5  -5   3 555.675 21.8827   4
   5  -5   3 567.377 21.3741   1
   5  -5   4 38.6389 8.30948   4
   5  -5   4 44.1501 8.95566   1
   5  -5   4 46.7879 9.82561   5
  -5   5  -5 1096.30 36.4916   3
   5  -5   5 1112.88 33.5392   1
   5  -5   5 1095.01 37.0069   5
   5  -5   5 1113.98 35.3387   4
  -5   5  -6 106.138 15.5382   3
   5  -5   6 111.519 9.29546   1
   5  -5   6 136.276 12.8749   5
   5  -5   6 134.125 11.2137   4
  -5   5  -7 6.76266 11.0407   8
   5  -5   7 15.1647 6.81144   1
  -5   5  -7 7.80855 15.4780   3
   5  -5   7 3.13647 10.0178   5
   5  -5   7 28.4221 8.52408   4
  -5   5  -8 8.61532 12.7768   8
  -5   5  -8 17.5492 15.7849   3
   5  -5   8 23.1579 9.07427   4
   5  -5   8 26.5565 10.2975   5
   5  -5   8 29.6045 7.01590   1
  -5   5  -9 2.79671 14.6648   8
  -5   5  -9 22.0593 17.6663   3
   5  -5   9 9.35042 5.29753   1
   5  -5   9-0.79129 10.2837   5
   5  -5   9 0.68563 8.60907   4
  -5   5 -10 80.9048 21.6223   3
   5  -5  10 77.9488 13.4344   5
   5  -5  10 97.4495 13.1313   4
  -5   5 -11 22.7171 22.5974   3
   5  -5  11 17.0209 12.6712   5
   5  -5  11 28.9895 12.1440   4
   5  -4 -14 137.364 19.4114   8
  -5   4  14 105.229 27.5487   3
  -5   4  14 115.475 26.2149   8
   5  -4 -14 155.118 25.3794   2
   5  -4 -14 88.6043 33.6677   1
   5  -4 -14 93.1499 19.7660   1
   5  -4 -13 404.095 28.3606   2
  -5   4  13 460.939 29.7424   8
   5  -4 -12 14.4113 13.1700   8
   5  -4 -12 36.0841 20.2783   2
  -5   4  12 30.1979 20.7810   8
  -5   4  11 367.400 25.9484   8
  -5   4  11 352.344 19.8649   6
   5  -4 -11 370.468 26.5154   2
   5  -4 -11 335.760 22.9684   8
   5  -4 -10 87.3137 14.7725   8
   5  -4 -10 90.7378 19.5549   2
  -5   4  10 118.823 19.9649   8
  -5   4   9 1121.47 39.8378   8
   5  -4  -9 1171.49 41.7731   2
   5  -4  -9 1075.46 40.3153   8
  -5   4   8 13.6385 14.7548   8
   5  -4  -8 40.2092 17.2559   2
   5  -4  -8 13.7319 10.4063   8
   5  -4  -7 9.36126 8.48771   8
  -5   4   7 7.17168 14.0193   6
  -5   4   7 9.80139 12.9480   8
   5  -4  -7 8.12819 15.8268   2
   5  -4  -6 365.628 18.3680   8
  -5   4   6 390.076 20.1139   6
  -5   4   6 346.851 19.0131   8
   5  -4  -5 43.0829 8.63048   8
  -5   4   5 37.9963 12.6291   6
  -5   4   5 29.4473 9.76405   5
  -5   4   5 24.9586 11.2198   8
   5  -4  -4 258.250 13.2691   8
  -5   4   4 271.226 15.8617   6
   5  -4  -4 261.103 14.8598   2
  -5   4   4 238.755 13.9537   8
  -5   4   3 1429.17 41.8204   6
   5  -4  -3 1405.62 39.8473   8
   5  -4  -3 1475.43 43.8254   2
  -5   4   3 1468.35 40.2025   8
  -5   4   2 3101.68 82.6039   6
   5  -4  -2 3422.50 85.6651   2
  -5   4   2 3293.35 85.4356   4
   5  -4  -2 3254.80 85.0965   1
  -5   4   2 3150.90 80.2993   8
  -5   4   1 45.6417 9.99254   6
   5  -4  -1 61.8974 8.57198   2
   5  -4  -1 65.8615 8.68001   1
  -5   4   1 54.1150 7.25043   8
  -5   4   1 47.4694 9.87103   4
   5  -4   0 31.5991 7.06285   1
   5  -4   0 32.0632 6.67675   2
  -5   4   0 21.3832 8.57216   4
  -5   4  -1 1372.79 40.5232   4
   5  -4   1 1386.36 39.2077   2
   5  -4   1 1458.93 41.4944   1
  -5   4  -2 151.424 10.0666   7
  -5   4  -2 141.011 13.3553   5
   5  -4   2 136.730 10.3476   4
  -5   4  -2 128.904 11.4140   4
   5  -4   2 128.974 10.5370   1
  -5   4  -3 165.919 11.0410   7
   5  -4   3 149.511 11.6016   5
  -5   4  -3 105.823 7.86545   8
   5  -4   3 167.333 10.8036   4
   5  -4   3 159.303 10.8137   1
   5  -4   4 50.0810 7.44480   4
  -5   4  -4 42.1004 9.80899   7
   5  -4   4 40.0898 7.61986   1
   5  -4   4 44.6269 8.26935   5
  -5   4  -4 28.6132 8.26375   8
  -5   4  -5 1665.56 47.1741   3
   5  -4   5 1628.39 43.6647   1
   5  -4   5 1614.54 46.4470   5
   5  -4   5 1658.09 45.2208   4
  -5   4  -6 183.128 17.6446   3
   5  -4   6 205.588 11.3529   1
   5  -4   6 170.104 13.7212   5
   5  -4   6 183.650 13.1540   4
  -5   4  -6 149.908 14.1088   8
  -5   4  -7 12.8579 13.3076   8
  -5   4  -7-1.01198 15.5861   3
   5  -4   7 10.7846 6.48306   1
   5  -4   7 7.84070 9.23208   5
   5  -4   7 0.28956 8.29088   4
  -5   4  -8 356.398 23.8425   3
   5  -4   8 341.810 19.3313   5
   5  -4   8 350.221 18.3063   4
   5  -4   8 376.772 15.2439   1
  -5   4  -8 299.600 20.4059   8
  -5   4  -9 2.54875 16.8626   8
  -5   4  -9 14.7666 18.3329   3
   5  -4   9-3.95742 10.3080   5
   5  -4   9 10.3677 6.05009   1
   5  -4   9-2.35721 9.02346   4
  -5   4 -10 65.3397 19.6112   8
  -5   4 -10 93.5508 22.2933   3
   5  -4  10 41.0775 12.3683   5
   5  -4  10 53.8191 11.3680   4
  -5   4 -11 27.5119 21.9974   3
   5  -4  11 3.71172 11.7961   5
   5  -4  11 4.95823 10.9393   4
   5  -3 -14 136.720 18.7307   8
   5  -3 -14 122.345 19.3167   1
   5  -3 -13 2.77396 13.3044   8
   5  -3 -13 0.97362 17.4984   1
  -5   3  13 23.1919 11.6730   6
   5  -3 -13 13.6842 19.1004   2
  -5   3  13 47.1148 23.5623   8
   5  -3 -12-2.06427 12.1086   8
  -5   3  12 7.38231 10.2950   6
   5  -3 -12 2.06484 17.5674   2
  -5   3  12 3.55349 21.0670   8
   5  -3 -12-7.86677 15.9856   1
   5  -3 -11 404.349 23.9284   8
  -5   3  11 393.916 20.4525   6
   5  -3 -11 445.032 26.0817   2
   5  -3 -11 365.974 22.0667   1
  -5   3  11 437.286 28.1495   8
  -5   3  10 45.7921 19.3395   8
   5  -3 -10 49.4984 12.8543   8
  -5   3  10 41.0165 10.5421   6
   5  -3 -10 64.9132 18.4000   2
   5  -3  -9 215.241 16.7228   8
  -5   3   9 213.827 20.7771   8
   5  -3  -9 220.814 20.4200   2
   5  -3  -8 461.717 22.6155   8
   5  -3  -8 507.922 25.6442   2
  -5   3   8 470.798 24.6898   8
   5  -3  -7 24.5295 8.77311   8
   5  -3  -7 31.4162 15.4312   2
  -5   3   7 17.2556 14.2506   8
  -5   3   6 7.03046 11.8464   8
   5  -3  -6 0.29452 7.10636   8
  -5   3   6-2.63441 13.0594   6
  -5   3   5 443.711 21.0501   6
  -5   3   5 391.887 19.1726   2
  -5   3   5 425.013 20.7519   5
   5  -3  -5 442.389 18.5359   8
   5  -3  -5 493.469 21.7488   1
  -5   3   5 453.331 19.7096   8
   5  -3  -4 7603.81 190.722   8
  -5   3   4 7659.61 191.150   2
  -5   3   4 7584.79 193.880   5
   5  -3  -4 7445.29 192.685   2
  -5   3   4 7886.32 190.825   8
  -5   3   3 5.57192 8.88012   8
  -5   3   3 5.22615 9.37196   2
  -5   3   3-0.25730 6.04219   5
   5  -3  -3 6.69847 6.49554   2
  -5   3   2 462.339 18.2644   2
  -5   3   2 415.437 17.5887   5
   5  -3  -2 432.794 18.0036   2
  -5   3   2 469.952 20.0765   4
  -5   3   2 471.223 17.0262   8
  -5   3   1 20.4251 7.88905   8
   5  -3  -1 26.4824 6.15345   1
   5  -3  -1 16.6729 11.5316   5
  -5   3   1 31.6082 9.12734   2
   5  -3  -1 24.3806 5.87781   2
  -5   3   1 28.3383 9.50963   4
  -5   3   0 1152.90 31.6910   8
  -5   3   0 1224.64 33.5131   2
   5  -3   0 1098.26 34.3509   1
  -5   3   0 1114.73 34.0920   4
  -5   3  -1 1026.85 28.0069   2
   5  -3   1 899.442 30.1997   4
  -5   3  -1 919.914 29.3770   4
   5  -3   1 886.876 29.2752   1
  -5   3  -2-1.00432 8.23049   7
   5  -3   2 5.92605 6.21859   1
  -5   3  -2 19.6870 7.80815   2
  -5   3  -2 19.2896 9.14495   4
  -5   3  -2 12.2362 5.70390   8
   5  -3   2 13.7867 6.07872   4
   5  -3   3 1658.87 46.0746   1
  -5   3  -3 1720.28 46.1079   7
   5  -3   3 1639.53 46.6880   4
  -5   3  -3 1592.59 42.6469   8
  -5   3  -4 40.0573 10.2005   7
   5  -3   4 35.9622 7.29138   1
  -5   3  -4 41.0037 9.15369   8
   5  -3   4 36.6711 6.81301   4
  -5   3  -5 373.721 19.6776   3
   5  -3   5 334.918 15.0038   1
   5  -3   5 299.494 16.1611   5
   5  -3   5 341.703 15.6377   4
  -5   3  -5 301.571 16.1760   8
  -5   3  -6 106.615 16.3658   3
   5  -3   6 100.571 11.5526   5
   5  -3   6 121.691 9.69835   1
   5  -3   6 108.364 11.0329   4
  -5   3  -6 90.9697 13.8111   8
  -5   3  -7 342.539 22.8916   3
  -5   3  -7 244.527 12.4079   6
   5  -3   7 273.224 16.6911   5
   5  -3   7 319.536 16.5146   4
   5  -3   7 319.009 14.0650   1
  -5   3  -7 291.121 19.1507   8
   5  -3   8 11.6276 8.56891   4
  -5   3  -8 12.2149 17.2763   3
  -5   3  -8 14.5444 9.39361   6
   5  -3   8 11.0573 7.27902   1
   5  -3   8 22.5598 10.0621   5
  -5   3  -8 23.2466 16.7765   8
   5  -3   9 10.1295 8.90556   4
  -5   3  -9-1.08357 18.3627   8
   5  -3   9 19.6938 7.41679   1
  -5   3  -9-0.64291 18.8222   3
   5  -3   9 6.73691 9.61040   5
   5  -3  10 192.933 16.7453   5
   5  -3  10 218.911 15.9796   4
  -5   3 -10 172.773 23.6422   8
   5  -3  11 0.19354 10.4737   4
  -5   3 -11 4.54487 21.3491   8
  -5   3 -11 30.5879 23.2912   3
   5  -3  11 3.90702 11.0794   5
  -5   2  14 351.510 20.9868   6
   5  -2 -14 284.509 21.1756   1
   5  -2 -13 37.8647 16.0454   1
  -5   2  13 54.2850 12.2057   6
  -5   2  13 46.0872 24.3629   8
   5  -2 -12 2.78622 14.6895   1
   5  -2 -12 5.54847 12.9153   8
  -5   2  12 14.8905 9.77079   6
  -5   2  12-4.94350 21.7870   8
   5  -2 -11 173.403 17.0252   8
  -5   2  11 160.988 14.1585   6
   5  -2 -11 160.129 16.7086   1
  -5   2  11 175.979 24.4121   8
   5  -2 -10 105.225 15.1542   1
   5  -2 -10 97.5443 14.3061   8
  -5   2  10 83.1641 11.3621   6
   5  -2 -10 105.040 16.8473   2
  -5   2  10 76.3776 20.6264   8
   5  -2  -9 742.964 29.9946   8
  -5   2   9 778.279 32.8214   8
  -5   2   9 692.145 26.8556   6
  -5   2   9 664.351 25.7175   2
   5  -2  -9 699.989 28.5613   2
   5  -2  -9 754.020 27.9912   1
   5  -2  -8 190.253 14.3282   8
  -5   2   8 162.714 11.5020   2
   5  -2  -8 175.832 17.0885   2
  -5   2   8 208.908 18.9703   8
   5  -2  -8 191.768 16.0137   1
   5  -2  -7 2134.51 62.3466   8
   5  -2  -7 2268.79 62.4570   2
   5  -2  -7 2355.87 61.2362   1
  -5   2   7 2345.59 64.0188   8
   5  -2  -6 512.058 21.0555   8
   5  -2  -6 536.934 22.1761   1
  -5   2   6 546.940 23.7972   8
   5  -2  -5 1370.35 42.2412   8
  -5   2   5 1539.57 45.4482   5
   5  -2  -5 1540.60 43.6803   1
  -5   2   5 1456.82 43.7480   8
  -5   2   4 426.888 19.2261   2
  -5   2   4 421.128 17.6510   5
   5  -2  -4 444.957 18.7673   1
  -5   2   4 410.634 18.5897   8
  -5   2   3 1436.58 40.4513   8
  -5   2   3 1368.40 40.5091   2
  -5   2   3 1354.17 40.5986   5
  -5   2   2 1886.50 48.6818   8
   5  -2  -2 1839.42 50.6626   5
  -5   2   2 1704.75 48.9791   2
  -5   2   2 1684.77 48.4604   5
   5  -2  -1 0.90964 5.27635   1
   5  -2  -1-11.4077 10.4723   5
  -5   2   1 2.81368 8.73996   2
  -5   2   1-2.27486 4.45051   5
   5  -2   0 665.535 22.9071   1
  -5   2   0 720.339 22.9196   2
   5  -2   0 760.034 25.1586   5
  -5   2   0 612.692 21.6928   5
  -5   2   0 717.639 24.2728   1
  -5   2   0 658.672 23.1767   4
   5  -2   1 304.322 14.2843   1
  -5   2  -1 342.568 15.1398   2
   5  -2   1 367.215 16.7636   5
  -5   2  -1 347.361 17.5605   1
  -5   2  -1 312.794 14.5734   4
  -5   2  -2 44.4881 9.73643   4
  -5   2  -2 7.84724 11.2818   1
  -5   2  -2 17.4739 8.59347   7
  -5   2  -2 5.00084 9.09410   2
   5  -2   2 42.3620 10.9545   5
   5  -2   2 21.0522 6.93802   1
  -5   2  -2 35.7519 7.37166   8
  -5   2  -3 1698.86 50.6179   7
   5  -2   3 1762.37 50.1262   1
  -5   2  -3 1839.29 48.0873   8
  -5   2  -3 1733.90 50.2042   1
  -5   2  -4 120.003 12.2533   7
  -5   2  -4 114.413 8.85440   2
   5  -2   4 115.909 9.48466   1
   5  -2   4 104.177 9.35314   4
  -5   2  -4 122.053 11.5339   8
  -5   2  -4 103.761 12.7166   1
  -5   2  -5 274.909 18.2160   3
   5  -2   5 236.028 13.3821   4
   5  -2   5 252.479 12.8400   1
  -5   2  -5 241.670 15.1518   8
  -5   2  -5 237.140 15.9670   1
  -5   2  -6 526.732 24.6095   3
   5  -2   6 495.440 18.7983   1
   5  -2   6 479.815 20.1944   4
  -5   2  -6 504.495 21.6896   1
  -5   2  -6 447.187 21.7723   8
   5  -2   7 281.596 14.6563   1
  -5   2  -7 330.464 23.0770   3
   5  -2   7 294.739 15.7462   4
  -5   2  -7 329.286 19.2472   1
  -5   2  -7 247.598 20.0452   8
  -5   2  -8 435.877 26.6231   3
  -5   2  -8 371.620 23.8124   8
  -5   2  -8 313.490 16.6817   6
   5  -2   8 402.023 16.5289   1
   5  -2   8 348.887 19.3016   5
  -5   2  -8 429.124 21.9203   1
   5  -2   8 369.522 18.5202   4
  -5   2  -9 70.2858 20.2192   8
  -5   2  -9 118.817 22.1959   3
  -5   2  -9 72.3653 13.2513   6
   5  -2   9 85.7618 12.2332   5
   5  -2   9 95.2993 10.4120   1
   5  -2   9 86.1494 11.1724   4
  -5   2 -10 70.6995 22.3791   8
  -5   2 -10 118.307 25.4033   3
  -5   2 -10 56.4642 14.5321   6
   5  -2  10 68.4372 12.8434   5
   5  -2  10 73.6446 11.6503   4
  -5   2 -11 41.8821 23.8825   8
   5  -2  11 40.1819 11.7107   4
   5  -2  11 55.3644 13.1991   5
   5  -1 -15 90.7269 27.3497   8
  -5   1  15 64.8200 14.8960   3
  -5   1  15 77.4983 14.1506   6
  -5   1  14 10.3133 11.8352   3
  -5   1  14 14.2429 10.6870   6
   5  -1 -14 7.98788 15.9125   1
   5  -1 -13 2.99713 15.1687   1
  -5   1  13 9.99377 9.91933   6
  -5   1  12 325.005 18.6408   6
   5  -1 -12 316.881 19.8221   1
   5  -1 -11 83.5814 14.6538   1
  -5   1  11 72.3310 11.7942   6
  -5   1  11 71.9125 10.8730   2
   5  -1 -10 16.2704 12.9328   1
  -5   1  10 11.7373 8.84708   6
  -5   1  10 6.10194 8.44702   2
  -5   1  10 25.4178 19.1810   8
   5  -1  -9 1663.94 53.8675   8
  -5   1   9 1801.42 53.2158   6
  -5   1   9 1803.80 52.6403   2
   5  -1  -9 1760.34 50.5466   1
   5  -1  -8 254.219 15.4695   8
  -5   1   8 254.672 14.9200   6
  -5   1   8 246.276 14.6629   2
   5  -1  -8 273.948 15.9344   1
  -5   1   8 285.667 20.9317   8
   5  -1  -7 25.7841 7.71471   8
   5  -1  -7 28.1495 11.1641   1
  -5   1   7 25.1047 14.5241   8
  -5   1   7 22.6056 7.59521   2
   5  -1  -6 95.6735 9.06019   8
   5  -1  -6 93.7737 11.6064   1
  -5   1   6 107.486 14.9299   8
   5  -1  -5 2124.42 58.9634   1
  -5   1   5 2240.19 60.9374   5
  -5   1   5 2206.72 61.4082   8
  -5   1   4 1119.87 36.1218   8
  -5   1   4 1132.19 34.2836   5
  -5   1   4 1166.64 36.2406   2
   5  -1  -4 1104.17 34.2038   1
  -5   1   3 48.6931 11.0222   8
   5  -1  -3 43.1149 10.9151   1
  -5   1   3 40.8781 6.32787   5
  -5   1   3 48.1810 11.5864   2
   5  -1  -2 5015.27 122.675   5
  -5   1   2 5180.60 123.969   2
  -5   1   1 44.0725 10.9534   1
  -5   1   1 45.4306 5.87694   5
   5  -1  -1 50.3399 9.41981   5
  -5   1   1 43.1106 9.93522   2
   5  -1   0 198.645 11.0014   1
  -5   1   0 218.654 13.9748   1
   5  -1   0 235.201 12.6635   5
  -5   1   0 197.909 12.3776   2
  -5   1   0 188.836 9.85528   5
   5  -1   1 322.773 14.2606   1
   5  -1   1 343.307 16.0050   5
  -5   1  -1 283.691 13.6315   2
  -5   1  -1 322.958 16.4342   1
  -5   1  -2 4159.27 108.928   7
   5  -1   2 4243.98 108.921   1
   5  -1   2 4555.08 109.533   5
  -5   1  -2 4115.21 108.531   1
  -5   1  -2 4452.64 107.451   8
  -5   1  -3 43.5399 9.75887   8
  -5   1  -3 33.2964 9.71913   7
   5  -1   3 41.4648 7.62424   1
  -5   1  -3 50.6124 11.5436   1
   5  -1   3 46.7397 11.7585   5
  -5   1  -4 8.15660 10.3687   7
  -5   1  -4 10.9752 11.6115   1
   5  -1   4 7.87852 6.58501   1
   5  -1   4 7.51213 12.1608   5
  -5   1  -4 11.8490 10.0906   8
  -5   1  -5 505.091 23.0300   7
   5  -1   5 524.246 19.6162   1
  -5   1  -5 517.944 22.1305   8
  -5   1  -5 505.668 21.5773   1
  -5   1  -6 24.7792 12.8874   1
   5  -1   6 26.6101 8.33522   1
  -5   1  -6 32.4785 14.1610   8
  -5   1  -7 1.71729 15.0033   1
   5  -1   7 3.96198 7.58947   1
  -5   1  -7 11.1346 15.4545   8
  -5   1  -8-9.47171 17.9400   8
   5  -1   8 5.26566 7.92547   1
  -5   1  -8-14.5882 13.7664   6
  -5   1  -8 4.95958 15.2580   1
   5  -1   9-3.34185 9.26280   1
  -5   1  -9 6.76007 16.1850   1
  -5   1  -9-10.7654 14.4789   6
  -5   1  -9-14.6611 20.2242   8
  -5   1 -10 16.0032 16.9511   1
  -5   1 -10 27.5887 15.7321   6
   5  -1  10 34.2583 12.0276   5
  -5   1 -10 32.4882 22.4712   8
  -5   1 -11 25.5916 24.3018   8
   5  -1  11 17.7568 12.1556   5
  -5   1 -12 117.664 29.4263   8
   5   0 -15 212.449 28.4827   8
  -5   0  15 149.945 16.9907   3
  -5   0  15 180.859 16.5343   6
  -5   0  15 186.286 19.2137   8
   5   0 -14 159.086 17.0098   1
  -5   0  14 154.969 16.5035   3
  -5   0  14 174.966 15.5641   6
  -5   0  14 150.626 18.3400   8
   5   0 -14 201.174 27.0678   8
   5   0 -13 177.083 16.9336   1
   5   0 -13 198.050 24.5756   8
  -5   0  13 182.894 14.9835   6
  -5   0  13 174.040 14.4563   2
  -5   0  12 419.361 21.0270   6
  -5   0  12 410.171 21.0922   2
   5   0 -12 407.263 21.2395   1
  -5   0  11 41.1303 11.0189   6
   5   0 -11 46.8047 13.7900   1
  -5   0  11 46.3118 10.8739   2
  -5   0  10 2081.46 61.6211   6
  -5   0  10 2135.66 61.8120   2
   5   0 -10 2175.30 58.5295   1
   5   0  -9 1.41483 11.5218   1
  -5   0   9-1.77216 8.19140   2
  -5   0   8 1922.54 55.7015   2
  -5   0   8 1919.95 58.2947   8
   5   0  -8 1872.19 52.2772   1
  -5   0   7 932.549 32.0959   2
   5   0  -7 911.651 29.5573   1
  -5   0   7 914.936 34.3179   8
  -5   0   6 113.568 14.9432   8
  -5   0   6 122.305 9.93303   5
   5   0  -6 116.869 11.8740   1
  -5   0   5 21.5492 13.1431   8
   5   0  -5 19.3023 9.63192   1
  -5   0   5 17.5995 6.02636   5
  -5   0   5 21.6349 6.09473   1
  -5   0   4 687.093 25.3370   8
   5   0  -4 687.189 23.7900   1
  -5   0   4 716.160 22.4590   5
  -5   0   4 621.403 25.8835   2
  -5   0   4 665.478 23.2685   1
   5   0  -3 5.22266 9.20715   5
   5   0  -3-0.99857 10.6676   1
  -5   0   3 23.4425 4.84464   5
  -5   0   3 8.88700 6.31501   4
   5   0  -2 1770.21 45.7207   5
  -5   0   2 1632.22 44.5902   5
  -5   0   2 1610.90 45.9023   4
   5   0  -1 338.282 14.0598   5
  -5   0   1 281.141 12.0207   5
  -5   0   1 295.658 12.1888   4
   5   0   0 2428.28 65.6014   1
   5   0   0 2384.11 64.4258   5
   5   0   0 2882.05 68.3779   4
  -5   0   0 2257.58 63.8143   4
  -5   0   0 2728.28 66.9418   1
   5   0   1 358.452 15.1141   1
   5   0   1 338.932 15.7956   5
  -5   0  -1 346.231 17.3368   1
   5   0   1 404.992 17.3169   4
  -5   0  -1 321.775 13.3771   4
  -5   0  -2 2538.51 65.2816   7
   5   0   2 2484.41 64.3450   5
   5   0   2 2344.15 64.1932   1
  -5   0  -2 2214.50 63.6905   8
   5   0   2 2593.35 64.7027   4
  -5   0  -2 2323.79 64.5638   1
  -5   0  -3 88.2167 12.6350   1
  -5   0  -3 94.6452 12.1356   7
   5   0   3 94.7557 12.4964   5
   5   0   3 89.8768 8.82929   1
  -5   0  -3 93.1659 11.5985   8
   5   0   3 97.6551 12.0265   4
  -5   0  -4 618.499 26.2184   7
   5   0   4 670.762 25.7126   5
  -5   0  -4 684.064 25.5015   1
  -5   0  -4 724.195 25.5812   8
   5   0   4 745.311 26.1895   4
   5   0   4 685.089 24.0536   1
  -5   0  -5 1.86851 12.7361   7
   5   0   5 21.8382 8.06165   1
  -5   0  -5 12.0683 12.7688   1
   5   0   5 21.8232 13.1080   5
  -5   0  -5 29.3614 13.4141   8
   5   0   6 134.900 11.5767   1
   5   0   6 141.614 17.7579   5
  -5   0  -6 172.229 18.1285   8
   5   0   6 173.773 16.4550   4
  -5   0  -6 139.867 16.2769   1
  -5   0  -7 349.263 21.4387   1
   5   0   7 327.895 17.2830   1
   5   0   7 315.354 22.5823   5
   5   0   7 380.976 21.6115   4
  -5   0  -7 309.675 22.9379   8
   5   0   8 14.3855 15.6211   4
  -5   0  -8 1.49618 16.6539   1
  -5   0  -8 2.24802 8.45592   2
   5   0   8 7.13543 9.11949   1
  -5   0  -8 14.0663 18.4511   8
   5   0   9 47.8553 17.5409   4
  -5   0  -9 18.5988 16.2082   6
  -5   0  -9 34.6816 17.7343   1
   5   0   9 11.9253 10.8027   1
  -5   0  -9 22.2672 21.9192   8
  -5   0 -10 19.6480 18.5045   1
  -5   0 -10-5.85743 17.3310   6
  -5   0 -10 13.1664 23.4703   8
  -5   0 -11 42.8997 27.1609   8
  -5   0 -12 26.6160 28.8234   8
  -5  -1  16 13.5012 11.9224   6
   5   1 -15 13.8981 23.9460   8
  -5  -1  15 4.99222 11.5176   3
  -5  -1  15 10.0689 11.3660   6
  -5  -1  15 5.29134 13.8753   8
  -5  -1  14-7.32607 14.3027   8
   5   1 -14 25.1132 22.8289   8
  -5  -1  14-6.51033 11.9872   3
  -5  -1  14 16.5009 11.5359   6
  -5  -1  14 6.41419 9.94075   2
   5   1 -14 2.24519 12.3667   1
   5   1 -13 175.559 24.1759   8
   5   1 -13 173.964 15.3506   1
  -5  -1  13 172.721 15.2834   6
  -5  -1  13 150.450 18.4013   8
  -5  -1  13 174.230 15.4013   2
   5   1 -12 569.184 30.0281   8
   5   1 -12 502.259 21.2435   1
  -5  -1  12 484.516 23.1689   6
  -5  -1  12 488.450 24.2083   2
  -5  -1  12 529.303 26.6662   8
   5   1 -11 470.620 26.8238   8
   5   1 -11 455.410 19.9327   1
  -5  -1  11 419.997 21.2620   6
  -5  -1  11 453.016 21.9769   2
  -5  -1  10 2259.00 64.4223   2
   5   1 -10 2167.30 59.1172   1
  -5  -1   9 87.5916 12.0954   2
   5   1  -9 81.0442 12.5089   1
   5   1  -8 322.493 16.6482   1
  -5  -1   8 361.493 19.1528   2
   5   1  -7 828.419 27.2807   1
  -5  -1   7 879.585 31.5305   2
  -5  -1   6 56.5757 7.98301   1
  -5  -1   6 56.7300 15.4637   8
  -5  -1   6 59.9979 7.12024   5
   5   1  -6 49.7805 10.9059   1
  -5  -1   6 59.4664 9.23115   2
   5   1  -5 120.696 12.1642   1
  -5  -1   5 151.428 8.80417   5
  -5  -1   5 135.420 15.1572   8
  -5  -1   5 125.955 9.98415   1
  -5  -1   4 48.2227 7.77101   1
  -5  -1   4 54.7377 5.60114   5
   5   1  -4 51.3808 10.3156   1
   5   1  -3 8766.75 205.288   1
   5   1  -3 8407.56 203.446   5
  -5  -1   3 8162.10 202.551   5
  -5  -1   3 8645.18 206.019   4
  -5  -1   3 8128.89 205.846   1
  -5  -1   2 721.531 23.5924   4
   5   1  -2 796.047 23.6465   5
  -5  -1   2 743.530 22.5777   5
   5   1  -1 345.043 13.7677   5
  -5  -1   1 318.193 12.8815   4
   5   1   0 41.8690 7.07146   1
  -5  -1   0 57.2002 12.0084   1
   5   1   0 38.1398 8.52276   5
   5   1   0 45.9759 10.5180   4
  -5  -1   0 46.5571 5.18259   4
  -5  -1  -1 602.980 22.9382   1
   5   1   1 569.827 20.5983   5
   5   1   1 564.423 20.6126   1
   5   1   1 641.153 22.0160   4
  -5  -1  -1 547.962 19.0703   4
  -5  -1  -2 1816.93 52.0565   1
  -5  -1  -2 2020.72 53.1540   7
   5   1   2 1851.73 51.2370   5
   5   1   2 1873.03 52.2079   1
  -5  -1  -2 1653.81 51.6893   8
   5   1   2 2024.66 51.9478   4
  -5  -1  -3 187.358 14.6795   1
  -5  -1  -3 197.009 15.1175   7
   5   1   3 180.962 13.8810   5
   5   1   3 191.754 12.1198   1
  -5  -1  -3 152.178 13.7023   8
   5   1   3 188.826 13.8869   4
  -5  -1  -4 335.885 18.7267   8
   5   1   4 353.129 16.6933   1
  -5  -1  -4 334.929 15.3899   3
  -5  -1  -4 325.935 18.2828   1
  -5  -1  -4 340.593 19.9588   7
   5   1   4 324.983 18.5353   5
   5   1   4 349.902 17.9921   4
  -5  -1  -5 211.799 17.1079   1
   5   1   5 195.597 13.3822   1
  -5  -1  -5 159.936 17.7642   7
  -5  -1  -5 204.677 13.4430   3
   5   1   5 180.978 16.4514   5
  -5  -1  -5 214.921 17.8716   8
   5   1   5 213.048 15.4531   4
   5   1   6 16.0095 13.5112   4
  -5  -1  -6 14.7820 8.94839   3
   5   1   6 20.6526 8.58964   1
  -5  -1  -6 16.8341 14.3535   1
  -5  -1  -6 1.66776 16.1119   8
   5   1   7 254.327 19.2764   4
  -5  -1  -7 231.177 19.9734   1
  -5  -1  -7 216.339 22.6219   8
  -5  -1  -7 244.769 16.8742   3
   5   1   7 229.987 16.5950   1
   5   1   8 5.07609 15.5755   4
   5   1   8-2.91392 10.7313   1
  -5  -1  -8-4.18999 10.9192   3
  -5  -1  -8 4.20653 18.2339   1
  -5  -1  -8 9.81437 19.4455   8
   5   1   9 0.21377 11.7058   1
  -5  -1  -9-0.21912 12.0387   3
  -5  -1  -9-2.38773 17.2894   6
  -5  -1  -9 2.49043 19.0900   1
  -5  -1  -9 5.59521 11.9437   2
   5   1   9-11.0028 20.2518   5
   5   1   9 25.2770 17.2018   4
  -5  -1  -9 22.1189 21.7859   8
   5   1  10 3.33155 17.9567   4
  -5  -1 -10-6.45422 19.3179   6
  -5  -1 -10-0.61888 20.2286   1
   5   1  10-0.21500 22.0392   5
  -5  -1 -10 7.14007 25.2795   8
  -5  -1 -11 119.883 30.6818   8
  -5  -2  16 15.4070 11.6876   6
  -5  -2  15 213.224 17.3582   3
  -5  -2  15 230.747 17.7271   6
  -5  -2  15 232.627 16.7144   2
  -5  -2  15 229.126 21.7007   8
  -5  -2  14 59.8695 11.8804   3
  -5  -2  14 80.3158 12.7835   6
  -5  -2  14 70.2000 12.2334   2
   5   2 -14 82.8739 10.3634   1
  -5  -2  14 59.2829 15.8852   8
  -5  -2  13 359.220 20.5688   6
  -5  -2  13 381.344 21.6041   2
   5   2 -13 406.981 16.8475   1
  -5  -2  13 401.978 24.5322   8
  -5  -2  12 789.049 31.6203   6
  -5  -2  12 846.611 32.8258   2
   5   2 -12 863.853 27.1523   1
  -5  -2  12 814.691 35.0867   8
   5   2 -11 662.869 23.4611   1
  -5  -2  11 673.771 27.8894   2
  -5  -2  11 583.550 28.6875   8
   5   2 -10-4.89913 11.5272   1
  -5  -2  10 10.4596 10.9945   8
  -5  -2  10 11.7929 10.8881   2
   5   2  -9 243.881 14.7593   1
  -5  -2   9 266.343 17.8839   2
   5   2  -8 545.955 20.8686   1
  -5  -2   8 550.491 24.4155   2
   5   2  -7 77.3764 11.1581   1
  -5  -2   7 84.5107 7.97902   5
  -5  -2   7 73.6987 8.87858   1
   5   2  -6 382.119 17.4697   1
  -5  -2   6 453.499 15.1647   5
  -5  -2   6 395.351 17.2290   1
   5   2  -5 1598.60 45.9042   1
  -5  -2   5 1687.01 42.8657   5
  -5  -2   5 1644.76 47.2423   1
   5   2  -4 1560.13 43.8973   1
  -5  -2   4 1545.29 40.2493   5
  -5  -2   4 1575.26 45.3857   4
  -5  -2   4 1542.28 44.7454   1
  -5  -2   3 2160.47 58.5688   1
   5   2  -3 2070.19 55.2104   5
   5   2  -3 2306.71 58.4761   1
  -5  -2   3 2107.55 57.1458   4
   5   2  -2 32.0235 11.1881   1
   5   2  -2 31.9957 7.19388   5
  -5  -2   2 19.2961 5.30489   4
   5   2  -1 978.723 27.5933   5
  -5  -2   1 928.636 27.4507   4
  -5  -2   0 421.432 19.1978   1
  -5  -2   0 386.484 14.3060   4
   5   2   0 390.473 15.5038   5
   5   2   0 389.344 18.2714   4
   5   2   1 9.50464 9.02308   4
   5   2   1-0.62888 8.28000   5
  -5  -2  -1 2.78047 11.3650   1
   5   2   1 1.87798 6.16123   1
  -5  -2  -2 1073.37 34.8999   1
   5   2   2 1041.30 32.9715   5
  -5  -2  -2 1082.35 35.1196   8
   5   2   2 1158.69 33.4378   4
   5   2   2 1095.77 34.5426   1
  -5  -2  -3 64.1583 8.05586   3
   5   2   3 71.7780 9.69307   1
  -5  -2  -3 64.9672 13.6221   1
  -5  -2  -3 44.4949 11.8965   8
   5   2   3 58.0338 11.6727   4
  -5  -2  -4 165.023 11.6290   3
  -5  -2  -4 164.455 16.3392   1
   5   2   4 173.447 12.7356   1
   5   2   4 168.991 14.5645   4
  -5  -2  -4 165.602 15.8813   8
   5   2   5 10.2028 12.4236   4
   5   2   5 15.5201 8.83772   1
  -5  -2  -5 12.3435 14.8336   8
  -5  -2  -5 16.1454 8.51120   3
  -5  -2  -5-14.5908 16.0418   7
  -5  -2  -5 16.4858 14.1864   1
  -5  -2  -6 290.210 17.4556   3
  -5  -2  -6 314.961 20.8206   1
  -5  -2  -6 301.994 23.5269   8
   5   2   6 289.001 17.9650   1
   5   2   6 282.769 19.2390   4
   5   2   7 68.5483 15.8019   4
   5   2   7 57.8768 13.7654   1
  -5  -2  -7 62.0113 12.5916   3
  -5  -2  -7 50.5106 18.8553   1
  -5  -2  -7 56.7419 21.0185   8
   5   2   8 80.2212 17.1560   4
   5   2   8 55.6988 14.8277   1
  -5  -2  -8 52.8660 13.4329   3
  -5  -2  -8 66.5837 19.7674   1
  -5  -2  -8 57.8531 22.3495   8
  -5  -2  -9 182.101 23.3960   1
  -5  -2  -9 84.2528 20.8752   6
   5   2   9 156.124 20.0124   4
  -5  -2  -9 120.740 25.8011   8
   5   2  10 56.6764 19.2819   4
  -5  -2 -10 14.9082 21.5463   6
  -5  -2 -10 62.4028 23.5752   1
  -5  -2 -10 86.5991 30.2292   8
  -5  -2 -11-16.6992 23.6986   6
  -5  -3  16 7.74556 11.1333   3
  -5  -3  15 42.0573 11.9440   3
  -5  -3  15 61.3937 12.8870   6
  -5  -3  15 65.0910 12.6591   2
  -5  -3  15 52.9085 16.3086   8
  -5  -3  14-16.2468 10.9480   3
  -5  -3  14 5.94614 10.4262   6
  -5  -3  14 0.19395 11.2170   2
  -5  -3  14 3.39799 13.4778   8
  -5  -3  13 17.6539 13.4421   8
   5   3 -13-5.85053 10.6367   1
  -5  -3  13-3.66734 9.99988   3
  -5  -3  13 24.1329 11.5111   6
  -5  -3  13 5.86599 11.2245   2
  -5  -3  12 152.694 15.1922   6
  -5  -3  12 152.137 16.4710   2
  -5  -3  12 149.330 17.3136   8
   5   3 -12 167.874 12.7666   1
  -5  -3  11 45.7948 13.5143   8
   5   3 -11 62.7438 11.3563   1
  -5  -3  11 60.6389 13.0016   2
  -5  -3  10 271.644 18.7070   2
   5   3 -10 254.975 14.3926   1
  -5  -3  10 220.611 17.7566   8
  -5  -3   9 34.9372 10.5130   8
   5   3  -9 49.6685 10.2450   1
  -5  -3   9 12.5104 10.4036   2
  -5  -3   9 37.7609 7.82055   1
  -5  -3   8 1555.99 50.9840   8
  -5  -3   8 1701.60 43.7004   5
   5   3  -8 1575.34 44.7949   1
  -5  -3   8 1608.88 46.1416   1
  -5  -3   7 1320.38 33.0765   5
   5   3  -7 1194.70 36.3347   1
  -5  -3   7 1292.62 38.2939   1
  -5  -3   6 222.045 7.62825   5
   5   3  -6 205.271 13.6675   1
  -5  -3   6 239.427 13.4951   1
  -5  -3   5 25.2180 7.25128   1
   5   3  -5 22.6989 10.0629   1
  -5  -3   4 3052.50 81.7064   1
   5   3  -4 3099.29 80.6338   1
  -5  -3   4 3172.48 80.8619   4
  -5  -3   3 978.320 30.6818   1
   5   3  -3 1062.28 31.4720   1
  -5  -3   3 983.319 27.9839   4
  -5  -3   2 142.460 10.5978   1
   5   3  -2 150.032 8.61889   5
  -5  -3   2 150.430 8.12711   4
   5   3  -2 170.124 14.1156   1
   5   3  -1 237.848 11.4670   5
  -5  -3   1 240.853 10.4076   4
   5   3   0 48.7010 8.80149   5
   5   3   0 30.2955 9.96792   4
   5   3   1 501.530 20.3763   1
  -5  -3  -1 460.907 18.8029   7
  -5  -3  -1 554.089 23.0819   1
   5   3   1 484.607 18.5580   5
   5   3   1 486.129 19.4069   4
   5   3   2 60.5737 9.57785   1
  -5  -3  -2 70.3815 7.99237   3
  -5  -3  -2 105.403 13.9449   8
   5   3   2 97.3982 10.8552   4
  -5  -3  -2 79.1498 14.4894   1
  -5  -3  -3 402.185 17.2125   3
  -5  -3  -3 412.662 21.7929   1
   5   3   3 405.971 19.2108   1
  -5  -3  -3 393.748 21.0331   8
   5   3   3 408.554 18.9686   4
  -5  -3  -4 19.2322 14.4085   8
   5   3   4 60.8147 10.7716   1
  -5  -3  -4 54.9055 9.60976   3
  -5  -3  -4 55.3378 15.7511   1
   5   3   4 39.8769 12.4255   4
   5   3   5 7.01688 12.3973   4
  -5  -3  -5 1.65335 9.36792   3
   5   3   5 8.05764 10.6327   1
  -5  -3  -5-32.4323 16.7228   8
  -5  -3  -5-11.5620 15.8455   1
  -5  -3  -6 148.879 14.8016   3
  -5  -3  -6 140.036 21.4342   8
   5   3   6 173.161 17.2966   4
  -5  -3  -6 150.558 19.6769   1
   5   3   6 141.111 16.4140   1
   5   3   7 108.539 16.9659   4
  -5  -3  -7 110.535 14.5847   3
  -5  -3  -7 128.319 21.3508   1
   5   3   7 103.225 16.7309   1
  -5  -3  -7 83.6825 22.5795   8
  -5  -3  -8 70.0448 21.7241   1
   5   3   8 56.1270 16.7257   4
  -5  -3  -8 41.4340 13.6234   3
   5   3   8 19.2035 14.2605   1
  -5  -3  -8 47.9910 23.7332   8
  -5  -3  -9 40.2570 25.9462   8
  -5  -3  -9-14.8030 21.3101   6
   5   3   9 31.2026 17.9010   4
  -5  -3  -9 18.8488 22.8890   1
  -5  -3 -10 38.1122 23.3802   6
  -5  -3 -10 85.7859 26.1757   1
  -5  -3 -10 124.849 30.9727   8
  -5  -3 -11 6.34387 24.7322   6
  -5  -4  16 138.061 14.6550   3
  -5  -4  15 8.24454 10.2449   3
  -5  -4  15 14.6862 11.1601   6
  -5  -4  15 15.8257 11.9137   2
  -5  -4  15 13.2685 15.2304   8
  -5  -4  14 22.7672 14.6030   8
  -5  -4  14 10.6941 10.4560   3
  -5  -4  14 15.8185 11.3105   6
  -5  -4  14 5.25731 11.5810   2
  -5  -4  13 214.473 15.7852   3
  -5  -4  13 235.959 17.4835   6
  -5  -4  13 238.983 18.3522   2
   5   4 -13 223.715 14.1294   1
  -5  -4  13 245.351 20.9976   8
  -5  -4  12 91.4533 16.0264   8
   5   4 -12 127.240 11.8235   1
  -5  -4  12 92.4390 15.7001   2
  -5  -4  11-3.61544 11.8566   8
   5   4 -11-19.9919 12.2344   1
  -5  -4  11-9.50998 13.2050   2
  -5  -4  10 26.6733 12.4168   8
   5   4 -10 17.8490 11.7691   1
  -5  -4  10 16.9422 11.2795   2
  -5  -4   9 276.156 19.0017   8
  -5  -4   9 243.842 9.48362   5
  -5  -4   9 267.530 13.9763   1
   5   4  -9 261.916 15.0063   1
  -5  -4   8 13.3722 10.4723   8
   5   4  -8 1.64288 10.8601   1
  -5  -4   8-3.21070 8.19927   1
   5   4  -7 5.68081 11.0529   1
  -5  -4   7-0.19333 9.28281   8
  -5  -4   7-1.38538 8.14035   1
  -5  -4   6 1870.57 51.4582   1
  -5  -4   6 1732.43 54.1455   8
   5   4  -6 1732.27 49.4104   1
   5   4  -5 46.6708 11.4442   1
  -5  -4   5 35.7783 8.61779   1
  -5  -4   5 30.4692 7.78943   4
   5   4  -4 33.8436 11.8303   1
  -5  -4   4 38.6145 8.14367   1
  -5  -4   4 40.7852 6.19826   4
   5   4  -3 323.429 17.6895   1
  -5  -4   3 312.274 15.1367   1
  -5  -4   3 319.649 11.7953   4
  -5  -4   2 60.0381 5.79589   4
  -5  -4   2 59.4146 8.57856   1
   5   4  -2 59.8214 13.5551   1
   5   4  -2 47.7274 7.02148   5
   5   4  -1 4.39612 7.38619   5
   5   4   0 123.545 10.2212   5
   5   4   0 103.367 12.3871   4
  -5  -4  -1 1042.44 30.4557   3
  -5  -4  -1 1031.29 32.0105   7
   5   4   1 927.408 33.0673   1
  -5  -4  -1 1149.15 35.8137   1
   5   4   1 896.413 30.8439   4
  -5  -4  -2 269.706 13.9128   3
  -5  -4  -2 257.376 14.8535   7
  -5  -4  -2 269.903 19.8726   1
   5   4   2 254.531 15.9798   1
  -5  -4  -2 314.961 19.0149   8
   5   4   2 257.792 14.6023   4
  -5  -4  -3 130.423 18.0706   1
  -5  -4  -3 154.121 11.9243   3
  -5  -4  -3 146.463 12.7442   7
   5   4   3 136.801 13.7058   1
  -5  -4  -3 160.338 17.2843   8
   5   4   3 114.526 13.3740   4
  -5  -4  -4 80.0066 17.1240   8
  -5  -4  -4 87.1985 17.9031   1
  -5  -4  -4 82.9878 11.1757   3
  -5  -4  -4 77.3533 11.5719   7
   5   4   4 89.0394 13.9410   1
   5   4   4 79.3135 13.3548   4
   5   4   5 217.442 18.6644   1
  -5  -4  -5 247.654 16.7439   3
  -5  -4  -5 265.175 22.2450   1
   5   4   5 226.230 17.4176   4
  -5  -4  -6 162.906 15.2595   3
   5   4   6 134.155 17.8330   1
  -5  -4  -6 183.605 21.8559   1
   5   4   6 168.944 17.0051   4
   5   4   7-1.29704 15.2472   4
  -5  -4  -7-14.1721 12.1334   3
  -5  -4  -7-15.7838 21.5406   8
  -5  -4  -7-8.50640 20.9828   1
   5   4   8 103.383 18.2840   4
  -5  -4  -8 85.1299 26.4671   8
  -5  -4  -8 112.739 23.8319   1
   5   4   9 14.3386 21.6043   4
  -5  -4  -9 5.59845 22.5546   6
  -5  -4  -9 10.9235 23.8162   1
  -5  -4  -9 2.26459 26.7492   8
  -5  -4 -10-18.8952 24.6609   6
  -5  -4 -10 41.4429 27.5411   1
  -5  -5  16 113.892 13.5048   3
  -5  -5  15 0.31596 15.7620   8
  -5  -5  15-3.78467 9.96127   3
  -5  -5  15 1.10666 10.9243   6
  -5  -5  15-0.83820 11.8197   2
  -5  -5  14 27.9527 15.1310   8
  -5  -5  14 26.0551 10.4494   3
  -5  -5  14 30.6499 12.2923   6
  -5  -5  14 29.0840 13.1140   2
  -5  -5  13 57.5298 15.6288   8
  -5  -5  13 34.1136 10.2299   3
  -5  -5  13 51.3492 9.72741   5
  -5  -5  13 34.7427 13.7050   2
  -5  -5  12 32.4013 14.0765   8
  -5  -5  12 26.2498 10.0221   3
   5   5 -12 12.6998 14.1867   1
  -5  -5  12 39.4128 7.45543   5
  -5  -5  12 44.6350 14.2344   2
  -5  -5  11 667.577 21.8629   3
  -5  -5  11 746.519 28.1977   2
   5   5 -11 756.348 22.7712   1
  -5  -5  11 730.073 31.2721   8
  -5  -5  10 1.18240 8.00453   1
  -5  -5  10 13.3929 12.7274   8
  -5  -5   9 508.636 26.8134   8
   5   5  -9 502.922 20.6415   1
  -5  -5   9 467.081 19.9599   1
  -5  -5   8-0.69563 11.5755   8
  -5  -5   8 5.77581 7.97953   1
   5   5  -8 6.63416 12.0904   1
  -5  -5   7 32.8885 11.5375   8
  -5  -5   7 19.8225 8.65766   1
   5   5  -7-2.97598 12.7781   1
  -5  -5   6 230.062 14.4075   1
   5   5  -6 191.760 15.8164   1
  -5  -5   6 222.243 13.5900   4
   5   5  -5 27.5609 12.6080   1
  -5  -5   5 37.4683 9.12870   1
  -5  -5   5 41.2844 6.88381   4
   5   5  -4 1427.18 44.9366   1
  -5  -5   4 1557.58 46.1629   1
  -5  -5   4 1560.42 40.7794   4
  -5  -5   3 13.7795 4.99039   4
   5   5  -3 20.2172 5.42138   5
  -5  -5   3 14.3836 8.59949   1
   5   5  -2 817.097 28.1641   1
  -5  -5   2 821.761 27.3833   1
   5   5  -1 659.362 25.8621   1
   5   5  -1 510.810 17.9306   5
  -5  -5   0-3.60323 6.44773   3
  -5  -5   0-1.08857 7.32910   7
   5   5   0-10.2553 11.4185   4
  -5  -5  -1 41.4276 16.7300   1
  -5  -5  -1 41.5686 8.85167   7
  -5  -5  -1 42.7881 8.42164   3
   5   5   1 41.2990 11.3124   4
  -5  -5  -2 305.063 15.2428   3
  -5  -5  -2 279.886 16.2683   7
  -5  -5  -2 289.969 21.9040   1
   5   5   2 276.158 18.6519   1
   5   5   2 262.280 15.0838   4
   5   5   3 257.410 19.2352   1
  -5  -5  -3 311.069 16.4077   3
  -5  -5  -3 300.701 17.2883   7
  -5  -5  -3 309.950 22.9112   1
  -5  -5  -3 360.045 22.8235   8
   5   5   3 251.386 16.1518   4
  -5  -5  -4-2.65034 18.4924   1
  -5  -5  -4-5.03736 10.0731   7
  -5  -5  -4 4.37163 10.0570   3
   5   5   4 7.01350 12.2649   1
  -5  -5  -4 5.39752 17.3587   8
   5   5   4 4.20352 12.6882   4
  -5  -5  -5 19.3892 19.3552   1
   5   5   5 1.07781 13.5866   1
  -5  -5  -5 15.5434 10.9002   3
   5   5   5 17.2543 13.5919   4
  -5  -5  -5-22.3221 20.7850   8
   5   5   6 28.1420 15.2847   4
  -5  -5  -6 39.1739 20.7433   1
   5   5   6-11.5653 15.6732   1
  -5  -5  -6-37.4565 24.0052   8
   5   5   7 8.78765 15.7813   4
  -5  -5  -7-1.59347 22.0304   1
  -5  -5  -7-5.84188 23.8373   8
  -5  -5  -8 15.2220 24.1428   1
  -5  -5  -8 4.40751 26.2989   8
   5   5   8 29.1708 17.9340   4
   5   5   9 14.6244 18.6957   4
  -5  -5  -9 19.5427 26.5062   1
  -5  -5  -9 30.7545 24.7355   6
  -5  -6  14 195.478 14.3663   3
  -5  -6  14 185.683 17.1331   6
  -5  -6  14 196.763 19.1782   2
  -5  -6  14 209.813 22.6386   8
  -5  -6  13 145.196 12.7874   3
  -5  -6  13 137.947 17.8500   2
  -5  -6  13 136.516 19.8794   8
  -5  -6  12 13.2140 13.3587   8
  -5  -6  12 2.16441 8.76530   3
  -5  -6  12 17.3657 12.8688   2
  -5  -6  11 724.880 25.3491   3
  -5  -6  11 668.461 24.4167   1
   5   6 -11 693.882 29.3758   1
  -5  -6  11 768.264 34.9127   8
  -5  -6  10 67.1280 15.3466   8
  -5  -6  10 55.0781 10.0982   1
  -5  -6  10 46.1217 8.45982   3
   5   6 -10 63.6052 16.2928   1
  -5  -6   9 117.768 17.9442   8
   5   6  -9 99.2065 16.0262   1
  -5  -6   9 81.7444 11.2699   1
  -5  -6   8 52.5863 14.3483   8
   5   6  -8 58.7928 14.5262   1
  -5  -6   8 41.2910 10.5338   1
  -5  -6   7 129.035 16.7822   8
  -5  -6   7 125.751 12.3945   1
   5   6  -7 139.968 15.2630   1
  -5  -6   7 104.902 11.0919   4
  -5  -6   6 157.208 13.5048   1
   5   6  -6 157.413 15.6379   1
  -5  -6   6 157.647 9.37490   4
   5   6  -5 36.1644 13.7158   1
  -5  -6   5 7.11370 9.29052   1
  -5  -6   4 1690.88 50.9419   1
  -5  -6   4 1728.93 43.4586   4
  -5  -6   3-4.09819 9.72411   1
   5   6  -3 31.0780 14.6365   1
  -5  -6   2 21.2293 10.1974   1
   5   6  -2 32.8055 15.8376   1
   5   6  -2 17.4929 6.84241   5
  -5  -6   1 7.45301 7.68285   7
  -5  -6   1 11.6828 6.18597   3
  -5  -6   1 13.5298 10.4138   1
   5   6  -1 14.5586 16.3786   1
  -5  -6   0 373.523 17.3466   7
  -5  -6   0 418.709 15.8139   3
  -5  -6  -1 366.617 15.9958   3
  -5  -6  -1 378.597 18.2563   7
  -5  -6  -2-4.66455 9.13883   7
   5   6   2 4.63675 11.7497   1
  -5  -6  -2-12.1994 18.7671   1
  -5  -6  -2-2.67782 8.37182   3
   5   6   2 17.2773 11.1284   4
  -5  -6  -3 274.330 16.0937   3
  -5  -6  -3 272.542 17.3436   7
   5   6   3 239.979 20.7033   1
  -5  -6  -3 305.008 24.3097   1
   5   6   3 251.655 15.7681   4
  -5  -6  -4 17.5603 19.7499   1
  -5  -6  -4 6.37165 10.1751   3
   5   6   4 7.57695 13.4165   1
   5   6   4 1.76688 13.0090   4
   5   6   5-21.5666 15.2446   1
  -5  -6  -5-2.68738 20.7668   1
  -5  -6  -5-43.2609 24.2677   8
   5   6   5-6.52928 13.9320   4
  -5  -6  -6-0.40814 22.2456   1
   5   6   6 0.13339 15.0592   4
  -5  -6  -7 52.5235 24.7449   1
   5   6   7 23.7384 16.7206   4
  -5  -6  -7 66.1047 26.5035   8
   5   6   8 26.4881 18.0294   4
  -5  -6  -8 0.93948 25.9633   1
  -5  -7  14 4.97584 15.1851   8
  -5  -7  14-1.62328 15.2203   2
  -5  -7  13 72.3363 18.1777   8
  -5  -7  13 74.9151 16.9976   2
  -5  -7  12 146.771 11.5320   3
  -5  -7  12 125.606 20.7329   8
  -5  -7  11 54.4567 16.3346   8
  -5  -7  11 56.2583 10.1640   1
  -5  -7  11 57.3721 8.98339   3
  -5  -7  10 23.1221 15.4361   8
  -5  -7  10 25.2370 7.77032   3
  -5  -7  10 13.2019 9.86126   1
  -5  -7   9 420.707 20.2386   1
  -5  -7   9 462.313 28.6624   8
   5   7  -9 351.765 24.8801   1
  -5  -7   9 391.845 15.9440   3
  -5  -7   8 224.391 21.1612   8
  -5  -7   8 204.849 15.5424   1
  -5  -7   8 188.161 10.2262   3
  -5  -7   8 235.082 13.3860   4
   5   7  -8 197.471 21.0409   1
   5   7  -7 224.775 20.9378   1
  -5  -7   7 246.487 21.5094   8
  -5  -7   7 262.501 17.1829   1
  -5  -7   7 292.173 11.4121   4
  -5  -7   6 370.717 20.0880   1
  -5  -7   6 356.265 11.9354   4
   5   7  -6 326.822 22.7630   1
  -5  -7   5 430.945 21.9864   1
   5   7  -5 367.607 23.7262   1
   5   7  -4 38.5555 17.3750   1
  -5  -7   4 49.0549 13.0048   1
  -5  -7   3 310.203 11.1824   3
   5   7  -3 271.344 22.7318   1
  -5  -7   3 310.015 19.2818   1
  -5  -7   2 499.567 15.4771   3
  -5  -7   2 521.962 19.7404   7
  -5  -7   2 499.233 23.5524   1
   5   7  -2 472.059 27.2082   1
   5   7  -1-10.0809 19.3613   1
  -5  -7   1 7.48303 7.94113   7
  -5  -7   1-5.75206 11.0837   1
  -5  -7   1 5.90737 6.46101   3
  -5  -7   0 28.0631 8.98909   7
  -5  -7   0 28.1670 7.52049   3
   5   7   0 13.3386 19.5619   1
  -5  -7   0 26.2563 9.91939   8
  -5  -7  -1 12.6672 7.84970   3
  -5  -7  -1 24.6475 9.45933   7
  -5  -7  -1 21.3362 9.91983   8
   5   7   1-1.27093 12.0128   4
  -5  -7  -2 226.713 15.7613   7
   5   7   2 160.256 18.9048   1
   5   7   2 171.070 14.7660   4
  -5  -7  -2 219.538 23.8843   1
  -5  -7  -2 228.984 16.2049   8
  -5  -7  -3 119.830 23.0252   1
   5   7   3 121.761 13.4175   4
   5   7   3 81.3119 16.7133   1
  -5  -7  -4-1.61941 22.3194   1
   5   7   4 31.3556 12.6064   4
  -5  -7  -5 23.4271 23.1592   1
   5   7   5 2.74617 14.2903   4
  -5  -7  -6 29.1965 24.6369   1
   5   7   6 11.3371 16.0152   4
  -5  -7  -7 31.9225 26.8300   1
   5   7   7 26.8718 17.6856   4
   5   7   8 25.6785 19.2295   4
  -5  -8  13-1.01580 15.8540   8
  -5  -8  13-11.2537 14.5089   2
  -5  -8  12 73.2388 18.3629   8
  -5  -8  11 71.4726 18.5655   8
  -5  -8  11 68.2542 11.2816   1
  -5  -8  10 13.8862 15.9417   8
  -5  -8  10 2.46890 6.11330   3
  -5  -8  10 3.63669 10.2243   1
  -5  -8   9 122.337 14.1814   1
  -5  -8   9 106.784 7.25523   3
  -5  -8   9 125.648 20.0753   8
  -5  -8   9 152.685 9.42377   4
  -5  -8   8 7.67070 15.1578   8
  -5  -8   8 10.8524 3.84088   3
  -5  -8   8 6.53057 11.2499   1
  -5  -8   8 7.70706 4.12442   4
  -5  -8   7 111.239 18.1109   8
  -5  -8   7 110.456 14.6014   1
   5   8  -6-39.3967 20.4514   1
  -5  -8   6-9.16104 11.8279   1
   5   8  -5 389.534 27.8695   1
  -5  -8   5 549.265 25.2528   1
  -5  -8   4 108.441 14.4155   1
   5   8  -4 48.2502 20.7306   1
   5   8  -3-20.4645 21.1866   1
  -5  -8   3 27.2691 9.01969   7
  -5  -8   3 2.87029 11.4407   1
  -5  -8   2 0.13755 8.62470   7
  -5  -8   2-15.2520 11.6623   1
   5   8  -2 2.56484 6.83459   5
  -5  -8   1 8.99057 8.71917   7
  -5  -8   1 3.48901 11.1326   1
  -5  -8   0 101.468 11.7320   7
  -5  -8   0 79.7593 13.3058   1
  -5  -8   0 116.412 12.6920   8
  -5  -8  -1-1.75194 9.50801   7
  -5  -8  -1 11.1661 9.80757   8
  -5  -8  -2 126.982 14.1858   7
  -5  -8  -2 114.564 14.2374   8
  -5  -8  -3 52.2108 23.1530   1
  -5  -8  -3 31.0972 12.4105   8
   5   8   3 39.6264 12.3963   4
  -5  -8  -4-4.42449 23.2729   1
  -5  -8  -4-5.11985 12.3914   8
   5   8   4 12.8778 12.3809   4
   5   8   5 62.2446 14.1339   4
  -5  -8  -5 7.18452 24.4518   1
  -5  -9  12-10.9222 17.0403   8
  -5  -9  11 14.2768 16.4302   8
  -5  -9  10 113.624 14.4999   1
  -5  -9  10 128.267 21.5020   8
  -5  -9   9 43.5727 18.4458   8
  -5  -9   9 37.9989 12.2101   1
  -5  -9   8 30.9360 16.7310   8
  -5  -9   8 24.8027 12.4755   1
  -5  -9   7 214.228 21.7763   8
  -5  -9   7 211.842 17.9518   1
  -5  -9   6 30.5237 13.4384   1
  -5  -9   5 11.4190 11.8796   1
  -5  -9   4-0.22351 11.4083   1
  -5  -9   4 4.08454 8.43117   7
  -5  -9   3 76.1808 10.4936   7
  -5  -9   3 56.7684 13.6350   1
  -5  -9   2 8.99125 9.14493   7
  -5  -9   2 6.13245 12.0385   1
   5   9  -2 10.2407 6.82749   5
  -5  -9   1-3.11562 9.34591   7
  -5  -9   1-5.39628 11.7878   1
  -5  -9   1-0.18647 10.9076   8
  -5  -9   0 84.7007 12.5214   7
  -5  -9   0 82.1318 14.4316   1
  -5  -9   0 103.076 13.5824   8
  -5  -9  -1 4.28207 11.1501   8
  -5  -9  -1-10.4969 10.8494   7
  -5  -9  -2 9.04838 11.8525   8
  -5  -9  -3-3.17590 12.8892   8
  -5 -10  11-1.40754 16.6372   8
  -5 -10  10 50.5539 18.7718   8
  -5 -10   9 12.2354 17.1037   8
  -5 -10   9 4.38171 11.5999   1
  -5 -10   8 40.9482 17.7989   8
  -5 -10   8 26.5344 12.7554   1
  -5 -10   7-4.20839 15.2146   8
  -5 -10   7-5.89786 12.5455   1
  -5 -10   6-4.16391 8.32909   7
  -5 -10   6-5.91410 12.7566   1
  -5 -10   5 106.191 16.4903   1
  -5 -10   5 125.316 11.7540   7
  -5 -10   4 9.90304 13.3813   1
  -5 -10   4 9.90315 9.26846   7
  -5 -10   3 58.3854 14.9101   1
  -5 -10   3 70.2188 11.1727   7
  -5 -10   2 6.77128 9.53916   7
  -5 -10   2 2.47301 12.9977   1
  -5 -10   2 15.8896 12.4564   8
  -5 -10   1 0.17858 10.0834   7
  -5 -10   1 0.24682 12.7662   1
  -5 -10   1 6.42056 11.5019   8
  -5 -10   0 11.1098 13.3768   1
  -5 -10   0 6.88152 11.6195   8
  -5 -11   8 22.9450 17.0115   8
  -5 -11   7 47.4598 17.2161   8
  -5 -11   7 30.0890 13.1107   1
  -5 -11   6 8.91957 12.8375   1
  -5 -11   5 71.6779 15.3803   1
  -5 -11   4 31.2101 15.0243   1
  -5 -11   3 30.3882 13.5432   8
   6 -12  -2-6.37620 14.6732   2
  -6  12   2 26.8024 21.9979   5
   6 -12  -1-3.18651 14.9924   2
  -6  12   1 14.3538 19.9005   5
   6 -12   0 27.8649 15.6395   2
  -6  12   0 90.1079 20.4157   5
   6 -12   1 62.9434 15.9826   2
  -6  12  -1 134.501 20.9167   5
  -6  12  -2 73.7608 20.0720   5
   6 -12   3 16.9952 15.1736   1
  -6  12  -3 4.68751 19.2889   5
  -6  11   5 22.4832 25.4518   5
   6 -11  -5-12.7473 16.0897   2
  -6  11   5-19.4374 17.4671   4
  -6  11   4-0.50036 23.9078   5
   6 -11  -4 3.98310 15.1627   2
  -6  11   4 17.3655 15.6663   4
   6 -11  -3-7.65232 15.5630   2
  -6  11   3 0.23387 22.1211   5
  -6  11   3 34.8555 13.7969   4
   6 -11  -2 8.63603 15.5647   2
  -6  11   2 2.31463 20.6290   5
  -6  11   2-10.4008 14.0775   4
   6 -11  -1 312.918 23.2284   2
  -6  11   1 301.475 24.7030   5
  -6  11   1 341.986 18.1372   4
  -6  11   0 11.9022 12.7575   4
   6 -11   0 22.4351 13.8767   2
   6 -11   1 80.8074 15.2981   2
  -6  11  -1 97.7764 19.2843   5
   6 -11   2 48.3075 14.1377   2
  -6  11  -2 51.8468 18.3396   5
   6 -11   2 53.5550 15.8889   1
   6 -11   3 24.4538 15.6493   1
   6 -11   3 27.4373 13.2305   2
  -6  11  -3 3.80517 17.7614   5
   6 -11   4 26.1852 13.8512   1
  -6  11  -4-17.4720 18.8013   5
   6 -10 -10 17.2749 15.1214   8
  -6  10  10 52.5473 20.0310   8
   6 -10  -9 14.0401 14.3810   8
  -6  10   9 47.0457 19.0059   8
   6 -10  -8 101.130 16.2247   8
  -6  10   8 70.3224 16.8046   7
   6 -10  -7 7.13469 12.2650   8
  -6  10   7-15.1166 14.6362   7
  -6  10   7 21.2602 27.3436   5
   6 -10  -7 2.31590 15.3600   2
   6 -10  -6 20.8820 12.1893   8
  -6  10   6 32.8028 26.0892   5
   6 -10  -6 49.4069 16.2807   2
   6 -10  -5 7.86226 10.6038   8
  -6  10   5-2.84349 11.4821   7
  -6  10   5 16.3386 23.6159   5
   6 -10  -5 0.58918 15.4159   2
  -6  10   5-26.3151 19.2893   4
   6 -10  -4 250.495 15.7669   8
  -6  10   4 225.807 13.5713   7
   6 -10  -4 294.805 23.1939   2
  -6  10   4 318.065 28.5471   5
  -6  10   4 249.684 20.6044   4
   6 -10  -3 97.3795 9.77204   8
  -6  10   3 106.172 9.13102   7
   6 -10  -3 133.364 17.8463   2
  -6  10   3 128.410 22.7750   5
  -6  10   3 133.835 16.6518   4
   6 -10  -2 47.3495 14.1876   2
  -6  10   2 51.2537 18.4943   5
  -6  10   2 72.4038 14.0744   4
   6 -10  -1 59.4439 15.2605   2
  -6  10   1 67.4568 17.7604   5
  -6  10   1 58.4734 14.1198   4
   6 -10   0 241.964 19.3283   2
  -6  10   0 250.345 20.4865   5
  -6  10   0 279.995 17.1397   4
   6 -10   1 194.625 17.6057   2
  -6  10  -1 183.854 18.4593   5
  -6  10  -1 183.901 16.1134   4
   6 -10   2 1.82192 12.1033   2
  -6  10  -2-3.55054 14.4656   5
   6 -10   2-2.84698 13.0342   1
   6 -10   3 34.4406 14.0832   1
   6 -10   3 29.9184 11.7664   2
  -6  10  -3-3.64843 15.7150   5
   6 -10   4 57.8699 14.8844   1
   6 -10   4 67.8781 13.5582   2
  -6  10  -4 31.3545 17.5878   5
  -6  10  -5 92.6097 16.7377   3
   6 -10   5 73.2839 14.0930   1
   6 -10   6 60.4922 19.2088   5
   6 -10   7 85.0519 20.4495   5
   6  -9 -11-16.1136 16.4735   8
  -6   9  11 20.4672 18.7672   8
   6  -9 -10-0.28877 14.8837   8
  -6   9  10 36.7255 18.1890   8
  -6   9   9 157.365 31.3711   5
  -6   9   9 203.410 19.5614   8
   6  -9  -9 183.546 19.2889   8
   6  -9  -8 15.1756 12.9152   8
  -6   9   8 35.7266 15.9038   8
  -6   9   8 16.1819 27.2544   5
   6  -9  -7 4.98226 12.3958   8
  -6   9   7-6.64312 26.7315   5
   6  -9  -7 11.8219 14.5556   2
  -6   9   7 13.0030 14.2322   8
   6  -9  -6 293.320 23.5856   2
  -6   9   6 285.597 29.8709   5
  -6   9   6 324.429 18.3890   8
   6  -9  -6 243.070 17.9248   8
   6  -9  -5 14.1518 10.1969   8
  -6   9   5 28.8231 21.9007   5
   6  -9  -5 22.6501 14.2785   2
   6  -9  -4 39.7465 10.0732   8
  -6   9   4 52.8990 20.8136   5
   6  -9  -4 31.4383 14.0071   2
  -6   9   4 10.2257 16.3482   4
   6  -9  -3 1.83709 7.72670   8
  -6   9   3 2.16216 14.9505   4
  -6   9   3-0.65014 18.8747   5
   6  -9  -3-9.00596 13.5847   2
   6  -9  -2 768.378 33.4688   2
  -6   9   2 728.213 34.0394   5
  -6   9   2 848.152 29.4241   4
   6  -9  -1 5.01741 12.3894   2
  -6   9   1-0.18177 16.0428   5
  -6   9   1 15.8802 13.3678   4
  -6   9   0 9.24416 12.7845   4
   6  -9   0 2.29212 12.9706   2
  -6   9   0-3.27432 14.9734   5
   6  -9   1 145.209 15.3790   2
  -6   9  -1 128.694 16.6881   5
   6  -9   1 133.627 16.8477   1
  -6   9  -1 170.058 15.4710   4
   6  -9   2-10.1485 13.9833   1
  -6   9  -2-17.6407 14.1234   4
   6  -9   2-7.67043 10.8498   2
  -6   9  -2-2.69586 14.0813   5
   6  -9   3-3.74194 12.5903   1
   6  -9   3 2.07477 10.4140   2
  -6   9  -3 2.06835 13.9882   5
   6  -9   4 24.6495 12.4034   1
   6  -9   4 2.41815 15.3342   5
   6  -9   4 26.8712 10.8306   2
  -6   9  -4 0.35346 14.5925   5
   6  -9   5 511.482 31.3977   5
   6  -9   5 564.702 25.9712   1
  -6   9  -6 116.670 18.9294   3
   6  -9   6 90.1223 12.4818   1
   6  -9   6 86.1785 18.8743   5
  -6   9  -7 38.0038 18.8121   3
   6  -9   7 37.1014 15.6849   5
  -6   9  -8 77.9905 26.8372   3
   6  -9   8 59.7242 17.1424   5
   6  -9   8 48.1746 14.6882   4
  -6   8  12 17.3047 20.1221   8
   6  -8 -11 36.0247 16.1717   8
  -6   8  11 34.4931 19.6009   8
   6  -8 -10 12.7764 14.1783   8
   6  -8 -10 6.00874 28.0802   2
  -6   8  10 5.67679 17.0276   8
  -6   8   9 187.098 19.0357   8
   6  -8  -9 162.331 18.3347   8
   6  -8  -8 76.5152 15.0142   8
  -6   8   8 88.2193 16.4347   8
  -6   8   7 538.773 36.3795   5
   6  -8  -7 556.196 29.3386   2
  -6   8   7 543.411 23.8371   8
   6  -8  -7 491.882 25.0933   8
   6  -8  -6-0.69999 9.91199   8
  -6   8   6-2.08096 22.7398   5
   6  -8  -6 3.66912 12.8356   2
  -6   8   6 2.19761 12.8783   8
   6  -8  -5 277.508 17.0585   8
   6  -8  -5 321.056 22.4699   2
  -6   8   5 303.487 26.3136   5
  -6   8   5 310.963 16.4308   8
   6  -8  -4 800.838 28.7511   8
   6  -8  -4 904.923 36.1379   2
  -6   8   4 862.693 37.6510   5
  -6   8   4 859.445 34.1150   4
  -6   8   4 843.317 26.1928   8
   6  -8  -3-1.51949 7.29809   8
  -6   8   3-5.96081 17.5890   5
   6  -8  -3-6.59194 13.3671   2
  -6   8   3-1.00187 14.5801   4
  -6   8   2-3.95197 15.9462   5
   6  -8  -2 6.19995 12.6155   2
  -6   8   2 15.6079 13.0175   4
   6  -8  -1-0.20078 11.2414   2
  -6   8   1-5.67316 15.1755   5
  -6   8   1 4.97326 12.0105   4
   6  -8   0 593.611 26.8999   2
  -6   8   0 665.030 24.6062   4
   6  -8   1 49.7684 13.3044   1
  -6   8  -1 33.9227 13.1491   4
   6  -8   1 42.6559 11.6064   2
  -6   8  -1 18.7239 14.2098   5
   6  -8   2 156.546 14.2061   2
  -6   8  -2 120.062 16.6910   5
   6  -8   2 172.453 16.6463   1
  -6   8  -2 153.540 16.2096   4
   6  -8   3 250.709 20.9549   5
   6  -8   3 281.970 16.9352   2
  -6   8  -3 223.436 18.6164   5
   6  -8   3 265.171 18.6854   1
   6  -8   4 1.37414 10.0030   1
   6  -8   4-6.61967 12.9050   5
  -6   8  -4 12.5529 14.1255   5
   6  -8   4-3.23695 8.26973   2
   6  -8   5 125.801 16.6736   5
   6  -8   5 142.904 13.3920   1
  -6   8  -6 83.4175 18.0701   3
   6  -8   6 46.3687 10.7736   1
   6  -8   6 48.9315 14.8723   5
   6  -8   6 43.1540 13.1583   4
   6  -8   7 97.1703 10.8624   1
  -6   8  -7 123.341 20.6018   3
   6  -8   7 89.1783 16.4908   5
   6  -8   7 90.3814 14.4898   4
  -6   8  -8-1.12341 20.2872   3
   6  -8   8 4.63334 14.3923   5
   6  -8   8-8.29214 11.8980   4
  -6   8  -9-0.41547 22.4220   3
   6  -8   9-2.08145 12.3070   4
   6  -7 -12 7.66898 16.7028   8
  -6   7  12 7.03191 20.7366   8
   6  -7 -12 19.8506 27.6704   2
   6  -7 -11 14.0852 16.0681   8
   6  -7 -11 6.83515 27.0407   2
  -6   7  11-15.1972 20.0103   8
   6  -7 -10 100.516 17.1923   8
   6  -7 -10 101.318 28.1568   2
  -6   7  10 62.4170 19.0494   8
  -6   7   9 743.264 31.4534   8
   6  -7  -9 779.990 34.4168   8
   6  -7  -8 19.2613 13.7056   8
  -6   7   8 10.3099 15.5476   8
   6  -7  -7 346.028 20.7774   8
  -6   7   7 329.126 19.6832   8
   6  -7  -6 95.6456 13.2922   8
  -6   7   6 90.9541 18.3262   6
   6  -7  -6 122.954 15.4248   2
  -6   7   6 123.508 14.5723   8
   6  -7  -5 344.699 18.0416   8
  -6   7   5 303.893 20.1828   6
   6  -7  -5 334.538 21.4148   2
  -6   7   5 295.477 25.5740   5
  -6   7   5 302.486 16.6840   8
   6  -7  -4 212.253 13.6599   8
  -6   7   4 221.072 17.6824   6
   6  -7  -4 250.188 18.4586   2
  -6   7   4 224.080 22.0094   5
  -6   7   4 210.321 13.4524   8
  -6   7   3-7.95198 14.3518   4
  -6   7   3 9.46478 8.34460   8
  -6   7   3 2.14044 12.9856   6
  -6   7   3 1.35613 15.8850   5
   6  -7  -3 4.71619 10.5265   2
  -6   7   2 128.029 14.3673   6
   6  -7  -2 155.759 15.3253   2
  -6   7   2 131.617 17.0486   5
  -6   7   2 139.856 15.5432   4
  -6   7   2 141.493 8.18917   8
  -6   7   1 83.8239 12.2807   6
  -6   7   1 64.5623 14.8680   5
   6  -7  -1 77.5571 12.3898   2
  -6   7   1 86.7701 13.0344   4
   6  -7   0 1433.26 44.8043   2
   6  -7   0 1416.53 45.7548   1
  -6   7   0 1515.39 42.7795   4
  -6   7  -1 381.371 13.6116   7
  -6   7  -1 398.792 19.3717   4
   6  -7   1 374.018 20.0775   2
  -6   7  -1 325.104 20.6105   5
   6  -7   1 399.286 21.4827   1
  -6   7  -2 86.7237 13.9698   4
  -6   7  -2 71.1193 8.03503   7
   6  -7   2 106.094 15.0046   5
   6  -7   2 92.6264 11.7483   2
  -6   7  -2 81.2793 14.5707   5
   6  -7   2 100.372 12.8369   1
   6  -7   3 454.538 21.0412   1
   6  -7   3 397.521 23.5521   5
   6  -7   3 378.041 18.2089   2
  -6   7  -3 374.108 21.1499   5
   6  -7   4 212.565 19.0053   5
   6  -7   4 268.514 16.7025   1
  -6   7  -5 391.650 22.2688   3
   6  -7   5 350.452 17.7017   1
   6  -7   5 328.153 21.4412   5
   6  -7   5 293.036 19.3923   4
   6  -7   6 100.405 10.9013   1
  -6   7  -6 109.749 18.1560   3
   6  -7   6 103.081 15.0031   5
   6  -7   6 87.1264 13.3559   4
  -6   7  -7 269.184 22.9771   3
   6  -7   7 235.333 13.5947   1
   6  -7   7 196.774 18.6140   5
   6  -7   7 213.627 17.3480   4
  -6   7  -8-11.9749 20.3230   3
   6  -7   8-2.77145 13.1285   5
   6  -7   8-0.41466 11.1621   4
  -6   7  -9 46.7256 23.0728   3
   6  -7   9 60.5493 14.7702   5
   6  -7   9 59.1547 12.9186   4
   6  -6 -14-82.0534 44.0160   1
   6  -6 -13 35.9501 17.3081   8
   6  -6 -13 58.3895 26.5930   2
  -6   6  13 8.82310 22.6582   8
   6  -6 -12 107.312 19.0829   8
   6  -6 -12 157.239 27.8078   2
  -6   6  12 92.6203 22.5823   8
   6  -6 -11 3.67026 13.9327   8
  -6   6  11-22.4319 20.7891   8
   6  -6 -11 6.16941 24.7696   2
   6  -6 -10 80.3291 15.7584   8
   6  -6 -10 86.5701 24.9879   2
  -6   6  10 108.042 19.7815   8
   6  -6  -9 1413.27 50.5206   8
  -6   6   9 1544.63 50.3979   6
   6  -6  -9 1628.44 55.7268   2
  -6   6   9 1413.89 47.1479   8
   6  -6  -8 305.997 20.5551   8
  -6   6   8 310.394 23.3847   6
  -6   6   8 273.060 19.9884   8
   6  -6  -7 108.336 13.7481   8
  -6   6   7 113.729 18.1944   6
  -6   6   7 132.691 15.7952   8
   6  -6  -6 618.735 25.9958   8
  -6   6   6 584.175 26.8411   6
   6  -6  -6 643.118 28.2200   2
  -6   6   6 618.993 24.5449   8
   6  -6  -5 9.09000 8.97758   8
  -6   6   5 7.66982 14.2115   6
   6  -6  -5 3.66397 10.3908   2
  -6   6   5 6.28856 11.5032   8
   6  -6  -4 81.3725 9.90246   8
  -6   6   4 73.3957 14.4522   6
   6  -6  -4 65.9136 12.3035   2
  -6   6   4 70.0227 11.1335   8
  -6   6   3 61.7323 13.2296   6
   6  -6  -3 61.4045 11.5558   2
  -6   6   3 29.1941 14.1928   4
  -6   6   3 63.6234 9.60591   8
  -6   6   2 2129.79 60.4405   6
   6  -6  -2 2411.10 66.3510   2
  -6   6   2 2098.97 64.7532   5
  -6   6   2 2273.53 63.5321   4
  -6   6   2 2284.04 56.6287   8
   6  -6  -2 2368.05 66.1254   1
  -6   6   1 331.130 16.5999   6
   6  -6  -1 378.854 19.5561   2
  -6   6   1 305.608 19.8764   5
  -6   6   1 350.895 18.3637   4
   6  -6  -1 348.530 19.3671   1
   6  -6   0 54.8723 11.3933   1
  -6   6   0 57.1768 10.5765   6
   6  -6   0 66.6128 11.8603   5
  -6   6   0 39.8737 13.3252   5
   6  -6   0 61.9159 10.8753   2
  -6   6   0 74.9080 12.5714   4
  -6   6  -1 13.3570 10.9398   4
   6  -6   1 14.6423 9.25557   1
  -6   6  -1 14.5215 9.01191   6
   6  -6   1 0.20324 9.64734   5
  -6   6  -1 1.26740 12.8969   5
   6  -6   1 6.30832 8.92856   2
  -6   6  -2 530.110 18.0600   7
  -6   6  -2 520.332 17.0544   6
   6  -6   2 463.949 23.6005   5
   6  -6   2 475.512 20.1117   2
  -6   6  -2 473.589 23.1953   5
  -6   6  -2 474.010 21.8258   4
   6  -6   2 536.856 22.6990   1
  -6   6  -3 70.1333 9.80697   7
   6  -6   3 83.4242 13.0152   5
  -6   6  -3 82.9799 14.5256   5
   6  -6   3 93.4923 11.6686   1
   6  -6   4 4.46141 9.54042   1
   6  -6   4 21.2470 11.4646   5
   6  -6   4 2.82777 10.2283   4
  -6   6  -5 448.968 23.7682   3
   6  -6   5 442.437 19.1280   1
   6  -6   5 430.921 23.3104   5
   6  -6   5 436.703 21.9112   4
  -6   6  -6 37.7387 15.9617   3
   6  -6   6 24.3593 11.6638   5
   6  -6   6 25.3325 8.51745   1
   6  -6   6 21.9218 10.1261   4
  -6   6  -7 106.465 19.3621   3
   6  -6   7 82.3711 9.66321   1
   6  -6   7 86.9774 13.3453   5
   6  -6   7 84.9766 12.2056   4
  -6   6  -8-3.68781 18.8434   3
   6  -6   8 13.6305 6.83547   1
   6  -6   8 3.79000 11.5607   5
   6  -6   8-2.33625 10.0834   4
  -6   6  -9 52.2740 23.1464   3
   6  -6   9 69.6260 14.1607   5
   6  -6   9 68.8254 13.2434   4
  -6   6 -10-0.74350 23.8559   3
   6  -6  10 27.1156 12.0850   4
   6  -5 -14 201.360 27.9397   2
   6  -5 -14 120.893 28.0113   1
   6  -5 -13 15.2755 15.6820   8
   6  -5 -13 28.3690 23.8406   2
  -6   5  13 51.4198 23.7764   8
   6  -5 -13 12.0504 20.7601   1
   6  -5 -12 99.1572 18.3998   8
  -6   5  12 126.437 22.4941   8
   6  -5 -12 126.146 25.4096   2
   6  -5 -11 66.2309 15.8024   8
   6  -5 -11 82.8750 22.3788   2
  -6   5  11 68.3041 20.4313   8
   6  -5 -10 504.622 27.9113   8
   6  -5 -10 593.605 32.5735   2
  -6   5  10 556.518 28.5919   8
   6  -5  -9 325.721 21.9399   8
  -6   5   9 325.189 24.4407   6
   6  -5  -9 318.951 27.0945   2
  -6   5   9 301.268 22.5875   8
   6  -5  -8 336.319 21.0221   8
  -6   5   8 368.288 24.1173   6
  -6   5   8 310.355 21.3792   8
   6  -5  -7 412.304 21.2569   8
  -6   5   7 340.602 22.2365   6
  -6   5   7 332.220 21.7944   5
  -6   5   7 329.941 20.4598   8
  -6   5   6 19.5340 12.7843   8
   6  -5  -6 22.0535 9.32648   8
  -6   5   6 8.68271 14.5093   6
  -6   5   6 6.88541 9.98126   5
   6  -5  -6 19.5164 10.2075   2
  -6   5   5 223.222 17.5830   6
  -6   5   5 199.209 15.7357   5
   6  -5  -5 227.381 15.8675   2
   6  -5  -5 241.195 13.9165   8
  -6   5   5 217.347 15.3667   8
  -6   5   4 94.6818 14.1968   6
   6  -5  -4 94.4148 11.9231   2
  -6   5   4 72.6199 11.6090   8
  -6   5   3 10.4229 11.8571   6
   6  -5  -3 13.4210 9.07865   2
  -6   5   3-13.1186 14.3173   4
  -6   5   3 5.75648 9.58070   8
  -6   5   2 738.025 26.2918   6
   6  -5  -2 833.588 29.6451   1
   6  -5  -2 815.261 28.8274   2
  -6   5   2 726.587 28.2081   4
  -6   5   2 717.059 23.1313   8
  -6   5   1 1484.05 42.1908   6
   6  -5  -1 1625.39 45.9890   2
  -6   5   1 1463.63 43.9008   4
   6  -5  -1 1560.09 46.2064   1
  -6   5   1 1411.52 38.2489   8
  -6   5   0 1138.92 34.7098   6
   6  -5   0 1220.90 37.2809   2
  -6   5   0 1168.43 36.8917   4
[truncated: 251,220 more chars]
