# Supplementary material for: Di­aqua­bis­{μ-1,5-bis­[(pyridin-2-yl)methyl­idene]carbonohydrazide(1–)}di-μ-chlorido-tetra­chlorido­tetra­zinc(II)
Source: Acta Crystallogr E Crystallogr Commun. 2020 Jul 24;76(Pt 8):1349–52. doi: 10.1107/S2056989020009834 (PMC7405581; doi:10.1107/S2056989020009834)
Supplement: Supplementary file 2 [file e-76-01349-Isup2.hkl]

data_I                                                                          
_shelx_title ' exp_390_a.res in P-1'                                            
_shelx_refln_list_code          4                                               
_shelx_F_calc_maximum      261.60                                               
_exptl_crystal_F_000       520.00                                               
_reflns_d_resolution_high  0.7800                                               
                                                                                
loop_                                                                           
 _space_group_symop_operation_xyz                                               
 'x, y, z'                                                                      
 '-x, -y, -z'                                                                   
                                                                                
_cell_length_a     9.2002                                                       
_cell_length_b     9.4306                                                       
_cell_length_c    11.7651                                                       
_cell_angle_alpha  94.639                                                       
_cell_angle_beta  110.091                                                       
_cell_angle_gamma  97.599                                                       
                                                                                
_shelx_F_squared_multiplier     1.000                                           
                                                                                
loop_                                                                           
 _refln_index_h                                                                 
 _refln_index_k                                                                 
 _refln_index_l                                                                 
 _refln_F_squared_calc                                                          
 _refln_F_squared_meas                                                          
 _refln_F_squared_sigma                                                         
 _refln_observed_status                                                         
   2   0   0       1599.02       1120.70       693.15 o                         
   3   0   0        138.81        205.28        10.88 o                         
   4   0   0        561.26        626.09        31.24 o                         
   5   0   0       3942.80       4107.20       175.21 o                         
   6   0   0        177.22        164.68         7.60 o                         
   7   0   0        267.91        256.53         9.84 o                         
   8   0   0        541.57        487.22        14.55 o                         
   9   0   0        190.43        182.99        11.00 o                         
  10   0   0        177.44        165.13        12.00 o                         
 -11   1   0         48.38         50.75        10.47 o                         
 -10   1   0        414.78        423.74        18.82 o                         
  -9   1   0         28.26         21.01         9.10 o                         
  -8   1   0        939.47        935.53        26.50 o                         
  -7   1   0       1091.37       1080.39        27.03 o                         
  -6   1   0       3927.16       4016.30        96.16 o                         
  -5   1   0        308.97        332.61        12.04 o                         
  -4   1   0        669.77        738.14        23.11 o                         
  -3   1   0         29.98         49.49         4.39 o                         
  -2   1   0       5257.37       3839.73      1253.95 o                         
   2   1   0        147.29        172.73        17.94 o                         
   3   1   0          7.82          8.54         3.46 o                         
   4   1   0          5.60          5.76         4.25 o                         
   5   1   0         70.65         73.32         5.47 o                         
   6   1   0       1833.42       1884.00        44.00 o                         
   7   1   0        124.80        113.49         7.98 o                         
   8   1   0         32.10         32.46         8.66 o                         
   9   1   0        764.02        764.88        19.26 o                         
  10   1   0        122.12        162.53        22.89 o                         
 -11   2   0          1.30         -1.62        13.38 o                         
 -10   2   0        311.26        318.80        18.74 o                         
  -9   2   0        162.38        159.87        13.82 o                         
  -8   2   0         36.21         50.27        10.97 o                         
  -7   2   0        292.65        297.49        10.46 o                         
  -6   2   0        170.14        149.56         8.34 o                         
  -5   2   0       1109.91       1111.00        31.40 o                         
  -4   2   0        269.98        322.50         9.67 o                         
  -3   2   0        904.52        905.00        19.69 o                         
  -2   2   0       9258.30       9986.89       559.71 o                         
  -1   2   0      11538.89      11745.38       199.59 o                         
   0   2   0       5546.48       4948.72       118.74 o                         
   1   2   0       2191.02       1993.89        48.93 o                         
   2   2   0       4334.92       4689.80       220.57 o                         
   3   2   0       5672.57       5711.51       293.92 o                         
   4   2   0       1923.23       1828.82        64.88 o                         
   5   2   0        631.30        637.37        13.28 o                         
   6   2   0          2.14         -5.64         5.64 o                         
   7   2   0         85.44         71.44         8.89 o                         
   8   2   0        830.51        773.00        22.79 o                         
   9   2   0        168.86        152.30        15.66 o                         
  10   2   0          1.12         31.53        13.49 o                         
 -11   3   0         33.06         40.08        12.35 o                         
 -10   3   0         71.60         85.01        13.72 o                         
  -9   3   0        657.79        680.16        22.49 o                         
  -8   3   0        495.05        501.90        14.15 o                         
  -7   3   0       2181.89       2216.84        73.75 o                         
  -6   3   0         27.65         14.45         5.98 o                         
  -5   3   0       1856.59       1856.54        38.32 o                         
  -4   3   0        544.52        459.09        10.03 o                         
  -3   3   0        154.87        174.29         6.89 o                         
  -2   3   0       1517.03       1604.64        23.20 o                         
  -1   3   0        494.14        441.00        11.96 o                         
   0   3   0        856.09        780.71        21.48 o                         
   1   3   0       1688.83       1368.95        25.45 o                         
   2   3   0        591.44        532.19        17.24 o                         
   3   3   0       1364.34       1401.70        40.00 o                         
   4   3   0         91.62         94.09        14.01 o                         
   5   3   0         80.70         68.88        14.85 o                         
   6   3   0        161.10        145.98        12.24 o                         
   7   3   0        363.79        316.76        22.40 o                         
   8   3   0         39.75         32.21        12.78 o                         
   9   3   0        697.35        646.99        45.51 o                         
  10   3   0         19.68         36.46        15.60 o                         
 -10   4   0        260.67        254.65        11.80 o                         
  -9   4   0        168.24        149.59        10.16 o                         
  -8   4   0         19.42         13.27         7.63 o                         
  -7   4   0       1999.52       1983.43        31.95 o                         
  -6   4   0        103.43        101.49        10.54 o                         
  -5   4   0         56.17         47.91         6.81 o                         
  -4   4   0        711.31        703.76        20.08 o                         
  -3   4   0        204.76        270.56         7.01 o                         
  -2   4   0        898.79        832.95        13.19 o                         
  -1   4   0        617.45        545.95        13.65 o                         
   0   4   0          0.20         -3.74         8.10 o                         
   1   4   0       9983.86       9196.37       158.92 o                         
   2   4   0       1583.70       1327.98        39.06 o                         
   3   4   0        343.15        300.80         9.80 o                         
   4   4   0        106.18         80.23        14.46 o                         
   5   4   0        221.33        187.52        16.28 o                         
   6   4   0        662.79        545.39        29.71 o                         
   7   4   0        490.49        435.43        50.27 o                         
   8   4   0         25.11         18.70         9.62 o                         
   9   4   0        111.06        117.20        12.13 o                         
 -10   5   0         63.95         58.22         8.80 o                         
  -9   5   0       1320.75       1227.65        49.35 o                         
  -8   5   0         14.91          4.41         9.39 o                         
  -7   5   0        333.37        298.02        21.47 o                         
  -6   5   0       1809.65       1907.74        29.66 o                         
  -5   5   0        412.80        406.03        11.96 o                         
  -4   5   0        848.35        833.46        26.62 o                         
  -3   5   0        444.84        436.86        34.20 o                         
  -2   5   0        126.80        114.30         5.20 o                         
  -1   5   0      14307.55      13349.04       228.37 o                         
   0   5   0       1121.59       1026.32        30.30 o                         
   1   5   0       1225.99       1130.67        50.47 o                         
   2   5   0        101.86         86.95         7.55 o                         
   3   5   0        796.67        698.12        17.73 o                         
   4   5   0        809.32        739.48        35.93 o                         
   5   5   0         12.52         -6.83         7.19 o                         
   6   5   0        159.28        155.27         9.95 o                         
   7   5   0         86.65         81.61         9.75 o                         
   8   5   0          9.60         16.63         9.17 o                         
   9   5   0         12.28         24.92         9.05 o                         
 -10   6   0          1.84         -8.19        10.56 o                         
  -9   6   0        184.93        185.78        15.25 o                         
  -8   6   0        380.60        385.64        21.52 o                         
  -7   6   0       1296.75       1350.41        38.16 o                         
  -6   6   0        101.37         98.68         7.68 o                         
  -5   6   0         32.82         39.01         7.70 o                         
  -4   6   0        737.42        767.56        27.94 o                         
  -3   6   0        330.43        320.07        16.27 o                         
  -2   6   0        148.04        141.08         9.58 o                         
  -1   6   0        723.72        630.69        13.43 o                         
   0   6   0       3890.67       3531.39        67.13 o                         
   1   6   0        592.07        540.22        20.34 o                         
   2   6   0        551.96        481.06        28.64 o                         
   3   6   0          3.03         -2.68         6.20 o                         
   4   6   0        342.83        329.95        11.76 o                         
   5   6   0        616.55        644.53        36.45 o                         
   6   6   0         38.13         41.87         8.49 o                         
   7   6   0         61.55         62.25         9.60 o                         
   8   6   0         73.44         62.53        11.24 o                         
  -9   7   0          0.71         -1.40        12.85 o                         
  -8   7   0        142.62        159.11        12.60 o                         
  -7   7   0        850.20        857.41        24.33 o                         
  -6   7   0       2022.43       2353.72        47.31 o                         
  -5   7   0         44.47         48.91        10.04 o                         
  -4   7   0         84.08         83.50         9.60 o                         
  -3   7   0       1828.35       1729.71        32.36 o                         
  -2   7   0        701.55        705.35        25.59 o                         
  -1   7   0       1918.08       1869.38        50.47 o                         
   0   7   0         64.02         58.54         8.07 o                         
   1   7   0        242.78        256.08        12.39 o                         
   2   7   0       3247.83       3291.15        52.64 o                         
   3   7   0         16.81         18.10         7.23 o                         
   4   7   0        168.74        160.59        13.10 o                         
   5   7   0         48.36         41.86         7.80 o                         
   6   7   0          6.85          2.73         7.44 o                         
   7   7   0        160.82        175.23        15.91 o                         
  -9   8   0        182.59        214.36        12.15 o                         
  -8   8   0        693.88        752.74        28.95 o                         
  -7   8   0          1.12        -10.86        10.90 o                         
  -6   8   0        899.99       1023.73        57.62 o                         
  -5   8   0        819.36        747.68        60.46 o                         
  -4   8   0        235.90        242.38        12.30 o                         
  -3   8   0         49.87         34.29         6.61 o                         
  -2   8   0        318.66        327.44         9.57 o                         
  -1   8   0        141.29        121.68         8.02 o                         
   0   8   0        715.50        711.22        32.50 o                         
   1   8   0          7.36         18.00        12.48 o                         
   2   8   0        410.09        399.49        17.51 o                         
   3   8   0        343.43        336.55        13.22 o                         
   4   8   0         41.39         45.64         9.13 o                         
   5   8   0        129.63        164.57        14.14 o                         
   6   8   0         14.76         22.96        10.72 o                         
  -8   9   0        469.73        548.06        21.04 o                         
  -7   9   0         54.64         78.66        12.29 o                         
  -6   9   0          9.60          4.95        12.55 o                         
  -5   9   0        283.28        316.50        17.48 o                         
  -4   9   0         80.60         61.35        12.67 o                         
  -3   9   0        238.24        220.13         9.12 o                         
  -2   9   0         10.17          7.55         5.74 o                         
  -1   9   0         56.15         56.26        11.46 o                         
   0   9   0       1249.75       1311.98        32.31 o                         
   1   9   0        342.04        361.71        17.43 o                         
   2   9   0        323.00        345.31        17.43 o                         
   3   9   0         54.92         72.62        12.31 o                         
   4   9   0         79.05         72.95        10.37 o                         
   5   9   0        133.02        146.66        12.52 o                         
  -7  10   0        144.73        167.05        14.05 o                         
  -6  10   0        322.22        420.68        18.41 o                         
  -5  10   0        661.13        727.14        38.19 o                         
  -4  10   0          1.89         -7.84         7.84 o                         
  -3  10   0          5.99         -6.71         8.90 o                         
  -2  10   0         25.98         29.85         8.41 o                         
  -1  10   0          0.07          1.22        10.77 o                         
   0  10   0         24.94         23.96        10.07 o                         
   1  10   0        141.58        143.54        15.18 o                         
   2  10   0         43.96         48.02        12.57 o                         
   3  10   0        166.71        219.14        16.78 o                         
   4  10   0          7.53         23.11        13.86 o                         
  -6  11   0         34.17         27.34        15.15 o                         
  -5  11   0        232.61        270.33        17.35 o                         
  -4  11   0         42.72         38.77         9.33 o                         
  -3  11   0         14.54         -6.71         9.55 o                         
  -2  11   0         78.87         84.89        10.19 o                         
  -1  11   0         67.34         84.21        12.34 o                         
   0  11   0         20.09         24.19         9.74 o                         
   1  11   0        107.92         98.11        14.31 o                         
   2  11   0         20.80         21.82        11.66 o                         
  -2  12   0        168.15        208.32        17.61 o                         
  -1  12   0          5.83         12.91        10.07 o                         
   1 -12   1         54.52         90.83        10.63 o                         
   2 -12   1         72.93         84.08        14.16 o                         
  -3 -11   1          0.01         -1.63        13.66 o                         
  -2 -11   1        175.49        232.62        21.93 o                         
  -1 -11   1          0.79          2.18        10.46 o                         
   0 -11   1        337.36        378.84        16.58 o                         
   1 -11   1          5.67         17.17        11.14 o                         
   2 -11   1         14.08         12.77         8.46 o                         
   3 -11   1        167.81        155.54        11.64 o                         
   4 -11   1         60.13         66.72        40.98 o                         
   5 -11   1         12.15         35.62        27.13 o                         
  -4 -10   1        102.68        121.53        11.80 o                         
  -3 -10   1          6.19          9.15        10.22 o                         
  -2 -10   1          0.93          8.83        10.08 o                         
  -1 -10   1         69.37         78.29        11.18 o                         
   0 -10   1        399.24        455.18        24.63 o                         
   1 -10   1         93.30        101.63         8.84 o                         
   2 -10   1         25.62         22.57         7.53 o                         
   3 -10   1          1.29         -8.08         8.08 o                         
   4 -10   1        518.40        581.55        43.73 o                         
   5 -10   1          4.60         23.15        19.18 o                         
   6 -10   1        268.37        302.49        16.12 o                         
   7 -10   1          2.98         -7.90        11.97 o                         
  -6  -9   1         30.28         42.63        11.60 o                         
  -5  -9   1          1.26         -4.60         9.81 o                         
  -4  -9   1         27.50         34.12         9.34 o                         
  -3  -9   1          0.97          9.56         8.13 o                         
  -2  -9   1       1236.41       1344.78        45.12 o                         
  -1  -9   1        633.58        619.35        32.41 o                         
   0  -9   1          6.89         17.18         9.47 o                         
   1  -9   1         76.80         82.41         7.72 o                         
   2  -9   1         35.21         34.58         7.11 o                         
   3  -9   1        347.81        329.20        16.80 o                         
   4  -9   1        159.37        151.78        12.66 o                         
   5  -9   1        179.27        172.46        14.49 o                         
   6  -9   1        208.70        237.55        13.27 o                         
   7  -9   1        259.07        309.32        17.26 o                         
   8  -9   1         28.89         25.97        11.98 o                         
  -7  -8   1         70.92         83.23        10.04 o                         
  -6  -8   1         46.18         38.22         7.74 o                         
  -5  -8   1          9.11         10.61        11.08 o                         
  -4  -8   1         31.17         29.61        12.40 o                         
  -3  -8   1          0.46         -5.49         9.43 o                         
  -2  -8   1        104.04         92.17        10.17 o                         
  -1  -8   1       1800.36       1841.68        70.60 o                         
   0  -8   1         28.95         33.60         7.44 o                         
   1  -8   1          9.05         10.29         5.97 o                         
   2  -8   1          4.40          3.58         5.14 o                         
   3  -8   1         17.53          2.26         5.52 o                         
   4  -8   1        783.76        799.79        44.94 o                         
   5  -8   1          0.86        -10.50        10.50 o                         
   6  -8   1         85.66         60.97        10.46 o                         
   7  -8   1        929.31       1037.66        51.11 o                         
   8  -8   1          8.02         12.97        10.62 o                         
   9  -8   1         96.15        114.71        17.17 o                         
  -8  -7   1         40.43         39.16        12.10 o                         
  -7  -7   1         77.12         85.64         8.81 o                         
  -6  -7   1         17.85         23.24         6.92 o                         
  -5  -7   1         15.84          3.12         7.17 o                         
  -4  -7   1        618.36        595.28        25.00 o                         
  -3  -7   1       1488.07       1518.74        34.31 o                         
  -2  -7   1         24.66         24.65         7.65 o                         
  -1  -7   1        685.21        690.49        19.08 o                         
   0  -7   1        176.76        166.93        15.75 o                         
   1  -7   1       3215.65       3049.83        84.62 o                         
   2  -7   1       3271.65       3025.62        48.24 o                         
   3  -7   1         30.31         18.61         5.46 o                         
   4  -7   1        109.74         94.61         9.25 o                         
   5  -7   1        270.73        308.31        29.39 o                         
   6  -7   1        590.62        610.82        16.42 o                         
   7  -7   1         11.68         15.76         6.74 o                         
   8  -7   1         70.63         72.85         8.90 o                         
   9  -7   1        151.33        167.81        11.65 o                         
  -8  -6   1          4.07         19.01         9.49 o                         
  -7  -6   1        294.11        321.81        15.26 o                         
  -6  -6   1        307.58        311.54        17.84 o                         
  -5  -6   1         17.72         18.14         6.82 o                         
  -4  -6   1        228.45        211.06         8.29 o                         
  -3  -6   1        652.74        613.15        16.15 o                         
  -2  -6   1        519.85        520.86        15.63 o                         
  -1  -6   1       1878.30       1827.83        37.25 o                         
   0  -6   1          3.79         -1.00         8.23 o                         
   1  -6   1        373.81        331.34        44.69 o                         
   2  -6   1       2388.43       2172.18        35.14 o                         
   3  -6   1        272.50        276.32        25.36 o                         
   4  -6   1        748.05        808.29        26.17 o                         
   5  -6   1        562.37        552.92        17.36 o                         
   6  -6   1         13.25         14.01         6.50 o                         
   7  -6   1       1990.53       2033.26        30.71 o                         
   8  -6   1        281.25        273.79        18.02 o                         
   9  -6   1        105.03        113.74        12.07 o                         
  10  -6   1         93.39         85.42        12.90 o                         
  -9  -5   1         47.68         65.07        14.24 o                         
  -8  -5   1         38.24         63.66        12.33 o                         
  -7  -5   1          5.32          6.31        16.81 o                         
  -6  -5   1        394.60        310.97        20.09 o                         
  -5  -5   1       1045.29        915.94       119.84 o                         
  -4  -5   1          6.18         14.59        14.11 o                         
  -3  -5   1          6.71         10.73         4.71 o                         
  -2  -5   1       1360.16       1388.93        32.94 o                         
  -1  -5   1       7911.79       7153.23       125.74 o                         
   0  -5   1       7718.93       6886.74       157.52 o                         
   1  -5   1        120.56        120.01        18.27 o                         
   2  -5   1        235.74        255.73         6.11 o                         
   3  -5   1          4.59          3.87         7.44 o                         
   4  -5   1        978.62        997.00        17.98 o                         
   5  -5   1       3520.47       3612.03        60.22 o                         
   6  -5   1        185.18        179.64         9.89 o                         
   7  -5   1        282.60        298.56        20.60 o                         
   8  -5   1       1249.55       1072.39        91.02 o                         
   9  -5   1         31.90         15.06         7.24 o                         
  10  -5   1         32.63         26.52        14.94 o                         
  -9  -4   1         82.85         81.76        23.60 o                         
  -8  -4   1        722.55        619.82        30.62 o                         
  -7  -4   1         64.67         30.52        17.86 o                         
  -6  -4   1        260.62        204.33        17.35 o                         
  -5  -4   1          2.78          7.09        11.92 o                         
  -4  -4   1        183.09        178.48        20.21 o                         
  -3  -4   1       1407.40       1274.76        64.11 o                         
  -2  -4   1        533.57        449.87        25.69 o                         
  -1  -4   1         90.49         94.82        24.70 o                         
   0  -4   1       3643.75       3173.22        56.38 o                         
   1  -4   1        243.51        226.80         7.85 o                         
   2  -4   1       2335.69       2346.33        57.40 o                         
   3  -4   1         83.44         56.41         4.31 o                         
   4  -4   1        204.37        186.17         6.01 o                         
   5  -4   1       2232.19       2268.12        40.14 o                         
   6  -4   1        454.06        429.68         9.91 o                         
   7  -4   1        154.16        153.35         8.56 o                         
   8  -4   1        678.36        667.34        13.19 o                         
   9  -4   1        115.45        130.67         9.04 o                         
  10  -4   1         73.35         72.39        10.19 o                         
 -10  -3   1        293.95        269.89        27.32 o                         
  -9  -3   1         44.11         40.69        13.91 o                         
  -8  -3   1          0.12         13.09        16.86 o                         
  -7  -3   1        124.12        115.75        10.67 o                         
  -6  -3   1         13.10          3.79         7.05 o                         
  -5  -3   1        430.19        386.43        12.43 o                         
  -4  -3   1        517.91        470.27        10.99 o                         
  -3  -3   1        409.72        346.82        24.44 o                         
  -2  -3   1      10379.05       9670.15       215.20 o                         
  -1  -3   1         20.60         25.88        12.81 o                         
   0  -3   1        389.37        368.43        10.49 o                         
   1  -3   1          3.37          1.85         2.16 o                         
   2  -3   1      13413.28      14009.37       198.71 o                         
   3  -3   1      10498.03      10687.01       116.03 o                         
   4  -3   1       2235.07       2343.38        32.36 o                         
   5  -3   1       1411.02       1515.66        46.44 o                         
   6  -3   1       1004.82       1029.89        35.99 o                         
   7  -3   1        344.91        328.63        14.26 o                         
   8  -3   1        406.61        441.52        13.10 o                         
   9  -3   1         19.30         26.18        10.21 o                         
  10  -3   1         90.24         85.94        12.66 o                         
 -10  -2   1        133.29        131.91        12.49 o                         
  -9  -2   1        108.07        110.40        11.13 o                         
  -8  -2   1       1255.57       1165.49        45.74 o                         
  -7  -2   1        241.92        209.24        12.22 o                         
  -6  -2   1        238.44        206.71        10.45 o                         
  -5  -2   1       1557.96       1539.57        40.41 o                         
  -4  -2   1        751.33        668.85        17.05 o                         
  -3  -2   1       3599.91       3835.36        72.62 o                         
  -2  -2   1         73.57         78.62         4.32 o                         
  -1  -2   1       1885.88       1918.57       195.38 o                         
   0  -2   1       7637.07       1701.18       963.30 o                         
   1  -2   1       2626.37       2445.63        73.03 o                         
   2  -2   1        532.98        518.81        12.75 o                         
   3  -2   1        169.85        169.29         5.67 o                         
   4  -2   1       3849.83       4094.11        92.33 o                         
   5  -2   1        577.24        537.90        17.21 o                         
   6  -2   1         92.27         90.98         7.25 o                         
   7  -2   1        526.15        542.71        18.34 o                         
   8  -2   1        884.06        963.13        26.50 o                         
   9  -2   1        293.78        302.62        13.32 o                         
  10  -2   1         49.96         56.82        10.66 o                         
 -10  -1   1        812.93        712.86        25.99 o                         
  -9  -1   1         58.23         63.13        10.06 o                         
  -8  -1   1        833.06        784.91        25.33 o                         
  -7  -1   1       1675.54       1572.51        59.91 o                         
  -6  -1   1         16.72         20.61         7.23 o                         
  -5  -1   1        496.21        534.49        21.66 o                         
  -4  -1   1       1210.22       1237.09        68.24 o                         
  -3  -1   1       1457.86       1641.38        51.62 o                         
  -2  -1   1       4672.58       4937.05       120.60 o                         
   2  -1   1       2307.38       2494.83        44.96 o                         
   3  -1   1        909.49        934.16        49.36 o                         
   4  -1   1        547.68        609.34        20.44 o                         
   5  -1   1        451.82        511.66        16.56 o                         
   6  -1   1       3618.05       3572.76        48.68 o                         
   7  -1   1         10.47          6.27         8.49 o                         
   8  -1   1        187.17        149.16         9.52 o                         
   9  -1   1         45.83         61.15        10.79 o                         
  10  -1   1          7.69         27.20        10.58 o                         
 -11   0   1        206.67        184.40        12.99 o                         
 -10   0   1        209.29        197.14        12.14 o                         
  -9   0   1        509.30        451.65        20.50 o                         
  -8   0   1        364.77        339.90        12.71 o                         
  -7   0   1       2453.74       2367.72        54.94 o                         
  -6   0   1        671.14        675.55        37.17 o                         
  -5   0   1        518.59        489.80        24.74 o                         
  -4   0   1       1586.55       1535.67        47.83 o                         
  -3   0   1        640.88        721.63        43.61 o                         
  -2   0   1       3751.07       4064.92        99.11 o                         
   2   0   1       2549.67       2948.62        72.87 o                         
   3   0   1       1522.50       1589.99        32.35 o                         
   4   0   1       4501.39       4741.62        72.20 o                         
   5   0   1        533.34        568.59        17.57 o                         
   6   0   1          5.64          3.90         5.83 o                         
   7   0   1        784.36        754.55        16.04 o                         
   8   0   1         88.26         76.27         9.05 o                         
   9   0   1          0.70         14.67         9.78 o                         
  10   0   1         17.37         22.37        11.05 o                         
 -11   1   1         39.65         30.91        10.81 o                         
 -10   1   1          5.49          2.85         9.52 o                         
  -9   1   1       2035.27       1980.06        46.45 o                         
  -8   1   1        631.09        618.97        14.72 o                         
  -7   1   1        796.30        788.24        15.90 o                         
  -6   1   1         47.77         55.00         6.30 o                         
  -5   1   1         59.22         74.06         6.66 o                         
  -4   1   1       1028.74       1100.93        38.34 o                         
  -3   1   1        255.00        245.31        17.84 o                         
   1   1   1      14843.38      10274.46      6160.29 o                         
   2   1   1         41.55         34.85         5.15 o                         
   3   1   1        386.39        371.08         8.02 o                         
   4   1   1       2752.82       2722.88        51.94 o                         
   5   1   1        930.07        941.77        23.50 o                         
   6   1   1       1110.60       1078.96        30.86 o                         
   7   1   1        514.02        491.23        12.82 o                         
   8   1   1          0.68         12.93        10.55 o                         
   9   1   1        110.13        133.34        12.03 o                         
  10   1   1        269.02        280.51        16.53 o                         
 -11   2   1        321.39        316.32        14.34 o                         
 -10   2   1         14.04          6.26        13.82 o                         
  -9   2   1        306.77        354.44        16.23 o                         
  -8   2   1         41.53         32.64         8.45 o                         
  -7   2   1       1311.24       1271.44        44.66 o                         
  -6   2   1       1351.39       1355.70        36.71 o                         
  -5   2   1          1.74         -2.86         4.90 o                         
  -4   2   1        802.96        838.13        14.73 o                         
  -3   2   1      10279.57      11523.36       161.17 o                         
  -2   2   1        570.50        544.67        15.12 o                         
  -1   2   1        630.42        570.58        41.11 o                         
   0   2   1        592.28        570.75        36.91 o                         
   1   2   1      68436.58      63272.09      1058.73 o                         
   2   2   1      19715.30      19600.41       620.61 o                         
   3   2   1        501.03        475.75        27.45 o                         
   4   2   1       2588.64       2597.72        58.65 o                         
   5   2   1          4.12          5.11         6.54 o                         
   6   2   1        707.53        702.27        17.16 o                         
   7   2   1        529.46        493.29        15.70 o                         
   8   2   1        275.21        275.61        14.23 o                         
   9   2   1          5.95         24.55        11.56 o                         
  10   2   1        203.88        224.71        16.65 o                         
 -11   3   1        115.08        124.96        15.95 o                         
 -10   3   1        119.93         96.74        13.98 o                         
  -9   3   1       2127.81       2211.49        32.50 o                         
  -8   3   1        141.09        128.98         8.96 o                         
  -7   3   1        374.23        372.22        10.29 o                         
  -6   3   1       1733.30       1745.83        40.97 o                         
  -5   3   1         40.41         40.49         5.05 o                         
  -4   3   1       6444.99       6808.46        75.57 o                         
  -3   3   1         31.78         24.54         4.06 o                         
  -2   3   1       5521.98       6053.63       101.79 o                         
  -1   3   1       1112.67        995.22        17.22 o                         
   0   3   1        199.21        163.70        10.94 o                         
   1   3   1        257.51        230.74         6.28 o                         
   2   3   1       9696.91       9140.34       163.52 o                         
   3   3   1       4221.41       3990.19        51.11 o                         
   4   3   1        160.92        132.11         6.95 o                         
   5   3   1        854.66        798.35        19.17 o                         
   6   3   1        233.13        209.42        11.06 o                         
   7   3   1        688.26        622.52        36.78 o                         
   8   3   1        150.17        114.24        14.01 o                         
   9   3   1          0.85          5.49        22.50 o                         
 -11   4   1        150.95        149.04        16.83 o                         
 -10   4   1        148.53        122.85        10.85 o                         
  -9   4   1         61.29         67.75         9.53 o                         
  -8   4   1       1856.96       1945.46        51.95 o                         
  -7   4   1        368.57        356.49        15.46 o                         
  -6   4   1         45.55         41.40         6.56 o                         
  -5   4   1         92.14         91.56         6.27 o                         
  -4   4   1        798.14        820.20        14.20 o                         
  -3   4   1       3388.97       3166.64        33.62 o                         
  -2   4   1         54.21         53.59         3.97 o                         
  -1   4   1        453.06        390.86        14.65 o                         
   0   4   1       9679.27       8768.28       161.00 o                         
   1   4   1         40.76         28.74        10.54 o                         
   2   4   1        423.85        379.32        10.00 o                         
   3   4   1       1267.30       1152.52        29.80 o                         
   4   4   1        152.27        135.19         6.95 o                         
   5   4   1       1777.56       1631.42        62.59 o                         
   6   4   1         39.05         32.98         6.64 o                         
   7   4   1        237.59        244.96        19.02 o                         
   8   4   1         11.46         13.25         9.83 o                         
   9   4   1         19.01         24.88        11.21 o                         
 -10   5   1        334.98        300.59        17.93 o                         
  -9   5   1         40.56         18.15         9.17 o                         
  -8   5   1       1070.83       1055.98        54.05 o                         
  -7   5   1         82.27         62.62         8.69 o                         
  -6   5   1       2443.07       2425.74        53.20 o                         
  -5   5   1       2695.71       2830.92        39.77 o                         
  -4   5   1          2.41          2.69         3.66 o                         
  -3   5   1         42.57         28.58         6.65 o                         
  -2   5   1        961.24        919.94        18.16 o                         
  -1   5   1       1064.79        953.80        17.56 o                         
   0   5   1         70.90         67.71         6.44 o                         
   1   5   1        295.68        272.24        10.09 o                         
   2   5   1        106.43         98.76         9.58 o                         
   3   5   1        785.59        751.71        22.18 o                         
   4   5   1        183.35        162.31         8.63 o                         
   5   5   1         59.22         67.68         8.25 o                         
   6   5   1        392.13        377.73        24.58 o                         
   7   5   1        100.95        116.24        15.69 o                         
   8   5   1          3.05          5.71         8.54 o                         
 -10   6   1        484.79        505.79        23.91 o                         
  -9   6   1          1.72         -1.35         9.59 o                         
  -8   6   1        517.60        500.67        18.96 o                         
  -7   6   1         91.38         82.74        10.11 o                         
  -6   6   1        537.16        555.27        15.71 o                         
  -5   6   1       1627.14       1697.74        47.44 o                         
  -4   6   1        398.21        367.83        15.11 o                         
  -3   6   1         36.54         28.68         7.15 o                         
  -2   6   1        220.65        179.87         6.34 o                         
  -1   6   1         15.21          9.44         7.16 o                         
   0   6   1       2290.41       2184.68        54.36 o                         
   1   6   1        170.18        173.85        12.92 o                         
   2   6   1        263.14        206.85        12.78 o                         
   3   6   1       1611.89       1593.35        33.47 o                         
   4   6   1        319.20        316.07        18.09 o                         
   5   6   1        558.29        600.07        19.41 o                         
   6   6   1          4.21         -0.80         7.88 o                         
   7   6   1         13.69         22.58         9.40 o                         
   8   6   1         79.93        104.73        11.77 o                         
 -10   7   1         24.02         35.66        15.16 o                         
  -9   7   1        132.16        148.92        18.43 o                         
  -8   7   1       1399.74       1448.35        43.75 o                         
  -7   7   1       1139.91       1246.57        28.70 o                         
  -6   7   1        125.82        128.94        10.51 o                         
  -5   7   1        119.62        119.45        15.74 o                         
  -4   7   1        563.15        543.05        25.66 o                         
  -3   7   1        803.78        730.04        12.27 o                         
  -2   7   1       2245.19       2165.27        36.95 o                         
  -1   7   1        185.02        168.57        10.95 o                         
   0   7   1        965.49        928.77        18.16 o                         
   1   7   1       1112.34       1098.01        68.74 o                         
   2   7   1         26.41         37.40        18.29 o                         
   3   7   1         22.77         34.65         7.76 o                         
   4   7   1         29.87         27.24         8.46 o                         
   5   7   1         33.99         24.23         8.05 o                         
   6   7   1        121.01        147.44        13.27 o                         
   7   7   1         53.60         45.55        10.90 o                         
  -9   8   1          6.45         10.40        13.02 o                         
  -8   8   1          2.04         -0.67        10.28 o                         
  -7   8   1        674.04        776.29        32.22 o                         
  -6   8   1          7.57          0.15        11.65 o                         
  -5   8   1        211.73        219.07        19.15 o                         
  -4   8   1         11.48          5.14         6.63 o                         
  -3   8   1         26.52         25.10         8.75 o                         
  -2   8   1        972.14        937.64        17.95 o                         
  -1   8   1         55.76         47.12         6.49 o                         
   0   8   1         62.22         55.59        14.13 o                         
   1   8   1       1225.98       1215.66        28.10 o                         
   2   8   1        458.00        410.77        39.01 o                         
   3   8   1        437.77        344.54        84.48 o                         
   4   8   1        232.60        254.25        15.17 o                         
   5   8   1          1.01          7.43        11.01 o                         
   6   8   1        124.12        147.17        15.65 o                         
  -8   9   1          2.61          2.62        12.50 o                         
  -7   9   1         15.81         12.92        11.34 o                         
  -6   9   1         20.38         11.71        12.76 o                         
  -5   9   1        757.34        846.62        44.76 o                         
  -4   9   1       1799.45       1901.76        76.23 o                         
  -3   9   1          4.00         20.01         7.63 o                         
  -2   9   1          0.77         -1.51         6.76 o                         
  -1   9   1        571.18        548.49        23.73 o                         
   0   9   1        146.41        139.93        27.83 o                         
   1   9   1        307.73        291.83        16.46 o                         
   2   9   1          6.10         12.59        11.39 o                         
   3   9   1        110.90        108.78        13.59 o                         
   4   9   1         99.25        127.34        18.46 o                         
   5   9   1          4.66         -5.18        12.55 o                         
  -7  10   1        366.39        455.33        17.49 o                         
  -6  10   1        108.74         98.93        14.44 o                         
  -5  10   1        116.97        116.72        13.67 o                         
  -4  10   1        370.88        356.88        18.21 o                         
  -3  10   1        116.45        127.07         8.80 o                         
  -2  10   1        212.42        223.67         7.77 o                         
  -1  10   1         89.29        101.15        10.00 o                         
   0  10   1         89.84         91.31        10.39 o                         
   1  10   1        139.27        149.40        14.93 o                         
   2  10   1        115.61        125.28        14.44 o                         
   3  10   1         16.96         26.03        12.87 o                         
   4  10   1        101.72        125.12        16.16 o                         
  -6  11   1        417.81        523.63        19.96 o                         
  -5  11   1         42.01         43.01        15.64 o                         
  -4  11   1         15.07         12.56        12.26 o                         
  -3  11   1        121.71        115.98         8.34 o                         
  -2  11   1          1.32         -2.27         9.72 o                         
  -1  11   1        155.73        174.95        12.23 o                         
   0  11   1         42.36         43.22        10.47 o                         
   1  11   1          6.07        -10.87        12.12 o                         
   2  11   1         93.90        110.53        15.99 o                         
   1 -12   2        494.88        638.90        16.88 o                         
   2 -12   2        139.27        164.28        17.21 o                         
  -3 -11   2        119.99        171.32        23.87 o                         
  -2 -11   2          0.54          9.34        10.13 o                         
  -1 -11   2         80.28        103.30        11.27 o                         
   0 -11   2          1.65         18.49         8.50 o                         
   1 -11   2        523.30        609.66        16.10 o                         
   2 -11   2        440.63        529.27        21.33 o                         
   3 -11   2          0.43          5.23         5.72 o                         
   4 -11   2         26.62         51.49        12.18 o                         
   5 -11   2         94.13        125.12        17.65 o                         
  -5 -10   2         13.36         13.40        10.56 o                         
  -4 -10   2         21.31         20.92         8.49 o                         
  -3 -10   2         23.79         20.32         7.84 o                         
  -2 -10   2          0.38          8.46         9.70 o                         
  -1 -10   2        591.89        662.26        19.17 o                         
   0 -10   2        286.57        326.73        22.40 o                         
   1 -10   2         98.86        103.40         8.40 o                         
   2 -10   2        168.84        176.73         9.21 o                         
   3 -10   2         88.03         60.34         8.35 o                         
   4 -10   2        670.03        743.79        25.69 o                         
   5 -10   2         85.27        105.64        16.12 o                         
   6 -10   2          0.87         -2.21        12.20 o                         
   7 -10   2         61.96         67.46        19.03 o                         
  -6  -9   2         60.37         70.56        14.48 o                         
  -5  -9   2         17.25         14.25         8.04 o                         
  -4  -9   2         71.53         69.28        18.74 o                         
  -3  -9   2        325.49        327.22        26.20 o                         
  -2  -9   2         13.57         20.34         7.68 o                         
  -1  -9   2         43.92         42.61         9.20 o                         
   0  -9   2        549.23        577.39        20.00 o                         
   1  -9   2         76.04         73.79        10.96 o                         
   2  -9   2         83.15         68.14         5.66 o                         
   3  -9   2         23.29         11.57         3.95 o                         
   4  -9   2         14.60         13.93        17.91 o                         
   5  -9   2        773.12        816.56        80.58 o                         
   6  -9   2          3.36        -10.49        10.49 o                         
   7  -9   2          6.96         -3.81        11.06 o                         
   8  -9   2         28.90          8.80        17.48 o                         
  -7  -8   2         47.38         50.60         9.68 o                         
  -6  -8   2        112.11         89.30        14.47 o                         
  -5  -8   2          1.90         -4.25         7.85 o                         
  -4  -8   2        177.81        166.00        12.98 o                         
  -3  -8   2        392.15        386.92        32.13 o                         
  -2  -8   2        770.57        743.31        22.99 o                         
  -1  -8   2         21.54         34.52        10.42 o                         
   0  -8   2          0.22          4.19         6.80 o                         
   1  -8   2         38.51         35.80         9.63 o                         
   2  -8   2        595.71        529.09        16.64 o                         
   3  -8   2       1915.18       1744.29        56.26 o                         
   4  -8   2        263.52        236.09        14.43 o                         
   5  -8   2         47.18         37.99        10.55 o                         
   6  -8   2        228.01        247.51        12.96 o                         
   7  -8   2         92.06         98.16        10.56 o                         
   8  -8   2        201.61        195.77        14.71 o                         
  -8  -7   2        169.55        199.52        14.12 o                         
  -7  -7   2         45.59         56.30         7.60 o                         
  -6  -7   2         62.26         65.99         9.45 o                         
  -5  -7   2        817.51        809.98        16.22 o                         
  -4  -7   2          0.12         -0.88         8.67 o                         
  -3  -7   2        423.65        393.81        15.06 o                         
  -2  -7   2         83.70         74.37         6.77 o                         
  -1  -7   2        205.32        180.81         7.76 o                         
   0  -7   2       2815.18       2548.77       126.41 o                         
   1  -7   2       1089.15       1004.38        29.65 o                         
   2  -7   2         50.13         42.11         5.25 o                         
   3  -7   2        182.73        192.77        44.96 o                         
   4  -7   2         47.64         37.68         8.61 o                         
   5  -7   2       1075.91       1133.07        22.13 o                         
   6  -7   2        157.20        140.86         7.77 o                         
   7  -7   2          0.58         -6.41         8.51 o                         
   8  -7   2        267.16        300.47        10.87 o                         
   9  -7   2        286.20        340.60        15.93 o                         
  -9  -6   2          0.12          8.28        13.92 o                         
  -8  -6   2        287.45        234.73        36.84 o                         
  -7  -6   2        192.14        146.94        15.22 o                         
  -6  -6   2        287.36        202.37        47.39 o                         
  -5  -6   2         39.31         35.22         8.63 o                         
  -4  -6   2       1059.13       1018.32        20.71 o                         
  -3  -6   2          3.18          0.50         4.26 o                         
  -2  -6   2        369.43        380.47        20.95 o                         
  -1  -6   2         14.93          5.24         4.07 o                         
   0  -6   2       3734.30       3404.08        73.08 o                         
   1  -6   2       4925.25       4439.88        82.86 o                         
   2  -6   2         37.31         24.93         3.75 o                         
   3  -6   2       1436.38       1447.74        42.49 o                         
   4  -6   2        499.08        473.50        12.61 o                         
   5  -6   2        685.56        695.77        16.91 o                         
   6  -6   2        766.55        809.78        19.02 o                         
   7  -6   2         43.05         31.67         7.46 o                         
   8  -6   2         14.08         19.32         9.38 o                         
   9  -6   2        147.88        174.28        14.58 o                         
  -9  -5   2         19.84         18.77        21.52 o                         
  -8  -5   2        118.70         96.78        13.35 o                         
  -7  -5   2        475.42        391.10        29.89 o                         
  -6  -5   2          0.24          9.05        12.50 o                         
  -5  -5   2       1382.07       1322.23        31.68 o                         
  -4  -5   2          2.19         10.30        18.53 o                         
  -3  -5   2          0.09          0.31         8.34 o                         
  -2  -5   2       4511.90       4314.50        81.00 o                         
  -1  -5   2        920.17        728.36        74.25 o                         
   0  -5   2          8.40          8.66         2.79 o                         
   1  -5   2        168.32        172.92        13.29 o                         
   2  -5   2         77.94         67.20         4.45 o                         
   3  -5   2       6512.19       6370.20       128.81 o                         
   4  -5   2       1484.54       1516.14        30.41 o                         
   5  -5   2        981.84       1032.35        16.08 o                         
   6  -5   2        205.90        197.04         7.96 o                         
   7  -5   2        109.19        103.59        13.14 o                         
   8  -5   2         22.89          5.78         7.74 o                         
   9  -5   2          5.35         -0.07         8.14 o                         
  10  -5   2         53.70         43.83        16.24 o                         
 -10  -4   2        242.31        134.32        27.42 o                         
  -9  -4   2        196.18        178.99        30.56 o                         
  -8  -4   2        179.63        187.16        22.52 o                         
  -7  -4   2        540.27        519.32        33.12 o                         
  -6  -4   2        284.36        263.87         9.56 o                         
  -5  -4   2        109.58         91.69         6.14 o                         
  -4  -4   2       1560.56       1455.38        21.31 o                         
  -3  -4   2       1062.26       1015.91        21.90 o                         
  -2  -4   2         27.19         18.56         2.76 o                         
  -1  -4   2       6443.95       6228.85       110.55 o                         
   0  -4   2         68.01         69.22         6.21 o                         
   1  -4   2        925.03        841.60        38.51 o                         
   2  -4   2         54.54         43.05         4.05 o                         
   3  -4   2       2044.40       2088.27        23.37 o                         
   4  -4   2       6291.50       6215.05        92.18 o                         
   5  -4   2        224.48        223.03         7.92 o                         
   6  -4   2        269.83        251.56         9.88 o                         
   7  -4   2          9.20         -5.24         7.14 o                         
   8  -4   2        163.48        147.72        10.19 o                         
   9  -4   2        819.73        781.51        32.44 o                         
  10  -4   2        177.21        194.08        14.27 o                         
 -10  -3   2          0.85         -9.06        16.52 o                         
  -9  -3   2        278.79        239.98        28.84 o                         
  -8  -3   2         23.14         32.42        10.41 o                         
  -7  -3   2        601.16        524.97        36.95 o                         
  -6  -3   2       1722.86       1687.38        46.95 o                         
  -5  -3   2        252.76        244.20         7.82 o                         
  -4  -3   2       5178.24       5110.57        80.59 o                         
  -3  -3   2       1326.67       1196.53        67.45 o                         
  -2  -3   2       3193.77       2977.82        82.78 o                         
  -1  -3   2        393.34        434.20        11.95 o                         
   0  -3   2        609.21        606.71         9.99 o                         
   1  -3   2       7716.88       7726.57       151.23 o                         
   2  -3   2      11323.42      11288.73       162.56 o                         
   3  -3   2         79.70         71.98         3.32 o                         
   4  -3   2        399.05        415.86         7.48 o                         
   5  -3   2         22.81         18.54         4.53 o                         
   6  -3   2       2417.95       2493.14        32.69 o                         
   7  -3   2         26.98         40.62         6.83 o                         
   8  -3   2          0.03         -7.73         7.73 o                         
   9  -3   2        113.23        117.32        10.31 o                         
  10  -3   2        438.30        459.96        15.55 o                         
 -10  -2   2        184.53        164.77        26.15 o                         
  -9  -2   2        607.49        545.37        34.72 o                         
  -8  -2   2        144.43        111.28        12.16 o                         
  -7  -2   2        436.42        389.27        15.72 o                         
  -6  -2   2        536.70        509.44        15.90 o                         
  -5  -2   2         40.67         42.69         6.94 o                         
  -4  -2   2       4152.15       4212.09        76.39 o                         
  -3  -2   2       2173.15       2134.84        41.70 o                         
  -2  -2   2        280.50        312.75        27.18 o                         
  -1  -2   2         24.92         31.85         7.94 o                         
   0  -2   2        123.71        106.49         2.68 o                         
   1  -2   2       3623.66       3627.75        48.56 o                         
   2  -2   2       2277.75       2185.23        36.47 o                         
   3  -2   2         15.58         27.18         3.22 o                         
   4  -2   2       1902.31       1787.44        38.28 o                         
   5  -2   2         50.39         44.19         9.28 o                         
   6  -2   2        278.20        286.81        13.22 o                         
   7  -2   2       1452.90       1509.58        24.20 o                         
   8  -2   2         31.22         32.02         8.82 o                         
   9  -2   2          8.73         11.12         9.41 o                         
  10  -2   2         36.19         37.99        11.04 o                         
 -11  -1   2          1.60         -4.48        10.54 o                         
 -10  -1   2        171.87        147.04        16.63 o                         
  -9  -1   2        834.79        761.06        32.13 o                         
  -8  -1   2        537.25        483.30        19.06 o                         
  -7  -1   2        122.96        110.07        10.90 o                         
  -6  -1   2         52.78         51.68         8.65 o                         
  -5  -1   2       1097.39       1217.51        32.55 o                         
  -4  -1   2       5130.41       5693.07       107.04 o                         
  -3  -1   2        193.46        183.62        10.37 o                         
  -2  -1   2       1532.89       1858.13        41.93 o                         
   1  -1   2         13.68         20.40         1.87 o                         
   2  -1   2       3669.00       3969.89        49.07 o                         
   3  -1   2        738.56        794.63        25.79 o                         
   4  -1   2       4815.98       4872.56        55.54 o                         
   5  -1   2       6636.55       6957.12       129.27 o                         
   6  -1   2        526.22        527.89        11.04 o                         
   7  -1   2         29.42         28.76         7.39 o                         
   8  -1   2         18.97         12.58         8.40 o                         
   9  -1   2          1.32         11.25         9.50 o                         
  10  -1   2        118.07        127.14        12.19 o                         
 -11   0   2        612.58        584.82        24.47 o                         
 -10   0   2          2.83         -9.25         9.25 o                         
  -9   0   2         11.89          0.84         8.71 o                         
  -8   0   2       1229.51       1137.04        36.47 o                         
  -7   0   2        224.99        205.82        10.28 o                         
  -6   0   2       5923.26       5966.31       126.03 o                         
  -5   0   2       2576.45       2700.21        76.31 o                         
  -4   0   2       1107.64       1250.45        39.06 o                         
  -3   0   2       4246.72       4774.87        86.04 o                         
  -2   0   2       2119.20       3144.19        63.76 o                         
   1   0   2       1858.75       2026.46        74.94 o                         
   2   0   2       1053.49        986.40        18.55 o                         
   3   0   2       2644.42       2681.72        31.66 o                         
   4   0   2         13.26          9.22         4.90 o                         
   5   0   2       3718.37       3908.10        88.25 o                         
   6   0   2        290.56        302.51        12.04 o                         
   7   0   2        503.77        508.74        19.84 o                         
   8   0   2         25.99         13.50         9.19 o                         
   9   0   2          7.56          3.40         9.81 o                         
  10   0   2        105.52        111.18        12.51 o                         
 -11   1   2         70.14         73.25        11.29 o                         
 -10   1   2        784.35        707.92        21.14 o                         
  -9   1   2        872.73        785.04        26.01 o                         
  -8   1   2         11.00          3.25         6.73 o                         
  -7   1   2        583.31        536.86        14.21 o                         
  -6   1   2       1353.56       1390.82        44.65 o                         
  -5   1   2       7053.45       8226.04       140.69 o                         
  -4   1   2        176.41        199.80         7.24 o                         
  -3   1   2        161.63        188.16         7.10 o                         
  -2   1   2       7112.50       8591.46       235.40 o                         
   1   1   2        520.74        559.32        20.79 o                         
   2   1   2       1095.54       1049.81        37.98 o                         
   3   1   2      10854.47      10703.92       164.14 o                         
   4   1   2          0.54          4.14         5.01 o                         
   5   1   2       2966.79       3034.13        73.47 o                         
   6   1   2         68.95         63.14         9.34 o                         
   7   1   2        193.19        180.11         9.92 o                         
   8   1   2         97.70         86.76        13.87 o                         
   9   1   2        100.44        111.94        12.06 o                         
  10   1   2         84.52         79.81        12.14 o                         
 -11   2   2         81.74         75.52        11.15 o                         
 -10   2   2        443.50        405.55        17.78 o                         
  -9   2   2         16.85         12.71         9.56 o                         
  -8   2   2       2519.41       2508.61        42.96 o                         
  -7   2   2       2660.59       2735.38        70.84 o                         
  -6   2   2        939.03        971.01        30.33 o                         
  -5   2   2       2565.00       2875.00        78.34 o                         
  -4   2   2       2128.76       2404.08        90.02 o                         
  -3   2   2      13105.52      13811.57       262.05 o                         
  -2   2   2        623.56        643.60        12.29 o                         
  -1   2   2         70.73         72.84        11.13 o                         
   0   2   2        100.24         86.85         6.78 o                         
   1   2   2       4510.53       4544.88       107.02 o                         
   2   2   2         40.77         43.11         4.23 o                         
   3   2   2        440.01        398.76        10.82 o                         
   4   2   2        175.79        148.29         8.11 o                         
   5   2   2       1796.18       1761.59        24.65 o                         
   6   2   2         45.87         39.60         8.31 o                         
   7   2   2         91.08         77.50         9.39 o                         
   8   2   2        135.52        132.80        10.96 o                         
   9   2   2         51.08         34.92        11.57 o                         
 -11   3   2         94.73         83.53        15.28 o                         
 -10   3   2        436.01        421.15        15.79 o                         
  -9   3   2         64.96         47.84        10.14 o                         
  -8   3   2       1315.00       1311.77        23.16 o                         
  -7   3   2         12.11          5.66         6.62 o                         
  -6   3   2        162.20        152.80         7.52 o                         
  -5   3   2        781.05        727.34        16.86 o                         
  -4   3   2       1179.69       1355.34        23.79 o                         
  -3   3   2        321.60        292.92         7.48 o                         
  -2   3   2       2623.33       2682.78        41.56 o                         
  -1   3   2        805.39        786.94        26.25 o                         
   0   3   2        220.78        201.21        10.03 o                         
   1   3   2       4164.75       4077.54        74.97 o                         
   2   3   2       1570.57       1544.36        32.80 o                         
   3   3   2       3003.03       2846.65        50.29 o                         
   4   3   2        140.86        115.98         5.76 o                         
   5   3   2        126.36        131.10        11.93 o                         
   6   3   2       1360.43       1362.40        27.67 o                         
   7   3   2         28.44         24.27         8.32 o                         
   8   3   2         63.20         65.59        13.24 o                         
   9   3   2         24.14         13.06        16.42 o                         
 -11   4   2         55.97         50.69        13.09 o                         
 -10   4   2        761.51        768.06        17.28 o                         
  -9   4   2        519.69        499.66        14.20 o                         
  -8   4   2        137.05        104.20         9.03 o                         
  -7   4   2        183.21        160.82        10.47 o                         
  -6   4   2          8.01          8.08         6.33 o                         
  -5   4   2       5397.83       5234.17        76.48 o                         
  -4   4   2       4390.34       4109.53        52.84 o                         
  -3   4   2       1226.08       1274.74        21.69 o                         
  -2   4   2       2493.21       2362.80        36.41 o                         
  -1   4   2        605.88        606.92        12.44 o                         
   0   4   2        604.93        499.19        23.03 o                         
   1   4   2        832.53        795.31        31.42 o                         
   2   4   2       2795.96       2729.72        36.83 o                         
   3   4   2       3743.84       3452.60        46.92 o                         
   4   4   2       1960.20       1921.88        60.58 o                         
   5   4   2        455.55        434.05        10.50 o                         
   6   4   2         40.84         42.88         7.19 o                         
   7   4   2          2.78          9.00         7.31 o                         
   8   4   2         91.30         98.81        15.74 o                         
 -11   5   2          0.77         -2.49        12.74 o                         
 -10   5   2         56.16         58.12        11.19 o                         
  -9   5   2        645.53        587.30        28.39 o                         
  -8   5   2        243.94        226.00        10.52 o                         
  -7   5   2        947.96        926.99        16.86 o                         
  -6   5   2       1194.98       1230.06        37.04 o                         
  -5   5   2          0.81         -2.45         6.95 o                         
  -4   5   2       1435.47       1405.90        19.62 o                         
  -3   5   2       1449.43       1512.66        20.65 o                         
  -2   5   2        867.76        824.41        15.99 o                         
  -1   5   2       1781.14       1749.67        28.68 o                         
   0   5   2        131.39        127.03         6.85 o                         
   1   5   2        555.58        506.73        21.60 o                         
   2   5   2        309.03        285.43         9.29 o                         
   3   5   2        621.95        568.41        26.20 o                         
   4   5   2       2931.40       2854.90        72.86 o                         
   5   5   2        483.17        456.79        12.22 o                         
   6   5   2        820.49        798.53        40.31 o                         
   7   5   2         34.78         38.07         8.39 o                         
   8   5   2         19.34         15.58         9.12 o                         
 -10   6   2        154.36        156.69        17.27 o                         
  -9   6   2         20.63          9.01         9.18 o                         
  -8   6   2         77.51         48.76         9.75 o                         
  -7   6   2       1426.07       1544.99        28.90 o                         
  -6   6   2       3531.30       3650.84        70.05 o                         
  -5   6   2        116.45        116.49         6.19 o                         
  -4   6   2        119.63        125.45         6.95 o                         
  -3   6   2        177.83        166.71         7.52 o                         
  -2   6   2       3089.89       2829.76        43.87 o                         
  -1   6   2       2945.92       2798.69        43.55 o                         
   0   6   2          8.56          8.02         7.02 o                         
   1   6   2         45.56         46.34         9.95 o                         
   2   6   2        859.44        779.48        53.82 o                         
   3   6   2          1.07          2.14         6.96 o                         
   4   6   2        755.22        711.26        27.01 o                         
   5   6   2          0.24          1.65         7.66 o                         
   6   6   2         83.29         82.40         9.36 o                         
   7   6   2         16.22         23.46         8.71 o                         
 -10   7   2         13.88         31.77        11.94 o                         
  -9   7   2        767.45        826.76        24.32 o                         
  -8   7   2         35.94         42.23        11.20 o                         
  -7   7   2          0.04          7.03         6.84 o                         
  -6   7   2        225.55        226.72         9.08 o                         
  -5   7   2         56.11         43.21         8.01 o                         
  -4   7   2       3076.65       3053.67        59.91 o                         
  -3   7   2        335.36        277.46        10.74 o                         
  -2   7   2         90.77         88.10         7.06 o                         
  -1   7   2         99.40         96.39         9.26 o                         
   0   7   2          4.92          6.47        12.58 o                         
   1   7   2         10.04          7.73        11.04 o                         
   2   7   2        104.86         94.71         9.22 o                         
   3   7   2        493.53        449.34        58.17 o                         
   4   7   2        287.40        279.41        15.88 o                         
   5   7   2        343.03        330.59        22.43 o                         
   6   7   2          1.14          3.92         8.96 o                         
   7   7   2         98.93         94.06        11.56 o                         
  -9   8   2        117.38        138.31        12.74 o                         
  -8   8   2        195.55        219.29        12.90 o                         
  -7   8   2         40.47         38.80        11.41 o                         
  -6   8   2         13.09         10.64        12.71 o                         
  -5   8   2         13.82          8.12         8.24 o                         
  -4   8   2        598.20        548.71        25.18 o                         
  -3   8   2       2856.53       2817.45        57.79 o                         
  -2   8   2          0.10         -3.34         7.93 o                         
  -1   8   2        219.41        208.76         9.27 o                         
   0   8   2        128.07        101.97        14.99 o                         
   1   8   2        114.40         91.03         9.19 o                         
   2   8   2        730.24        645.27       108.53 o                         
   3   8   2         16.34         22.26        10.07 o                         
   4   8   2         15.58         19.78        11.40 o                         
   5   8   2        166.40        195.41        16.21 o                         
   6   8   2         13.20          3.78        10.36 o                         
  -8   9   2         39.10         35.14        12.98 o                         
  -7   9   2         13.73         21.04        13.39 o                         
  -6   9   2       1113.01       1276.95        54.38 o                         
  -5   9   2        966.21        946.68        46.18 o                         
  -4   9   2         58.78         52.62         8.32 o                         
  -3   9   2         67.50         53.41        11.06 o                         
  -2   9   2          8.70          2.16         8.88 o                         
  -1   9   2        745.81        814.03        16.88 o                         
   0   9   2         30.47         36.08        12.43 o                         
   1   9   2         13.77          2.97        10.94 o                         
   2   9   2         65.47         69.73        17.75 o                         
   3   9   2        120.88        109.66        19.52 o                         
   4   9   2         20.85         16.84        12.99 o                         
   5   9   2         11.15         14.60        19.12 o                         
  -7  10   2          0.44         -6.10        14.60 o                         
  -6  10   2         77.78         97.10        14.18 o                         
  -5  10   2        247.80        292.91        16.08 o                         
  -4  10   2         35.91         46.71         9.17 o                         
  -3  10   2        193.43        194.78        12.99 o                         
  -2  10   2         54.54         41.08         7.41 o                         
  -1  10   2        108.97        121.15        11.26 o                         
   0  10   2        373.78        382.04        16.42 o                         
   1  10   2          2.73         -5.52        12.66 o                         
   2  10   2          0.08         -6.42        13.20 o                         
   3  10   2        166.45        193.32        24.91 o                         
  -6  11   2          7.50         -0.63        15.03 o                         
  -5  11   2         54.70         49.22        13.89 o                         
  -4  11   2          5.55          1.88        10.29 o                         
  -3  11   2        552.04        611.46        21.50 o                         
  -2  11   2        276.15        307.77        11.06 o                         
  -1  11   2         26.75         34.19        10.84 o                         
   0  11   2          2.24          6.43        11.31 o                         
   1  11   2          1.24         -5.30        12.62 o                         
   1 -12   3          2.01         27.67        16.69 o                         
  -3 -11   3          6.96         10.75        12.78 o                         
  -2 -11   3         23.20         26.70        14.75 o                         
  -1 -11   3         11.32         34.91        10.94 o                         
   0 -11   3        479.52        613.93        28.46 o                         
   1 -11   3        316.54        391.09        20.73 o                         
   2 -11   3         67.17         63.94         7.05 o                         
   3 -11   3          0.30          6.86        17.43 o                         
   4 -11   3          4.50         12.98        12.41 o                         
   5 -11   3        425.83        481.49        24.18 o                         
  -5 -10   3         87.60        107.22        14.43 o                         
  -4 -10   3         10.22         11.49        12.28 o                         
  -3 -10   3        136.74        126.34        13.89 o                         
  -2 -10   3        477.43        498.80        18.31 o                         
  -1 -10   3          0.54          2.21         8.67 o                         
   0 -10   3        312.96        358.56        20.84 o                         
   1 -10   3        140.83        152.17        13.11 o                         
   2 -10   3        255.98        248.08        22.50 o                         
   3 -10   3       1331.03       1416.63        54.38 o                         
   4 -10   3          1.45         17.05         9.52 o                         
   5 -10   3         10.76         -7.39        15.56 o                         
   6 -10   3         38.07         34.94        17.63 o                         
  -6  -9   3         39.95         64.29        13.81 o                         
  -5  -9   3         98.12        113.32        15.66 o                         
  -4  -9   3          1.96          1.27         9.52 o                         
  -3  -9   3        127.23        113.19        13.81 o                         
  -2  -9   3         97.42         80.08         8.03 o                         
  -1  -9   3        591.19        573.65        48.46 o                         
   0  -9   3         12.11         20.13         7.58 o                         
   1  -9   3        226.83        240.62         8.94 o                         
   2  -9   3        625.26        561.75        20.96 o                         
   3  -9   3       1543.18       1500.48        51.44 o                         
   4  -9   3        695.26        701.72        66.48 o                         
   5  -9   3        116.59        113.61        15.73 o                         
   6  -9   3          7.11          0.33        11.23 o                         
   7  -9   3          1.74          1.90        11.45 o                         
  -7  -8   3        217.10        240.42        13.86 o                         
  -6  -8   3         81.69         74.68        14.96 o                         
  -5  -8   3         19.53         15.27        20.66 o                         
  -4  -8   3        286.26        327.68        15.68 o                         
  -3  -8   3        101.27         84.25        13.16 o                         
  -2  -8   3        237.50        222.79        25.95 o                         
  -1  -8   3          0.33         -5.77         5.77 o                         
   0  -8   3         11.24         -9.95         9.95 o                         
   1  -8   3       2331.43       2378.01        37.84 o                         
   2  -8   3        677.51        603.27        12.45 o                         
   3  -8   3         20.04        -10.51        18.24 o                         
   4  -8   3        389.43        383.12        29.34 o                         
   5  -8   3         65.67         68.68        10.03 o                         
   6  -8   3        382.51        417.67        17.00 o                         
   7  -8   3        140.25        174.62        15.00 o                         
   8  -8   3         10.42         19.14        13.69 o                         
  -8  -7   3         15.08         22.24        11.85 o                         
  -7  -7   3         36.01         44.86        11.78 o                         
  -6  -7   3        579.64        629.56        22.41 o                         
  -5  -7   3        494.02        491.86        16.74 o                         
  -4  -7   3        123.41        103.29        29.06 o                         
  -3  -7   3          8.64         11.57        12.42 o                         
  -2  -7   3        172.85        117.43        39.00 o                         
  -1  -7   3        390.37        340.43        26.50 o                         
   0  -7   3         40.70         28.84        17.06 o                         
   1  -7   3        368.47        313.43        22.38 o                         
   2  -7   3        798.13        747.59        11.69 o                         
   3  -7   3          2.63          2.74        11.63 o                         
   4  -7   3        115.70        108.17        10.06 o                         
   5  -7   3         22.50         20.81         8.16 o                         
   6  -7   3        643.03        648.64        25.36 o                         
   7  -7   3        317.71        351.25        17.29 o                         
   8  -7   3          6.17          3.14        14.78 o                         
   9  -7   3         59.90         70.60        16.21 o                         
  -9  -6   3         96.30        157.01        59.80 o                         
  -8  -6   3         68.74         39.29        28.18 o                         
  -7  -6   3         31.83         13.07        11.53 o                         
  -6  -6   3        234.59        227.11        20.11 o                         
  -5  -6   3          0.15         16.04        28.38 o                         
  -4  -6   3       1257.05       1249.24        32.88 o                         
  -3  -6   3         52.37         49.04        18.18 o                         
  -2  -6   3         83.64         63.39        13.80 o                         
  -1  -6   3       2414.58       2190.56       117.19 o                         
   0  -6   3       1052.59        931.04        21.35 o                         
   1  -6   3       1426.04       1351.76        26.93 o                         
   2  -6   3        120.22         97.90         5.42 o                         
   3  -6   3         56.61         40.21         7.23 o                         
   4  -6   3       3331.44       3419.40        51.97 o                         
   5  -6   3        303.19        293.54        10.09 o                         
   6  -6   3        153.86        132.53         9.58 o                         
   7  -6   3          1.30          2.91         8.04 o                         
   8  -6   3        131.18        124.72        12.47 o                         
   9  -6   3        152.20        150.51        17.33 o                         
  -9  -5   3        109.36         56.15        15.68 o                         
  -8  -5   3         77.49         64.99        11.37 o                         
  -7  -5   3        468.34        477.90        21.41 o                         
  -6  -5   3       2079.72       2031.53        32.45 o                         
  -5  -5   3         36.71         26.80         5.45 o                         
  -4  -5   3        789.13        769.84        16.15 o                         
  -3  -5   3       1315.28       1250.13        51.97 o                         
  -2  -5   3        282.15        228.14        25.48 o                         
  -1  -5   3       2102.37       2252.39        42.40 o                         
   0  -5   3        132.28        104.12        10.55 o                         
   1  -5   3         25.80         25.85         3.36 o                         
   2  -5   3       6094.99       5802.88       113.38 o                         
   3  -5   3         38.30         28.98         4.92 o                         
   4  -5   3         22.49         23.24         4.90 o                         
   5  -5   3        906.14        894.68        15.68 o                         
   6  -5   3        230.74        205.95         9.94 o                         
   7  -5   3        128.74        122.07        11.10 o                         
   8  -5   3          1.59         -7.80         7.80 o                         
   9  -5   3         19.08          2.71         8.93 o                         
 -10  -4   3          2.74          3.16        11.19 o                         
  -9  -4   3          7.56         -5.72         9.94 o                         
  -8  -4   3          5.57         -6.39         8.43 o                         
  -7  -4   3          5.31         -7.31         7.66 o                         
  -6  -4   3       1735.71       1705.59        29.21 o                         
  -5  -4   3        536.27        513.63        13.29 o                         
  -4  -4   3        745.28        715.59        15.50 o                         
  -3  -4   3       2047.67       1915.60        49.91 o                         
  -2  -4   3        803.04        845.34        20.57 o                         
  -1  -4   3       1090.51       1119.21        34.02 o                         
   0  -4   3       2030.83       1972.59        36.69 o                         
   1  -4   3        492.42        534.10        13.01 o                         
   2  -4   3       9072.48       9300.33       222.52 o                         
   3  -4   3       5342.64       5234.40        64.68 o                         
   4  -4   3       2181.29       2215.83        28.18 o                         
   5  -4   3        251.95        238.11        15.09 o                         
   6  -4   3          3.39         -1.62         6.68 o                         
   7  -4   3        213.74        201.63        11.28 o                         
   8  -4   3        634.27        658.86        30.86 o                         
   9  -4   3         33.80         31.14        11.51 o                         
 -10  -3   3        246.53        239.35        22.76 o                         
  -9  -3   3        204.50        193.49        16.39 o                         
  -8  -3   3        877.43        878.03        21.82 o                         
  -7  -3   3        431.80        411.12        14.20 o                         
  -6  -3   3        285.11        262.05        15.76 o                         
  -5  -3   3       1622.39       1624.62        40.91 o                         
  -4  -3   3       2896.83       2841.90        57.06 o                         
  -3  -3   3       5628.70       5604.05       125.33 o                         
  -2  -3   3         19.57         16.93         5.24 o                         
  -1  -3   3        236.75        255.65         6.05 o                         
   0  -3   3       3724.13       3622.01        68.25 o                         
   1  -3   3       2306.85       2309.90        26.43 o                         
   2  -3   3        697.07        609.25        11.87 o                         
   3  -3   3       2658.26       2690.34        48.41 o                         
   4  -3   3       1124.38       1104.53        29.30 o                         
   5  -3   3       2593.19       2665.03        36.54 o                         
   6  -3   3          7.60         12.47         6.16 o                         
   7  -3   3         18.27         14.34         6.91 o                         
   8  -3   3          3.53         12.31         8.37 o                         
   9  -3   3         75.81         81.20         9.96 o                         
  10  -3   3        103.87        101.89        14.15 o                         
 -11  -2   3        128.34        106.25        24.31 o                         
 -10  -2   3         19.88          0.82        13.42 o                         
  -9  -2   3          2.56        -14.86        14.86 o                         
  -8  -2   3        250.08        215.80        18.72 o                         
  -7  -2   3       1281.03       1300.94        46.56 o                         
  -6  -2   3        807.59        829.03        27.43 o                         
  -5  -2   3       3238.30       3487.77        67.97 o                         
  -4  -2   3        147.59        145.08         8.58 o                         
  -3  -2   3       4942.16       5315.31       108.48 o                         
  -2  -2   3         23.94         45.71         4.72 o                         
  -1  -2   3         10.48         17.67         3.01 o                         
   0  -2   3       4045.61       4039.82        68.85 o                         
   1  -2   3       5185.43       5131.03        51.08 o                         
   2  -2   3       1187.57       1119.42        14.17 o                         
   3  -2   3       1950.50       1941.27        23.67 o                         
   4  -2   3        138.19        142.33         5.21 o                         
   5  -2   3       2890.44       2843.21        40.12 o                         
   6  -2   3        979.03       1020.92        25.31 o                         
   7  -2   3         84.76         86.49         8.35 o                         
   8  -2   3        589.10        627.62        19.06 o                         
   9  -2   3          0.56         -2.80         9.95 o                         
  10  -2   3        114.90        110.40        13.46 o                         
 -11  -1   3         83.36         77.97        23.59 o                         
 -10  -1   3        105.49         87.29        13.52 o                         
  -9  -1   3        208.01        175.46        38.16 o                         
  -8  -1   3        150.40        123.88        24.43 o                         
  -7  -1   3        371.39        370.65        16.80 o                         
  -6  -1   3         35.77         17.52         5.86 o                         
  -5  -1   3      12512.61      13598.62       184.20 o                         
  -4  -1   3       3727.06       4475.96       113.99 o                         
  -3  -1   3       2763.73       3501.73        51.29 o                         
  -2  -1   3       4113.43       4917.11        85.23 o                         
  -1  -1   3        246.75        330.70        14.84 o                         
   0  -1   3       3421.21       3408.57        46.80 o                         
   1  -1   3       1026.92       1087.71        22.21 o                         
   2  -1   3        354.94        359.68         5.44 o                         
   3  -1   3       8801.60       8887.12       108.58 o                         
   4  -1   3        663.44        667.21        18.36 o                         
   5  -1   3         70.98         69.30         7.01 o                         
   6  -1   3          5.16          7.46         6.90 o                         
   7  -1   3         90.23         92.31         8.32 o                         
   8  -1   3        194.46        187.21        10.23 o                         
   9  -1   3         37.54         24.06         9.97 o                         
 -11   0   3        139.42        110.18        16.68 o                         
 -10   0   3         20.69          4.79        12.54 o                         
  -9   0   3          4.04        -11.54        11.54 o                         
  -8   0   3        545.10        516.15        14.67 o                         
  -7   0   3       2510.47       2573.37        40.63 o                         
  -6   0   3          0.02         -6.18         6.18 o                         
  -5   0   3         42.91         22.53         8.91 o                         
  -4   0   3       6421.98       8004.20       123.61 o                         
  -3   0   3       2518.31       3265.21        43.26 o                         
  -2   0   3        579.19        806.99        24.09 o                         
  -1   0   3        273.50        325.55        11.84 o                         
   0   0   3       4120.44       5296.22        91.95 o                         
   1   0   3       2589.05       2552.57        41.94 o                         
   2   0   3        737.79        770.38        14.82 o                         
   3   0   3       1327.70       1321.32        29.50 o                         
   4   0   3       2580.67       2607.93        45.31 o                         
   5   0   3        155.72        149.73         7.47 o                         
   6   0   3        800.88        826.01        14.77 o                         
   7   0   3        168.96        173.52         9.99 o                         
   8   0   3         81.57         78.56        10.40 o                         
   9   0   3        213.90        217.35        11.97 o                         
 -11   1   3         46.99         48.60        10.68 o                         
 -10   1   3         13.18         -1.23        11.17 o                         
  -9   1   3         42.85         23.39         8.80 o                         
  -8   1   3        111.45         89.78         9.30 o                         
  -7   1   3       2740.32       2985.61        46.47 o                         
  -6   1   3       4414.96       4844.72        80.92 o                         
  -5   1   3         79.45         70.90         7.29 o                         
  -4   1   3       2356.91       3047.44        54.33 o                         
  -3   1   3       2222.83       2819.86        51.18 o                         
  -2   1   3       9640.99      11977.08       289.72 o                         
  -1   1   3        109.95        117.06         9.37 o                         
   0   1   3         19.39         13.93         4.83 o                         
   1   1   3        691.22        696.99        11.53 o                         
   2   1   3       3451.33       3244.43        86.45 o                         
   3   1   3       2355.29       2347.22        37.02 o                         
   4   1   3        520.02        504.12        10.70 o                         
   5   1   3        314.32        296.97         9.09 o                         
   6   1   3       1336.59       1332.39        33.54 o                         
   7   1   3        156.40        164.90        10.38 o                         
   8   1   3        140.23        130.20        11.18 o                         
   9   1   3         27.36         29.68         9.95 o                         
 -11   2   3         24.96         13.37        11.20 o                         
 -10   2   3        807.96        785.12        22.82 o                         
  -9   2   3        627.97        590.63        19.88 o                         
  -8   2   3        558.01        602.47        17.42 o                         
  -7   2   3         50.60         25.99         8.99 o                         
  -6   2   3       1815.41       2071.56        61.69 o                         
  -5   2   3       2079.64       2238.53        38.57 o                         
  -4   2   3      13406.14      14540.32       310.24 o                         
  -3   2   3        498.74        653.74        20.07 o                         
  -2   2   3         66.86         54.93         6.29 o                         
  -1   2   3        174.06        263.60        30.32 o                         
   0   2   3        317.30        307.99        11.43 o                         
   1   2   3       4607.55       4656.09        57.98 o                         
   2   2   3       4679.25       4841.88        89.87 o                         
   3   2   3        103.26        100.67         5.65 o                         
   4   2   3       2770.57       2633.10        54.08 o                         
   5   2   3         98.24        101.99         7.54 o                         
   6   2   3        334.78        343.39         9.77 o                         
   7   2   3        603.63        606.30        14.17 o                         
   8   2   3          7.89          6.03         8.76 o                         
   9   2   3        112.96        126.33        11.20 o                         
 -11   3   3          3.68          1.13        11.87 o                         
 -10   3   3         21.32         17.03        11.54 o                         
  -9   3   3        657.85        639.25        23.57 o                         
  -8   3   3        222.78        202.96        12.54 o                         
  -7   3   3         43.55         34.58         8.55 o                         
  -6   3   3       1806.79       1850.51        29.42 o                         
  -5   3   3          9.84          6.51         5.89 o                         
  -4   3   3      13638.77      14025.17       152.39 o                         
  -3   3   3       4596.30       4797.55        74.40 o                         
  -2   3   3        282.93        318.03         9.40 o                         
  -1   3   3        636.86        653.54        37.37 o                         
   0   3   3         43.18         39.27         4.59 o                         
   1   3   3       7100.94       7310.94       104.32 o                         
   2   3   3       2925.54       2795.54        54.08 o                         
   3   3   3        310.96        302.62         7.63 o                         
   4   3   3       1004.76        962.80        16.71 o                         
   5   3   3        679.63        652.82        14.03 o                         
   6   3   3        329.96        308.32        10.41 o                         
   7   3   3        197.49        210.40        10.54 o                         
   8   3   3          3.96          9.21         9.16 o                         
 -11   4   3        372.09        322.51        16.44 o                         
 -10   4   3         84.30         78.27        10.87 o                         
  -9   4   3         13.79          7.87         9.34 o                         
  -8   4   3        448.63        420.18        13.19 o                         
  -7   4   3        462.64        439.68        13.78 o                         
  -6   4   3       6739.71       6642.10        70.05 o                         
  -5   4   3       2378.98       2329.91        33.35 o                         
  -4   4   3         17.27         14.76         5.29 o                         
  -3   4   3       4037.97       4169.53        62.15 o                         
  -2   4   3        916.28        871.79        17.05 o                         
  -1   4   3       2829.86       2541.42        73.16 o                         
   0   4   3        495.49        445.61         9.34 o                         
   1   4   3       1985.98       1852.92        37.36 o                         
   2   4   3       2439.41       2302.90        49.06 o                         
   3   4   3        252.93        230.54        10.37 o                         
   4   4   3         76.28         61.27         6.46 o                         
   5   4   3        234.19        229.49         9.52 o                         
   6   4   3          1.55         13.20         9.03 o                         
   7   4   3        210.10        220.83        10.15 o                         
   8   4   3         32.08         59.82        10.64 o                         
 -11   5   3         26.06         24.05        11.91 o                         
 -10   5   3          5.81         -2.08        10.57 o                         
  -9   5   3        127.72        115.25        10.52 o                         
  -8   5   3        275.01        236.14        11.02 o                         
  -7   5   3        246.85        226.85        10.60 o                         
  -6   5   3         17.92          8.94         8.62 o                         
  -5   5   3       3305.69       3355.01        45.47 o                         
  -4   5   3        109.93        100.03         6.75 o                         
  -3   5   3        140.29        156.12         6.90 o                         
  -2   5   3         13.50         13.86         5.56 o                         
  -1   5   3       1782.08       1627.22        24.13 o                         
   0   5   3       1177.10       1107.42        42.58 o                         
   1   5   3         17.50         26.29         7.14 o                         
   2   5   3         46.78         35.93        10.82 o                         
   3   5   3        209.58        197.95        12.14 o                         
   4   5   3        392.13        391.85        14.66 o                         
   5   5   3        493.21        479.10        21.54 o                         
   6   5   3         29.00         46.47         8.49 o                         
   7   5   3         52.95         62.60         8.86 o                         
 -10   6   3          0.40         -3.15        10.25 o                         
  -9   6   3        232.28        219.51        14.02 o                         
  -8   6   3       1155.18       1164.87        20.95 o                         
  -7   6   3        686.29        673.71        15.20 o                         
  -6   6   3         89.18         94.21         9.50 o                         
  -5   6   3         20.68          9.28         6.37 o                         
  -4   6   3        308.46        271.62         9.73 o                         
  -3   6   3       6481.29       6329.79        92.53 o                         
  -2   6   3        106.19         81.07         7.69 o                         
  -1   6   3         31.31         32.98         6.26 o                         
   0   6   3          3.34          3.08         6.58 o                         
   1   6   3        106.21        113.58        24.24 o                         
   2   6   3        471.38        449.84        14.14 o                         
   3   6   3        164.03        130.46        10.58 o                         
   4   6   3        107.31         68.41         9.97 o                         
   5   6   3        433.62        431.49        14.98 o                         
   6   6   3         29.08         50.56         8.98 o                         
   7   6   3         34.50         27.12         9.14 o                         
 -10   7   3        256.86        250.26        15.05 o                         
  -9   7   3        133.34        170.57        12.09 o                         
  -8   7   3          5.63         -0.54         8.88 o                         
  -7   7   3        335.83        309.96        10.71 o                         
  -6   7   3          6.48          4.86         8.26 o                         
  -5   7   3       1640.01       1742.66        51.32 o                         
  -4   7   3          0.24          5.00         7.25 o                         
  -3   7   3        616.83        578.68        19.49 o                         
  -2   7   3        131.92        109.25         8.27 o                         
  -1   7   3         53.44         53.68         6.63 o                         
   0   7   3         40.34         33.70        23.88 o                         
   1   7   3        307.25        276.96        20.48 o                         
   2   7   3          6.17        -10.30        10.30 o                         
   3   7   3        673.21        729.65        46.55 o                         
   4   7   3        115.48        103.74        12.07 o                         
   5   7   3        190.44        179.95        18.54 o                         
   6   7   3        287.18        234.80        22.71 o                         
  -9   8   3         12.31         35.94        12.25 o                         
  -8   8   3         58.10         58.58        11.37 o                         
  -7   8   3          2.98         -0.69        13.84 o                         
  -6   8   3          1.97         -5.31         8.98 o                         
  -5   8   3       2689.20       2901.82        50.19 o                         
  -4   8   3       1786.80       1821.21        57.21 o                         
  -3   8   3        376.14        375.77        12.03 o                         
  -2   8   3         34.99         33.63         7.81 o                         
  -1   8   3        128.77        123.39        11.41 o                         
   0   8   3        993.12       1035.49        24.48 o                         
   1   8   3        373.59        340.92        25.14 o                         
   2   8   3        166.34        146.08        11.62 o                         
   3   8   3          0.77         -5.96        10.39 o                         
   4   8   3         68.47         74.69        11.77 o                         
   5   8   3         46.14         62.83        13.23 o                         
  -8   9   3         17.80         25.01        13.37 o                         
  -7   9   3        326.45        365.56        19.69 o                         
  -6   9   3          0.41         -1.57         9.40 o                         
  -5   9   3          9.90          0.93        12.05 o                         
  -4   9   3        359.30        338.11        12.43 o                         
  -3   9   3         71.96         60.52         8.51 o                         
  -2   9   3        426.83        426.47        14.36 o                         
  -1   9   3          6.38         17.18         9.16 o                         
   0   9   3         47.52         59.54        12.63 o                         
   1   9   3        148.65        124.38        11.03 o                         
   2   9   3         36.57         24.30        11.24 o                         
   3   9   3         29.30         41.32        25.25 o                         
   4   9   3        176.71        170.66        21.94 o                         
  -7  10   3         54.06         76.35        18.96 o                         
  -6  10   3        174.51        181.28        12.86 o                         
  -5  10   3         47.09         55.02         7.94 o                         
  -4  10   3        109.89         98.95        10.67 o                         
  -3  10   3          1.11         -1.70        11.03 o                         
  -2  10   3        900.79        948.83        26.62 o                         
  -1  10   3        517.86        541.16        19.49 o                         
   0  10   3        115.76        124.16        15.42 o                         
   1  10   3        118.74        115.32        16.33 o                         
   2  10   3          0.49        -21.33        21.33 o                         
  -5  11   3         25.49         22.86        10.38 o                         
  -4  11   3        417.87        458.85        14.72 o                         
  -3  11   3         37.52         41.69         9.21 o                         
  -2  11   3          8.09          7.24         8.18 o                         
  -1  11   3         31.91         44.85        11.48 o                         
   0  11   3         11.26         19.12        11.60 o                         
  -3 -11   4          7.06         -4.04        19.76 o                         
  -2 -11   4          5.61         16.69        12.28 o                         
  -1 -11   4         97.31         89.36        12.90 o                         
   0 -11   4          9.69          4.37         7.70 o                         
   1 -11   4        115.92        120.62         7.35 o                         
   2 -11   4          8.30         10.56         5.56 o                         
   3 -11   4         79.00         74.32        16.73 o                         
   4 -11   4        391.82        422.09        22.82 o                         
  -5 -10   4         13.12         15.98        12.29 o                         
  -4 -10   4        233.09        275.77        19.57 o                         
  -3 -10   4         16.32         20.63         9.48 o                         
  -2 -10   4         65.01         47.71        20.91 o                         
  -1 -10   4         30.56         20.35        11.03 o                         
   0 -10   4         66.53         74.10        16.51 o                         
   1 -10   4        730.78        730.88        20.32 o                         
   2 -10   4        258.72        234.76        16.33 o                         
   3 -10   4          1.13        -11.93        11.93 o                         
   4 -10   4        113.96        118.37        12.72 o                         
   5 -10   4         71.50         97.27        11.97 o                         
   6 -10   4         97.21         91.70        14.28 o                         
  -6  -9   4        303.41        391.15        20.16 o                         
  -5  -9   4          0.32          3.64        10.94 o                         
  -4  -9   4          0.12         -0.51        13.78 o                         
  -3  -9   4         87.29         97.56        11.05 o                         
  -2  -9   4          9.36          7.68         5.97 o                         
  -1  -9   4         95.63         72.90        13.20 o                         
   0  -9   4         12.90         -4.38         9.90 o                         
   1  -9   4         65.50         62.74         9.49 o                         
   2  -9   4       2372.41       2129.13        85.90 o                         
   3  -9   4         55.69         36.21        15.47 o                         
   4  -9   4        232.73        271.01        21.16 o                         
   5  -9   4          1.96         12.06         9.14 o                         
   6  -9   4         34.58         24.46        11.35 o                         
   7  -9   4        320.31        367.75        34.20 o                         
  -7  -8   4        136.71        132.39        13.32 o                         
  -6  -8   4        154.58        140.90        16.33 o                         
  -5  -8   4        126.65        153.88        48.56 o                         
  -4  -8   4        683.45        657.87       119.77 o                         
  -3  -8   4        303.42        310.24        23.06 o                         
  -2  -8   4          0.12          4.70        11.89 o                         
  -1  -8   4        262.95        257.60        13.02 o                         
   0  -8   4       1100.23        996.37        30.29 o                         
   1  -8   4       1111.11       1051.74        26.47 o                         
   2  -8   4         10.03          8.64         3.66 o                         
   3  -8   4         10.18         21.06        11.19 o                         
   4  -8   4        694.28        763.50        36.83 o                         
   5  -8   4        621.74        696.40        31.44 o                         
   6  -8   4          0.20          0.53         8.55 o                         
   7  -8   4          5.16          5.74        14.17 o                         
  -8  -7   4        125.81        147.96        22.06 o                         
  -7  -7   4         81.29        100.71        18.66 o                         
  -6  -7   4        428.06        443.37        23.89 o                         
  -5  -7   4         73.59         72.83        16.80 o                         
  -4  -7   4          0.45        -14.02        14.02 o                         
  -3  -7   4        304.69        293.43        83.92 o                         
  -2  -7   4         76.95         81.05        13.84 o                         
  -1  -7   4        103.73         93.46         8.71 o                         
   0  -7   4       1076.82        975.27        48.68 o                         
   1  -7   4       1191.07       1136.15        22.01 o                         
   2  -7   4       1128.19       1116.53        22.70 o                         
   3  -7   4       1255.31       1301.40        34.88 o                         
   4  -7   4       1119.79       1099.29        31.79 o                         
   5  -7   4       1558.27       1638.71        44.18 o                         
   6  -7   4        396.45        398.98        45.14 o                         
   7  -7   4        288.43        319.23        22.23 o                         
   8  -7   4        107.87        105.98        22.79 o                         
  -9  -6   4         21.14         91.36        66.20 o                         
  -8  -6   4         18.30         70.41        36.66 o                         
  -7  -6   4        116.66         99.05        11.40 o                         
  -6  -6   4        444.48        450.59        14.82 o                         
  -5  -6   4       2580.01       2764.02        53.34 o                         
  -4  -6   4         97.64         81.57         7.50 o                         
  -3  -6   4         91.16         87.29        25.11 o                         
  -2  -6   4          5.91          4.17        10.16 o                         
  -1  -6   4        442.36        431.84        19.25 o                         
   0  -6   4       2429.35       2328.65        51.22 o                         
   1  -6   4        518.12        495.30        11.85 o                         
   2  -6   4        396.65        386.66         8.04 o                         
   3  -6   4       1638.99       1638.56        40.84 o                         
   4  -6   4       1032.00       1065.47        17.21 o                         
   5  -6   4         99.18         94.76         9.47 o                         
   6  -6   4         30.85         14.46         9.62 o                         
   7  -6   4         19.00         -9.81        10.17 o                         
   8  -6   4        504.24        507.25        35.25 o                         
  -9  -5   4          8.73        -12.12        12.12 o                         
  -8  -5   4        441.31        456.36        19.13 o                         
  -7  -5   4        146.78        120.09        13.96 o                         
  -6  -5   4        216.81        198.91        11.00 o                         
  -5  -5   4       2401.41       2452.31        65.00 o                         
  -4  -5   4        296.65        308.78        12.21 o                         
  -3  -5   4        449.23        393.22        18.26 o                         
  -2  -5   4        882.23        860.66        26.32 o                         
  -1  -5   4        127.72        130.57        11.38 o                         
   0  -5   4        855.14        854.34        13.60 o                         
   1  -5   4       1392.97       1319.43        16.43 o                         
   2  -5   4          0.30          4.30         3.27 o                         
   3  -5   4       1691.81       1731.06        22.66 o                         
   4  -5   4        917.26        885.08        20.38 o                         
   5  -5   4         76.61         69.41         8.35 o                         
   6  -5   4        380.30        368.60        14.07 o                         
   7  -5   4         11.33          1.97         8.53 o                         
   8  -5   4        198.53        191.43        16.73 o                         
   9  -5   4        288.30        332.78        20.77 o                         
 -10  -4   4         26.36         25.16        11.34 o                         
  -9  -4   4        150.97        123.90        12.61 o                         
  -8  -4   4          1.12         -4.78         8.84 o                         
  -7  -4   4       1838.67       1865.93        39.43 o                         
  -6  -4   4         79.20         63.31         8.09 o                         
  -5  -4   4         67.17         63.23         7.35 o                         
  -4  -4   4        594.71        580.52        14.20 o                         
  -3  -4   4       2358.62       2372.71        46.41 o                         
  -2  -4   4       2336.91       2167.25        42.01 o                         
  -1  -4   4        550.09        515.26         8.98 o                         
   0  -4   4         91.73        101.25         4.98 o                         
   1  -4   4       5369.82       5112.69        59.79 o                         
   2  -4   4         85.10         92.78         4.01 o                         
   3  -4   4       1742.38       1736.41        29.63 o                         
   4  -4   4          3.83          3.33         4.41 o                         
   5  -4   4         70.52         68.87         5.89 o                         
   6  -4   4        867.25        870.87        22.34 o                         
   7  -4   4         59.01         58.48         9.08 o                         
   8  -4   4        185.58        184.66        14.03 o                         
   9  -4   4        114.30        106.56        11.43 o                         
 -10  -3   4        559.94        544.96        20.30 o                         
  -9  -3   4        171.26        186.00        17.73 o                         
  -8  -3   4         67.67         68.60        10.56 o                         
  -7  -3   4         74.71         91.37        13.09 o                         
  -6  -3   4        162.25        157.01         9.70 o                         
  -5  -3   4       4893.40       5016.61        75.51 o                         
  -4  -3   4       1284.63       1204.88        33.72 o                         
  -3  -3   4         34.46         33.26         6.69 o                         
  -2  -3   4        383.29        391.47         9.49 o                         
  -1  -3   4       3005.31       3115.27        35.70 o                         
   0  -3   4       4050.95       4270.83        77.48 o                         
   1  -3   4        466.57        473.57         7.84 o                         
   2  -3   4       2028.07       1901.01        19.35 o                         
   3  -3   4       3418.84       3455.44        55.85 o                         
   4  -3   4       1109.62       1082.31        15.90 o                         
   5  -3   4         63.06         61.20         6.49 o                         
   6  -3   4        119.50        138.40         8.82 o                         
   7  -3   4        437.87        432.80        13.60 o                         
   8  -3   4        108.40        113.65        10.56 o                         
   9  -3   4        353.07        366.11        14.35 o                         
 -11  -2   4         12.07          3.90        15.02 o                         
 -10  -2   4          0.02         13.55        11.37 o                         
  -9  -2   4        316.65        336.44        15.94 o                         
  -8  -2   4        530.12        542.97        17.35 o                         
  -7  -2   4        355.45        356.95        20.26 o                         
  -6  -2   4         47.64         34.78         8.09 o                         
  -5  -2   4       2254.36       2509.21        35.03 o                         
  -4  -2   4       7184.07       7849.04       111.12 o                         
  -3  -2   4         53.23         41.85         4.06 o                         
  -2  -2   4        226.59        257.69        11.30 o                         
  -1  -2   4       1001.81       1098.99        42.07 o                         
   0  -2   4        521.93        606.95        12.99 o                         
   1  -2   4      12884.42      12902.99       125.74 o                         
   2  -2   4       1053.21       1093.66        14.40 o                         
   3  -2   4        446.72        453.97         8.66 o                         
   4  -2   4       4268.38       4328.83        49.97 o                         
   5  -2   4        191.65        183.16         6.84 o                         
   6  -2   4        671.37        709.97        15.15 o                         
   7  -2   4        228.42        274.49        10.50 o                         
   8  -2   4         41.64         37.98         9.62 o                         
   9  -2   4        284.76        296.27        12.94 o                         
 -11  -1   4         66.93         50.63        17.34 o                         
 -10  -1   4          1.79         -7.40        13.91 o                         
  -9  -1   4         23.43          1.25         9.60 o                         
  -8  -1   4         56.07         43.85         7.73 o                         
  -7  -1   4       1401.95       1465.42        24.91 o                         
  -6  -1   4       4218.58       4517.98        60.02 o                         
  -5  -1   4         72.15         84.68         6.71 o                         
  -4  -1   4        367.89        423.33        12.22 o                         
  -3  -1   4         43.31         33.42         6.02 o                         
  -2  -1   4       4305.15       4862.36        88.55 o                         
  -1  -1   4       9321.05       9683.80       232.80 o                         
   0  -1   4       1687.68       1909.64        31.46 o                         
   1  -1   4         14.77         26.07         2.55 o                         
   2  -1   4       3463.19       3473.55        51.54 o                         
   3  -1   4         68.62         62.45         5.58 o                         
   4  -1   4       1504.09       1573.24        24.05 o                         
   5  -1   4          9.68         14.77         6.80 o                         
   6  -1   4        206.59        205.41         8.90 o                         
   7  -1   4        815.82        811.32        16.55 o                         
   8  -1   4         11.56          6.63         9.26 o                         
   9  -1   4         52.27         58.47         9.25 o                         
 -11   0   4          6.58         -0.10        15.55 o                         
 -10   0   4         24.62         15.87        13.68 o                         
  -9   0   4         24.98         20.63         8.76 o                         
  -8   0   4         87.94         91.32         9.04 o                         
  -7   0   4        307.95        318.30         9.86 o                         
  -6   0   4       5120.56       5815.42        62.79 o                         
  -5   0   4       1004.52       1095.90        20.06 o                         
  -4   0   4       3393.10       4695.06        60.54 o                         
  -3   0   4        261.10        326.40        12.68 o                         
  -2   0   4       3918.79       4646.05       139.89 o                         
  -1   0   4       3279.56       3268.05       103.06 o                         
   0   0   4       2054.03       2247.37        41.18 o                         
   1   0   4        593.20        596.92        11.56 o                         
   2   0   4       3324.43       3236.04        72.62 o                         
   3   0   4        479.30        458.24        13.58 o                         
   4   0   4       1714.49       1760.59        35.20 o                         
   5   0   4       1087.21       1113.80        23.06 o                         
   6   0   4        157.70        162.03         8.08 o                         
   7   0   4        185.55        199.28        11.66 o                         
   8   0   4        215.41        237.66        10.87 o                         
   9   0   4        316.57        320.64        12.01 o                         
 -11   1   4         86.46         86.09        15.93 o                         
 -10   1   4         47.71         40.78        10.88 o                         
  -9   1   4        106.48         98.92        11.16 o                         
  -8   1   4       2072.97       2278.09        53.07 o                         
  -7   1   4         60.74         62.64         8.07 o                         
  -6   1   4         90.28         86.08         8.90 o                         
  -5   1   4       1539.10       1823.90        28.37 o                         
  -4   1   4       5323.63       6308.18        92.33 o                         
  -3   1   4      23535.94      28994.19       478.58 o                         
  -2   1   4       5672.20       6909.98       187.63 o                         
  -1   1   4        157.62        202.16        12.41 o                         
   0   1   4         80.97         50.33         7.37 o                         
   1   1   4         14.25          9.60         3.88 o                         
   2   1   4       2524.56       2383.50        67.01 o                         
   3   1   4        342.55        334.40         8.61 o                         
   4   1   4        502.31        481.62         9.95 o                         
   5   1   4        538.89        546.17        10.84 o                         
   6   1   4        364.09        373.58        10.37 o                         
   7   1   4        100.46         96.29         8.79 o                         
   8   1   4         38.06         47.52         9.46 o                         
   9   1   4         15.48         12.71        10.42 o                         
 -11   2   4        620.41        605.10        19.82 o                         
 -10   2   4         66.58         60.15        11.38 o                         
  -9   2   4       1043.40       1084.60        38.06 o                         
  -8   2   4        314.65        331.25        16.57 o                         
  -7   2   4        413.74        460.56        16.71 o                         
  -6   2   4       1993.96       2217.93        34.17 o                         
  -5   2   4        628.53        687.37        14.95 o                         
  -4   2   4          1.30          8.48         6.56 o                         
  -3   2   4       4444.91       5007.14       303.85 o                         
  -2   2   4       1317.19       1411.03        41.45 o                         
  -1   2   4        107.68        137.86         7.76 o                         
   0   2   4        232.00        256.51         9.64 o                         
   1   2   4       4039.25       4222.38        76.36 o                         
   2   2   4       2148.84       2098.85        40.90 o                         
   3   2   4       1523.54       1515.49        41.56 o                         
   4   2   4         60.37         67.05         6.61 o                         
   5   2   4        282.99        270.77        10.01 o                         
   6   2   4        429.90        434.76        14.91 o                         
   7   2   4         83.93         89.00         9.10 o                         
   8   2   4        527.53        569.55        14.69 o                         
 -11   3   4         72.66         90.96        13.57 o                         
 -10   3   4        244.74        235.70        17.91 o                         
  -9   3   4        210.47        193.02        16.08 o                         
  -8   3   4        976.10        973.69        24.71 o                         
  -7   3   4         30.73         19.76         9.20 o                         
  -6   3   4       1286.53       1281.04        37.48 o                         
  -5   3   4      12185.69      12326.32       138.42 o                         
  -4   3   4        573.37        608.27        17.17 o                         
  -3   3   4         86.22         82.31         7.58 o                         
  -2   3   4        199.15        219.14         9.12 o                         
  -1   3   4       1127.75       1043.51        36.99 o                         
   0   3   4       4151.08       3954.79        78.07 o                         
   1   3   4        747.34        716.69        15.99 o                         
   2   3   4       1792.43       1741.38        36.78 o                         
   3   3   4        567.65        542.32        11.73 o                         
   4   3   4          0.82         -2.66         6.47 o                         
   5   3   4         88.92         81.35         9.93 o                         
   6   3   4         77.36         80.74         9.52 o                         
   7   3   4          1.06         16.40         9.38 o                         
   8   3   4        196.65        224.34        12.07 o                         
 -11   4   4        312.47        315.54        15.09 o                         
 -10   4   4        164.81        148.87        12.28 o                         
  -9   4   4         80.16         57.32        12.11 o                         
  -8   4   4        590.16        579.37        17.17 o                         
  -7   4   4         12.75          7.52         7.33 o                         
  -6   4   4        351.19        333.40        10.77 o                         
  -5   4   4        410.90        414.54        11.61 o                         
  -4   4   4        586.22        591.86        15.27 o                         
  -3   4   4       2366.58       2424.05        34.41 o                         
  -2   4   4       1252.19       1100.71        25.66 o                         
  -1   4   4          0.31          2.79         6.92 o                         
   0   4   4          3.27         -1.91         5.65 o                         
   1   4   4       1922.12       1880.37        32.00 o                         
   2   4   4       1977.74       1845.20       151.03 o                         
   3   4   4        307.00        304.50        13.28 o                         
   4   4   4        658.87        620.50        12.95 o                         
   5   4   4        153.67        132.83         8.91 o                         
   6   4   4        604.50        649.93        20.76 o                         
   7   4   4         71.06         93.35        10.44 o                         
   8   4   4         15.03         22.98        10.93 o                         
 -11   5   4        157.42        151.91        14.12 o                         
 -10   5   4        276.35        267.30        13.57 o                         
  -9   5   4        152.16        139.80        11.25 o                         
  -8   5   4          2.78         -1.88        10.43 o                         
  -7   5   4       1766.73       1708.30        50.35 o                         
  -6   5   4        140.22        141.13        11.58 o                         
  -5   5   4       2578.85       2603.28        50.41 o                         
  -4   5   4         29.49         24.29         6.65 o                         
  -3   5   4       2163.75       2050.06        56.85 o                         
  -2   5   4       8369.48       8044.48       116.64 o                         
  -1   5   4       1457.47       1345.06        38.93 o                         
   0   5   4        949.04        964.99        36.35 o                         
   1   5   4        171.20        150.72        11.44 o                         
   2   5   4         66.97         48.64        22.46 o                         
   3   5   4       1756.77       1631.07        85.10 o                         
   4   5   4         12.26          5.61         9.06 o                         
   5   5   4         12.81          3.45         8.19 o                         
   6   5   4         20.02         28.27         9.75 o                         
   7   5   4         24.32         46.35         9.32 o                         
 -10   6   4        155.78        127.72        12.07 o                         
  -9   6   4        161.70        133.41        11.18 o                         
  -8   6   4        181.37        168.11        10.07 o                         
  -7   6   4        193.09        180.02        12.25 o                         
  -6   6   4        133.52        119.50         9.37 o                         
  -5   6   4        615.84        593.68        13.49 o                         
  -4   6   4       3862.16       3734.27        82.47 o                         
  -3   6   4        248.38        234.64        10.67 o                         
  -2   6   4        320.86        297.52        11.25 o                         
  -1   6   4        175.45        160.23         7.89 o                         
   0   6   4        139.66        127.34         7.49 o                         
   1   6   4        887.25        984.05        25.83 o                         
   2   6   4        598.25        525.29        24.78 o                         
   3   6   4        137.67        117.84        13.43 o                         
   4   6   4        333.01        277.70        18.29 o                         
   5   6   4         26.23         11.90        10.48 o                         
   6   6   4          1.03         15.73        11.01 o                         
 -10   7   4         98.60         97.90        13.13 o                         
  -9   7   4         62.68         71.18        10.61 o                         
  -8   7   4        134.05        122.06        10.99 o                         
  -7   7   4        479.85        479.65        23.04 o                         
  -6   7   4        357.33        356.78        11.68 o                         
  -5   7   4         80.64         80.53         9.19 o                         
  -4   7   4       1755.42       1750.33        35.65 o                         
  -3   7   4        943.98        949.43        21.19 o                         
  -2   7   4         33.59         34.49         7.95 o                         
  -1   7   4        164.24        176.59         8.69 o                         
   0   7   4         18.99         23.66         7.09 o                         
   1   7   4        809.43        853.24        56.26 o                         
   2   7   4        339.51        298.41        14.36 o                         
   3   7   4        103.65         90.92        15.63 o                         
   4   7   4         17.92          9.50        11.88 o                         
   5   7   4          0.33         31.39        26.60 o                         
   6   7   4         23.62         22.11        19.62 o                         
  -9   8   4        537.88        550.30        16.15 o                         
  -8   8   4         88.08         95.35        10.05 o                         
  -7   8   4         49.59         52.08        11.39 o                         
  -6   8   4       1277.90       1370.26        22.82 o                         
  -5   8   4          7.07         14.74         9.11 o                         
  -4   8   4        294.13        285.57        13.09 o                         
  -3   8   4          1.51         -2.80         8.72 o                         
  -2   8   4        420.02        390.91        21.37 o                         
  -1   8   4        412.70        417.10        14.49 o                         
   0   8   4         51.09         65.46         9.51 o                         
   1   8   4        148.56        124.15        17.82 o                         
   2   8   4         39.59         37.56        10.83 o                         
   3   8   4          0.51         -3.08        11.04 o                         
   4   8   4         40.55         33.59        17.16 o                         
   5   8   4          4.42          3.45        13.23 o                         
  -8   9   4         62.12         38.09        14.01 o                         
  -7   9   4        123.32        129.68        17.37 o                         
  -6   9   4         73.51         54.97        11.87 o                         
  -5   9   4        296.71        286.72        15.76 o                         
  -4   9   4        188.62        188.24        10.16 o                         
  -3   9   4        183.61        177.36        11.63 o                         
  -2   9   4         57.46         54.83         9.17 o                         
  -1   9   4        152.44        180.64        12.60 o                         
   0   9   4        334.78        363.26        20.35 o                         
   1   9   4         73.86         93.95        10.20 o                         
   2   9   4         33.18         25.94        13.20 o                         
   3   9   4         39.29         20.22        12.26 o                         
  -7  10   4          0.12          7.59        16.80 o                         
  -6  10   4        399.08        412.71        23.02 o                         
  -5  10   4          4.99         -4.14         8.78 o                         
  -4  10   4         93.28         90.45         9.18 o                         
  -3  10   4        884.54        943.05        26.91 o                         
  -2  10   4         53.92         66.63        12.38 o                         
  -1  10   4        169.53        217.36        13.03 o                         
   0  10   4         71.36         92.77        15.24 o                         
   1  10   4         13.26         19.66         9.52 o                         
   2  10   4        117.51        176.73        22.04 o                         
  -5  11   4         30.16         24.87        11.50 o                         
  -4  11   4          0.46         -4.04         9.93 o                         
  -3  11   4         29.87         36.09        11.21 o                         
  -2  11   4        117.94        132.47        15.84 o                         
  -1  11   4         19.01         26.73        14.30 o                         
  -3 -11   5        113.20        130.55        22.24 o                         
  -2 -11   5         25.41         33.19        17.82 o                         
  -1 -11   5        181.10        183.32        21.38 o                         
   0 -11   5         22.65         20.17         6.90 o                         
   1 -11   5         18.90         17.31         6.22 o                         
   2 -11   5        188.88        172.10        41.89 o                         
   3 -11   5        207.33        190.13        49.13 o                         
  -5 -10   5        154.50        192.90        15.44 o                         
  -4 -10   5          5.91         15.98        10.12 o                         
  -3 -10   5        106.85        113.02        12.85 o                         
  -2 -10   5         62.01         53.63         8.57 o                         
  -1 -10   5         77.31         57.09        17.16 o                         
   0 -10   5        316.36        304.16        18.46 o                         
   1 -10   5         16.74         14.05         5.92 o                         
   2 -10   5         11.39         10.17         5.04 o                         
   3 -10   5        338.54        273.16        18.93 o                         
   4 -10   5         47.40         44.79        10.64 o                         
   5 -10   5        418.76        506.35        29.03 o                         
  -6  -9   5          1.00         -3.93        21.82 o                         
  -5  -9   5         15.62         18.42        19.17 o                         
  -4  -9   5          0.64         10.70        18.34 o                         
  -3  -9   5        607.62        658.74        33.93 o                         
  -2  -9   5        482.05        537.45        16.57 o                         
  -1  -9   5        169.54        153.09         7.65 o                         
   0  -9   5         10.76          8.08         9.35 o                         
   1  -9   5        566.22        471.95        14.24 o                         
   2  -9   5        237.79        202.20        19.04 o                         
   3  -9   5        140.91        111.52        12.82 o                         
   4  -9   5          4.56         10.88         8.28 o                         
   5  -9   5         48.70         40.95         9.54 o                         
   6  -9   5        734.01        878.27        42.93 o                         
  -7  -8   5        101.27        106.58        11.24 o                         
  -6  -8   5         18.90         11.40         8.09 o                         
  -5  -8   5        800.65        791.37       128.86 o                         
  -4  -8   5        263.87        233.89        78.56 o                         
  -3  -8   5         41.88         53.23        15.52 o                         
  -2  -8   5        393.09        427.39        24.55 o                         
  -1  -8   5        138.55        141.71        16.28 o                         
   0  -8   5        517.12        451.66        16.77 o                         
   1  -8   5         16.55         23.98         5.57 o                         
   2  -8   5        193.34        187.18         7.96 o                         
   3  -8   5        425.13        437.42        19.08 o                         
   4  -8   5        334.14        373.78        12.46 o                         
   5  -8   5         11.37          5.42         8.28 o                         
   6  -8   5        225.68        220.57        16.85 o                         
   7  -8   5         22.19        -11.73        19.56 o                         
  -8  -7   5          5.02         14.87        33.17 o                         
  -7  -7   5         55.08         70.10        19.03 o                         
  -6  -7   5          0.25          5.30        15.61 o                         
  -5  -7   5        622.65        652.10        51.10 o                         
  -4  -7   5       1185.50       1202.10       129.04 o                         
  -3  -7   5        146.50        127.37        16.19 o                         
  -2  -7   5          0.32         -4.66        11.93 o                         
  -1  -7   5        380.32        377.84        15.39 o                         
   0  -7   5        301.03        253.91        28.43 o                         
   1  -7   5        737.76        664.20        31.82 o                         
   2  -7   5        184.88        163.78         7.72 o                         
   3  -7   5       1469.95       1423.04        49.78 o                         
   4  -7   5       1133.71       1126.49        24.56 o                         
   5  -7   5          5.06          6.39         8.33 o                         
   6  -7   5        510.99        552.10        28.16 o                         
   7  -7   5          3.14         -0.62         9.71 o                         
   8  -7   5         74.90         86.67        15.18 o                         
  -9  -6   5          4.47         -6.86        12.57 o                         
  -8  -6   5          6.75         -6.70        11.06 o                         
  -7  -6   5        649.67        711.53        19.38 o                         
  -6  -6   5        837.16        898.58        29.72 o                         
  -5  -6   5          7.15         30.41        23.44 o                         
  -4  -6   5        606.30        648.15        15.20 o                         
  -3  -6   5         24.37         19.49         5.30 o                         
  -2  -6   5       2114.52       2126.37        61.50 o                         
  -1  -6   5        880.04        776.63        32.03 o                         
   0  -6   5        207.03        182.78         7.52 o                         
   1  -6   5       1124.30       1095.91        15.97 o                         
   2  -6   5         74.76         55.61         5.18 o                         
   3  -6   5          2.22         -4.86         4.86 o                         
   4  -6   5         24.91         21.08         5.37 o                         
   5  -6   5         26.95         23.22         7.76 o                         
   6  -6   5        660.72        709.86        17.58 o                         
   7  -6   5        287.89        311.72        17.07 o                         
   8  -6   5         58.27         59.93        11.58 o                         
  -9  -5   5        148.82        159.00        21.51 o                         
  -8  -5   5        248.53        232.13        21.70 o                         
  -7  -5   5          8.92         -9.60         9.60 o                         
  -6  -5   5       1232.07       1277.08        38.56 o                         
  -5  -5   5         59.94         61.45         8.13 o                         
  -4  -5   5         93.77         59.93        12.34 o                         
  -3  -5   5          9.87         25.33        12.76 o                         
  -2  -5   5        116.10         98.97         6.71 o                         
  -1  -5   5       3186.45       3050.73        51.82 o                         
   0  -5   5         42.59         40.45         3.74 o                         
   1  -5   5          0.99          1.52         2.65 o                         
   2  -5   5       3283.95       3270.58        53.86 o                         
   3  -5   5         49.91         41.84         4.35 o                         
   4  -5   5       2426.20       2437.36        35.18 o                         
   5  -5   5       1786.57       1783.17        28.65 o                         
   6  -5   5         69.29         53.52         9.00 o                         
   7  -5   5       1161.49       1202.11        44.69 o                         
   8  -5   5          0.27          7.78         8.74 o                         
 -10  -4   5         53.46         48.19        15.53 o                         
  -9  -4   5        245.18        239.26        15.37 o                         
  -8  -4   5        571.46        606.55        19.53 o                         
  -7  -4   5         96.49         99.94        12.28 o                         
  -6  -4   5         93.63         94.27         9.51 o                         
  -5  -4   5         52.97         59.19         8.32 o                         
  -4  -4   5       6102.63       6213.88       124.84 o                         
  -3  -4   5       6236.07       6275.28       308.30 o                         
  -2  -4   5        138.50        121.72         9.54 o                         
  -1  -4   5       1472.84       1748.26        30.87 o                         
   0  -4   5        406.83        370.42         8.93 o                         
   1  -4   5       3254.08       3325.40        43.42 o                         
   2  -4   5        272.55        245.92         4.94 o                         
   3  -4   5         37.82         35.77         3.54 o                         
   4  -4   5         12.76          8.71         4.78 o                         
   5  -4   5       2653.08       2648.53        36.76 o                         
   6  -4   5        328.45        335.79        10.76 o                         
   7  -4   5         15.53         22.07         9.38 o                         
   8  -4   5         80.53         81.35        11.15 o                         
 -10  -3   5          5.83         11.78        12.74 o                         
  -9  -3   5        481.00        507.61        24.25 o                         
  -8  -3   5        355.79        369.19        15.63 o                         
  -7  -3   5          0.36          5.51         8.64 o                         
  -6  -3   5        827.16        853.94        20.52 o                         
  -5  -3   5         25.05         39.13         9.49 o                         
  -4  -3   5        739.72        726.25        19.63 o                         
  -3  -3   5       4327.41       4609.82        68.31 o                         
  -2  -3   5       1895.76       1959.18        30.95 o                         
  -1  -3   5       3065.25       2990.42        38.36 o                         
   0  -3   5         65.47         79.42         4.48 o                         
   1  -3   5        382.55        397.39        10.64 o                         
   2  -3   5       3310.48       3242.04        31.80 o                         
   3  -3   5        275.81        257.76         5.96 o                         
   4  -3   5         47.68         49.95         5.23 o                         
   5  -3   5        563.95        531.95        19.29 o                         
   6  -3   5        812.10        847.81        30.60 o                         
   7  -3   5        795.66        802.49        25.75 o                         
   8  -3   5         66.80         92.68        10.04 o                         
   9  -3   5          3.63         11.33        10.77 o                         
 -11  -2   5         26.54         29.23        12.60 o                         
 -10  -2   5        241.85        249.28        18.79 o                         
  -9  -2   5        345.26        351.31        16.34 o                         
  -8  -2   5         44.13         39.55        10.53 o                         
  -7  -2   5        483.02        467.06        12.87 o                         
  -6  -2   5       2926.79       3230.01        70.41 o                         
  -5  -2   5       2415.48       2656.26        42.13 o                         
  -4  -2   5        122.23        132.10         6.78 o                         
  -3  -2   5          1.99          3.29         5.81 o                         
  -2  -2   5         24.44         31.00         4.43 o                         
  -1  -2   5       2779.51       2689.22        68.68 o                         
   0  -2   5      11400.56      11611.96       125.54 o                         
   1  -2   5       1052.26       1210.30        21.89 o                         
   2  -2   5        124.22        111.77         3.68 o                         
   3  -2   5        452.88        442.20         7.46 o                         
   4  -2   5         44.04         52.84         5.66 o                         
   5  -2   5        411.90        399.17        10.65 o                         
   6  -2   5         77.59        128.50         9.65 o                         
   7  -2   5         42.88         51.65         8.69 o                         
   8  -2   5        294.98        323.98        12.00 o                         
   9  -2   5         19.26         24.70        11.94 o                         
 -11  -1   5        143.10        141.19        14.29 o                         
 -10  -1   5        172.77        180.44        13.10 o                         
  -9  -1   5        101.91         83.50         9.32 o                         
  -8  -1   5       1694.24       1858.50        32.10 o                         
  -7  -1   5          1.69         -2.92         6.98 o                         
  -6  -1   5        954.15       1129.46        20.51 o                         
  -5  -1   5        227.23        221.04        10.10 o                         
  -4  -1   5         25.10         17.82         5.35 o                         
  -3  -1   5       2573.00       2942.46        52.81 o                         
  -2  -1   5       2448.23       2613.97        39.99 o                         
  -1  -1   5         31.27         40.80         3.97 o                         
   0  -1   5       5239.33       5457.85       108.23 o                         
   1  -1   5        110.47        125.85         4.03 o                         
   2  -1   5       1359.77       1386.05        22.79 o                         
   3  -1   5        398.56        403.90         9.49 o                         
   4  -1   5          2.62          6.28         7.28 o                         
   5  -1   5        811.61        829.53        17.32 o                         
   6  -1   5       1002.43       1039.41        29.19 o                         
   7  -1   5         85.80         85.81         9.71 o                         
   8  -1   5        194.70        205.39        11.42 o                         
   9  -1   5         26.86         36.38        11.88 o                         
 -11   0   5         42.25         28.06        12.77 o                         
 -10   0   5        565.01        604.30        15.74 o                         
  -9   0   5          1.56         -7.21         8.69 o                         
  -8   0   5        123.66        130.17         9.19 o                         
  -7   0   5       2778.34       3134.41        37.65 o                         
  -6   0   5         47.29         39.73         7.09 o                         
  -5   0   5         36.91         32.16         6.05 o                         
  -4   0   5       2758.78       3485.14        66.57 o                         
  -3   0   5       5304.95       6273.51       176.73 o                         
  -2   0   5      10336.71      11229.07       136.10 o                         
  -1   0   5         96.65         97.27         4.88 o                         
   0   0   5       1460.14       1594.79        40.30 o                         
   1   0   5       2159.99       2210.70        41.85 o                         
   2   0   5       2690.99       2632.73        36.58 o                         
   3   0   5       3299.92       3277.43        70.20 o                         
   4   0   5        215.12        209.59         9.35 o                         
   5   0   5         36.27         28.61         8.16 o                         
   6   0   5        382.33        378.84        11.74 o                         
   7   0   5          1.52         10.20         8.29 o                         
   8   0   5        210.74        216.22        12.77 o                         
 -11   1   5        294.80        313.27        16.47 o                         
 -10   1   5        245.25        255.32        13.88 o                         
  -9   1   5        463.42        477.72        15.51 o                         
  -8   1   5        839.74        908.25        19.13 o                         
  -7   1   5          1.33          4.35         8.86 o                         
  -6   1   5         78.54         98.11         9.57 o                         
  -5   1   5       3193.36       3533.45        56.27 o                         
  -4   1   5       4339.00       4971.48        88.99 o                         
  -3   1   5         70.76         74.69         6.17 o                         
  -2   1   5          2.08          0.00         4.30 o                         
  -1   1   5        381.74        406.31        20.38 o                         
   0   1   5       4548.29       4657.03        93.12 o                         
   1   1   5        209.91        185.23         6.59 o                         
   2   1   5        189.76        178.59         6.43 o                         
   3   1   5        431.81        406.23        12.26 o                         
   4   1   5        366.25        384.46        12.86 o                         
   5   1   5        322.65        322.03        10.19 o                         
   6   1   5          3.39         -7.80         7.80 o                         
   7   1   5        151.99        185.61        11.03 o                         
   8   1   5        289.20        307.18        14.84 o                         
 -11   2   5          1.71          7.23        12.09 o                         
 -10   2   5        314.77        316.96        15.72 o                         
  -9   2   5        251.30        278.29        15.67 o                         
  -8   2   5        393.79        401.72        15.73 o                         
  -7   2   5        973.33       1139.68        23.15 o                         
  -6   2   5        162.37        155.03        10.46 o                         
  -5   2   5       2199.67       2383.45        58.92 o                         
  -4   2   5       4174.99       4337.02        82.24 o                         
  -3   2   5        314.01        253.85        14.22 o                         
  -2   2   5       3671.08       4300.69        62.57 o                         
  -1   2   5        920.90        976.84        29.19 o                         
   0   2   5       1735.97       1743.58        30.00 o                         
   1   2   5       5748.42       5577.73        81.98 o                         
   2   2   5          2.37         -2.52         4.91 o                         
   3   2   5         74.04         68.81         7.15 o                         
   4   2   5         36.78         32.77         6.84 o                         
   5   2   5         12.19         17.54         7.48 o                         
   6   2   5        509.82        500.06        12.73 o                         
   7   2   5        145.31        168.49        12.05 o                         
   8   2   5          7.78         14.16        12.73 o                         
 -11   3   5         20.92         27.07        16.14 o                         
 -10   3   5        658.82        673.36        24.38 o                         
  -9   3   5        837.66        862.12        25.35 o                         
  -8   3   5       1657.40       1691.22        30.78 o                         
  -7   3   5       1521.32       1571.22        28.16 o                         
  -6   3   5        993.81       1091.24        27.53 o                         
  -5   3   5        736.25        712.89        15.91 o                         
  -4   3   5         26.75          9.44         8.29 o                         
  -3   3   5        341.80        385.29        13.77 o                         
  -2   3   5       5345.22       5321.93        99.88 o                         
  -1   3   5      12216.39      12550.01       210.68 o                         
   0   3   5          1.42         -2.37         7.70 o                         
   1   3   5        377.84        408.81        16.18 o                         
   2   3   5        343.72        335.42        11.51 o                         
   3   3   5        211.93        185.95         8.92 o                         
   4   3   5         27.96         22.30         7.87 o                         
   5   3   5          6.17         -4.66        10.26 o                         
   6   3   5          4.50         -3.87         9.18 o                         
   7   3   5        565.49        585.67        32.62 o                         
 -11   4   5        223.04        231.07        17.03 o                         
 -10   4   5         67.54         49.98        13.45 o                         
  -9   4   5       1115.18       1133.73        25.34 o                         
  -8   4   5         13.62          4.65        10.88 o                         
  -7   4   5       2929.07       2936.87        66.43 o                         
  -6   4   5        144.95        142.99         7.92 o                         
  -5   4   5         67.51         57.62         8.26 o                         
  -4   4   5        418.01        425.40        13.90 o                         
  -3   4   5        778.18        748.21        17.97 o                         
  -2   4   5        319.52        276.40        11.37 o                         
  -1   4   5       4322.31       4403.61        81.42 o                         
   0   4   5        973.21        935.10        14.63 o                         
   1   4   5        800.67        801.14        18.75 o                         
   2   4   5         73.40         77.63        13.84 o                         
   3   4   5          0.49         -8.36         8.36 o                         
   4   4   5        512.11        468.75        18.67 o                         
   5   4   5        369.91        384.86        16.11 o                         
   6   4   5         18.34         11.72        10.59 o                         
   7   4   5         31.23         42.10        14.00 o                         
 -11   5   5        392.80        375.28        20.18 o                         
 -10   5   5        218.53        208.81        15.54 o                         
  -9   5   5         67.13         58.28        12.61 o                         
  -8   5   5       1289.31       1245.62        22.96 o                         
  -7   5   5       2035.35       1947.29        44.66 o                         
  -6   5   5        370.21        360.65        11.23 o                         
  -5   5   5        188.64        190.13         9.90 o                         
  -4   5   5       2369.41       2427.67        50.46 o                         
  -3   5   5       4013.41       4049.86        73.07 o                         
  -2   5   5         10.73          7.30         8.97 o                         
  -1   5   5       1579.12       1561.37        31.95 o                         
   0   5   5          0.58         -1.36         6.73 o                         
   1   5   5        262.56        272.44        14.90 o                         
   2   5   5       1316.27       1236.10        48.46 o                         
   3   5   5        378.51        346.86        25.59 o                         
   4   5   5         64.84         49.66        21.82 o                         
   5   5   5         36.35         12.87        10.56 o                         
   6   5   5         23.21          4.10        11.74 o                         
 -10   6   5         10.81         -3.31        12.59 o                         
  -9   6   5        850.42        740.99        23.16 o                         
  -8   6   5        426.18        396.81        14.38 o                         
  -7   6   5         34.13         33.49        12.37 o                         
  -6   6   5         19.01         10.84         8.73 o                         
  -5   6   5          8.56          0.90         8.35 o                         
  -4   6   5          3.06         -1.09        10.30 o                         
  -3   6   5        395.29        401.12        13.82 o                         
  -2   6   5        366.85        358.79        13.06 o                         
  -1   6   5        800.84        771.31        23.48 o                         
   0   6   5        249.07        229.25        10.95 o                         
   1   6   5          2.39         14.46         8.58 o                         
   2   6   5        672.33        624.61        33.70 o                         
   3   6   5          1.56          6.38        15.06 o                         
   4   6   5         23.96         36.85        19.00 o                         
   5   6   5          2.24        -13.90        13.90 o                         
   6   6   5         31.14         42.10        31.07 o                         
 -10   7   5         11.55         29.35        10.82 o                         
  -9   7   5        142.14        142.99        11.87 o                         
  -8   7   5       1229.55       1336.14        26.69 o                         
  -7   7   5          2.81        -13.05        13.05 o                         
  -6   7   5        532.63        514.18        15.50 o                         
  -5   7   5        379.06        353.80        13.33 o                         
  -4   7   5        308.86        311.33        16.17 o                         
  -3   7   5       1251.70       1297.34        26.97 o                         
  -2   7   5        157.55        135.51        10.96 o                         
  -1   7   5        718.35        657.31        17.62 o                         
   0   7   5       1880.35       1958.02        67.18 o                         
   1   7   5          4.27         14.92        27.44 o                         
   2   7   5        572.28        584.54        25.87 o                         
   3   7   5         26.72         22.69        11.97 o                         
   4   7   5         99.68         95.05        24.84 o                         
   5   7   5         23.70         17.16        19.62 o                         
  -9   8   5         10.12         11.69        11.32 o                         
  -8   8   5         80.33         74.74        11.56 o                         
  -7   8   5        112.64        116.32        10.59 o                         
  -6   8   5        459.08        487.13        15.70 o                         
  -5   8   5         61.43         53.81        10.28 o                         
  -4   8   5        129.72        117.11        10.13 o                         
  -3   8   5        276.22        280.48        18.40 o                         
  -2   8   5        772.72        807.44        22.42 o                         
  -1   8   5         85.07         83.80         9.37 o                         
   0   8   5        108.95        139.13        11.78 o                         
   1   8   5        118.92        145.62        15.59 o                         
   2   8   5        144.00        154.56        13.96 o                         
   3   8   5          4.61          3.47        13.79 o                         
   4   8   5          0.42        -14.80        16.80 o                         
  -8   9   5        213.45        257.30        13.84 o                         
  -7   9   5         57.11         45.54        13.31 o                         
  -6   9   5         36.13         32.38        12.52 o                         
  -5   9   5        516.08        524.34        24.08 o                         
  -4   9   5         19.83         11.42         8.73 o                         
  -3   9   5         10.01          6.80        10.52 o                         
  -2   9   5        748.45        764.14        29.78 o                         
  -1   9   5        138.48        155.51        12.51 o                         
   0   9   5        248.85        288.04        21.02 o                         
   1   9   5         68.21         76.48        13.77 o                         
   2   9   5         22.04         27.85        10.43 o                         
   3   9   5         79.73         97.23        13.89 o                         
  -7  10   5        502.43        573.33        33.70 o                         
  -6  10   5         17.77         -0.67        10.17 o                         
  -5  10   5         59.88         48.63        10.81 o                         
  -4  10   5        131.36        131.86        10.60 o                         
  -3  10   5         12.48         30.14        10.91 o                         
  -2  10   5         70.47         84.48        12.95 o                         
  -1  10   5          0.71         21.07        11.02 o                         
   0  10   5          2.54         19.66        14.57 o                         
   1  10   5        100.77        104.57        15.67 o                         
  -4  11   5         88.42         87.05        13.03 o                         
  -3  11   5         36.24         47.15        12.38 o                         
  -2 -11   6        398.92        425.72        20.59 o                         
  -1 -11   6         22.02         25.65        11.63 o                         
   0 -11   6          0.41          7.10         8.04 o                         
   1 -11   6         79.09         84.41        16.87 o                         
   2 -11   6         19.66         37.13        14.69 o                         
  -5 -10   6          0.56         -7.83        11.25 o                         
  -4 -10   6         23.43         37.50        10.30 o                         
  -3 -10   6         38.01         48.22         9.33 o                         
  -2 -10   6        351.77        382.09        12.88 o                         
  -1 -10   6        413.15        397.40        18.20 o                         
   0 -10   6          0.32          0.94        15.14 o                         
   1 -10   6         21.90         17.43         6.88 o                         
   2 -10   6         42.56         31.40         6.44 o                         
   3 -10   6         18.22         16.62        14.83 o                         
   4 -10   6        194.09        184.90        11.03 o                         
  -6  -9   6         11.23         -1.54        21.62 o                         
  -5  -9   6         42.89         49.25        21.68 o                         
  -4  -9   6        846.43        868.08        41.16 o                         
  -3  -9   6        116.75        109.09        19.59 o                         
  -2  -9   6          1.22         -5.27        10.96 o                         
  -1  -9   6        272.81        256.04        14.28 o                         
   0  -9   6          4.13          3.61         9.59 o                         
   1  -9   6        468.22        456.98        15.80 o                         
   2  -9   6          6.55         12.76         6.55 o                         
   3  -9   6         20.57          9.61        10.11 o                         
   4  -9   6        284.02        275.11        17.54 o                         
   5  -9   6        216.57        202.71        16.27 o                         
   6  -9   6        114.46        156.23        14.72 o                         
  -7  -8   6        154.24        161.78        21.12 o                         
  -6  -8   6         79.69         72.25        18.31 o                         
  -5  -8   6          1.01        -24.39        24.39 o                         
  -4  -8   6        117.25        114.07        19.93 o                         
  -3  -8   6        881.16        902.49        37.42 o                         
  -2  -8   6         55.64         54.87        10.54 o                         
  -1  -8   6         52.09         45.61         9.92 o                         
   0  -8   6        224.17        189.89        12.44 o                         
   1  -8   6         84.60         71.06         9.91 o                         
   2  -8   6        781.13        742.70        24.96 o                         
   3  -8   6         12.57         -0.95         6.74 o                         
   4  -8   6          1.41          0.00         6.67 o                         
   5  -8   6        685.29        727.41        34.58 o                         
   6  -8   6         74.21         88.05        12.60 o                         
  -8  -7   6         18.15          7.21        10.68 o                         
  -7  -7   6         26.11         24.41        11.58 o                         
  -6  -7   6        249.87        270.67        11.73 o                         
  -5  -7   6        558.10        572.71        17.19 o                         
  -4  -7   6         32.40         23.96         4.30 o                         
  -3  -7   6          1.73          2.80         2.96 o                         
  -2  -7   6         99.00         69.91        12.50 o                         
  -1  -7   6       3126.40       3148.21        77.48 o                         
   0  -7   6        169.99        144.83         7.06 o                         
   1  -7   6        917.72        863.40        28.05 o                         
   2  -7   6        100.91         80.21         8.75 o                         
   3  -7   6         92.07         72.22         8.22 o                         
   4  -7   6        183.73        148.41        11.17 o                         
   5  -7   6        126.42        128.18         9.74 o                         
   6  -7   6        132.82        160.37        11.00 o                         
   7  -7   6        419.74        457.50        31.28 o                         
  -9  -6   6         67.90         55.97        12.49 o                         
  -8  -6   6        299.97        314.79        16.88 o                         
  -7  -6   6         34.89         12.87        10.38 o                         
  -6  -6   6          1.23        -10.42        10.42 o                         
  -5  -6   6        231.54        254.10        11.15 o                         
  -4  -6   6         58.69         48.02        10.72 o                         
  -3  -6   6       2815.52       2831.80        96.04 o                         
  -2  -6   6        258.36        233.66        12.40 o                         
  -1  -6   6        226.88        228.06         9.11 o                         
   0  -6   6       1385.71       1390.97        27.01 o                         
   1  -6   6          1.90          3.92         3.28 o                         
   2  -6   6        507.93        483.67        10.69 o                         
   3  -6   6        133.12        126.67         6.72 o                         
   4  -6   6         16.67          7.27         6.66 o                         
   5  -6   6       1099.92       1172.81        41.31 o                         
   6  -6   6         41.76         42.45         8.65 o                         
   7  -6   6         10.13         10.48         8.67 o                         
  -9  -5   6        161.71        148.77        14.31 o                         
  -8  -5   6         90.39         74.22        12.15 o                         
  -7  -5   6        110.01        114.47        12.21 o                         
  -6  -5   6        256.83        264.86        15.63 o                         
  -5  -5   6        355.34        350.87        16.38 o                         
  -4  -5   6        102.58        103.07        15.26 o                         
  -3  -5   6       3700.85       3881.51        72.83 o                         
  -2  -5   6       3912.77       3890.58        55.53 o                         
  -1  -5   6         60.16         44.66         4.65 o                         
   0  -5   6         62.45         66.85         5.19 o                         
   1  -5   6          1.66         -2.48         3.07 o                         
   2  -5   6        899.29        863.11        11.75 o                         
   3  -5   6        173.79        159.38         8.91 o                         
   4  -5   6        258.21        231.78        12.26 o                         
   5  -5   6        192.26        198.70        12.28 o                         
   6  -5   6        637.13        667.79        15.99 o                         
   7  -5   6        178.78        168.00        10.90 o                         
   8  -5   6         10.58         21.79         9.90 o                         
 -10  -4   6        287.58        307.91        18.09 o                         
  -9  -4   6        100.49         92.79        13.64 o                         
  -8  -4   6        554.27        581.63        28.47 o                         
  -7  -4   6         82.41         78.07        10.91 o                         
  -6  -4   6         92.49         83.10        10.20 o                         
  -5  -4   6       2778.85       2873.56        71.07 o                         
  -4  -4   6        684.20        687.56        30.79 o                         
  -3  -4   6         51.89         51.71         9.88 o                         
  -2  -4   6       1962.93       2044.58        25.91 o                         
  -1  -4   6         21.09         17.19         3.45 o                         
   0  -4   6       2829.90       2791.91        67.37 o                         
   1  -4   6        140.05         97.01         4.09 o                         
   2  -4   6         34.41         31.16         3.18 o                         
   3  -4   6         33.34         35.36         3.96 o                         
   4  -4   6        204.59        180.61         7.53 o                         
   5  -4   6        317.43        295.34        11.18 o                         
   6  -4   6        163.92        196.91         9.51 o                         
   7  -4   6          6.69         16.22         7.97 o                         
   8  -4   6        393.21        396.51        17.73 o                         
 -10  -3   6        142.47        146.89        14.85 o                         
  -9  -3   6        363.61        383.02        17.73 o                         
  -8  -3   6        414.17        460.24        21.26 o                         
  -7  -3   6         51.00         45.62         9.87 o                         
  -6  -3   6          6.27          9.96        10.90 o                         
  -5  -3   6        331.72        359.40        13.26 o                         
  -4  -3   6       5074.57       5408.85        90.88 o                         
  -3  -3   6          2.59         -1.19         5.50 o                         
  -2  -3   6        397.18        309.67        10.09 o                         
  -1  -3   6         32.45         26.74         3.17 o                         
   0  -3   6       3808.21       3588.83        74.29 o                         
   1  -3   6       1924.90       1801.45        29.34 o                         
   2  -3   6         56.62         57.72         3.35 o                         
   3  -3   6          0.38          0.70         3.41 o                         
   4  -3   6        454.80        422.99        19.03 o                         
   5  -3   6        162.64        175.85         8.59 o                         
   6  -3   6       2511.13       2626.33        80.29 o                         
   7  -3   6          9.01         33.02         9.38 o                         
   8  -3   6        205.22        228.97        15.07 o                         
 -11  -2   6          5.02         22.03        14.37 o                         
 -10  -2   6       1425.61       1452.72        62.04 o                         
  -9  -2   6         20.97         21.87        11.50 o                         
  -8  -2   6         31.45         20.64         7.95 o                         
  -7  -2   6       1623.96       1806.94        27.08 o                         
  -6  -2   6         13.17         14.66         6.67 o                         
  -5  -2   6        603.76        672.62        35.33 o                         
  -4  -2   6         59.20         74.10         8.56 o                         
  -3  -2   6          0.05          0.55         5.05 o                         
  -2  -2   6      15047.81      15775.77       219.51 o                         
  -1  -2   6       2186.88       2257.80        38.30 o                         
   0  -2   6       3546.17       4138.38        47.26 o                         
   1  -2   6         23.01         27.32         6.68 o                         
   2  -2   6         32.29         28.48         3.56 o                         
   3  -2   6        495.49        450.22         9.64 o                         
   4  -2   6        192.10        204.71        12.75 o                         
   5  -2   6        784.02        791.40        17.61 o                         
   6  -2   6        835.14        855.65        22.96 o                         
   7  -2   6        703.60        817.78        26.19 o                         
   8  -2   6         15.12         15.40        12.09 o                         
 -11  -1   6         40.24         34.67        13.48 o                         
 -10  -1   6        220.03        227.95        14.78 o                         
  -9  -1   6       1130.73       1184.92        27.05 o                         
  -8  -1   6       1120.86       1190.99        20.22 o                         
  -7  -1   6         32.34         23.09         8.32 o                         
  -6  -1   6        567.99        639.80        15.09 o                         
  -5  -1   6        102.70         92.82         6.60 o                         
  -4  -1   6        867.28        890.47        18.37 o                         
  -3  -1   6        389.46        382.27        16.18 o                         
  -2  -1   6       3602.89       4020.78        65.37 o                         
  -1  -1   6      10086.74      10638.64       136.62 o                         
   0  -1   6        114.94         87.31         6.88 o                         
   1  -1   6       2220.97       2260.26        43.81 o                         
   2  -1   6        492.12        500.86         9.49 o                         
   3  -1   6        291.97        269.04         7.06 o                         
   4  -1   6       2051.15       2018.62        68.27 o                         
   5  -1   6         39.98         44.53        10.12 o                         
   6  -1   6        114.32         98.42         9.66 o                         
   7  -1   6        572.13        616.96        18.72 o                         
   8  -1   6         11.00         29.52        12.12 o                         
 -11   0   6        693.87        747.86        20.72 o                         
 -10   0   6         13.01          4.63         9.55 o                         
  -9   0   6        772.85        822.21        17.77 o                         
  -8   0   6        143.47        130.29         9.55 o                         
  -7   0   6       1440.38       1664.30        37.48 o                         
  -6   0   6          5.50          0.64         9.21 o                         
  -5   0   6        173.25        191.73        10.95 o                         
  -4   0   6       1700.11       1885.57        54.37 o                         
  -3   0   6       5541.91       6171.35       109.52 o                         
  -2   0   6       1851.65       1976.04        37.78 o                         
  -1   0   6          1.16         -2.42         3.84 o                         
   0   0   6         64.44         77.46         5.39 o                         
   1   0   6       5098.75       4947.81        65.49 o                         
   2   0   6        674.45        580.18        11.28 o                         
   3   0   6         51.83         62.11         6.39 o                         
   4   0   6         23.40          9.70         8.98 o                         
   5   0   6        243.28        243.35        12.98 o                         
   6   0   6         95.11         78.80         9.32 o                         
   7   0   6          6.98         26.73        12.53 o                         
   8   0   6         25.00         39.58        10.46 o                         
 -11   1   6        278.31        292.86        15.85 o                         
 -10   1   6         22.32         12.25        11.45 o                         
  -9   1   6       1795.72       1955.35        31.70 o                         
  -8   1   6          8.15          0.43         9.53 o                         
  -7   1   6        624.43        720.62        23.31 o                         
  -6   1   6        689.06        776.89        20.40 o                         
  -5   1   6        106.85        157.38        10.39 o                         
  -4   1   6        968.51       1133.22        25.39 o                         
  -3   1   6       1164.79       1152.61        27.26 o                         
  -2   1   6        169.72        174.66         8.65 o                         
  -1   1   6       3080.51       3437.97       114.51 o                         
   0   1   6        185.44        178.12         8.23 o                         
   1   1   6       1780.27       1725.21        22.92 o                         
   2   1   6        813.07        776.01        19.82 o                         
   3   1   6          5.41         -0.76         5.29 o                         
   4   1   6        615.91        623.58        13.80 o                         
   5   1   6         23.39         24.23         8.04 o                         
   6   1   6          3.17          1.98         8.65 o                         
   7   1   6        542.78        607.75        20.49 o                         
   8   1   6          5.02         27.56        10.50 o                         
 -11   2   6          7.26          4.78        13.74 o                         
 -10   2   6         93.85         91.14        12.36 o                         
  -9   2   6       1319.53       1404.98        27.51 o                         
  -8   2   6       1520.98       1692.50        31.17 o                         
  -7   2   6        148.59        153.85        12.03 o                         
  -6   2   6       1165.72       1224.99        26.81 o                         
  -5   2   6        781.53        856.74        20.73 o                         
  -4   2   6        104.24         79.16         7.05 o                         
  -3   2   6       7377.33       8615.10       229.05 o                         
  -2   2   6         16.12         18.13         6.50 o                         
  -1   2   6       5921.64       6347.60       216.89 o                         
   0   2   6       3036.39       2957.78        46.95 o                         
   1   2   6        375.14        363.86         9.90 o                         
   2   2   6        166.46        150.96         8.06 o                         
   3   2   6         91.36         73.93         8.74 o                         
   4   2   6        300.31        267.87        10.93 o                         
   5   2   6        450.92        475.57        14.05 o                         
   6   2   6          7.05         -4.03         9.40 o                         
   7   2   6          3.64         13.81        14.95 o                         
 -11   3   6        689.04        679.49        23.39 o                         
 -10   3   6        587.30        606.97        21.26 o                         
  -9   3   6          2.33         -1.68        12.50 o                         
  -8   3   6       1471.06       1514.84        29.28 o                         
  -7   3   6         45.48         46.57        10.73 o                         
  -6   3   6        868.70        874.19        22.56 o                         
  -5   3   6          6.90          2.32         8.91 o                         
  -4   3   6        358.52        362.19        13.99 o                         
  -3   3   6       2473.58       2665.56        91.48 o                         
  -2   3   6       1070.74       1126.99        38.13 o                         
  -1   3   6          9.26         -4.95         8.01 o                         
   0   3   6       1045.15       1116.08        20.38 o                         
   1   3   6         73.87         58.04        10.75 o                         
   2   3   6        510.54        491.47        16.65 o                         
   3   3   6        127.48        122.68        10.18 o                         
   4   3   6         35.14         32.06         9.03 o                         
   5   3   6        247.23        245.39        12.61 o                         
   6   3   6        293.56        283.62        17.83 o                         
   7   3   6         28.67         29.83        15.21 o                         
 -11   4   6        145.45        156.69        16.50 o                         
 -10   4   6        999.10       1001.22        23.97 o                         
  -9   4   6         76.95         70.07        12.87 o                         
  -8   4   6         22.64         12.12        10.91 o                         
  -7   4   6       1175.15       1149.56        38.66 o                         
  -6   4   6        461.47        471.99        15.32 o                         
  -5   4   6        588.96        592.90        17.82 o                         
  -4   4   6        323.36        316.02        12.12 o                         
  -3   4   6        550.73        524.51        20.07 o                         
  -2   4   6       4532.77       4452.41        86.18 o                         
  -1   4   6        933.35        982.48        17.67 o                         
   0   4   6       1722.65       1751.32        25.07 o                         
   1   4   6        520.25        521.91        14.61 o                         
   2   4   6        313.51        321.86        18.57 o                         
   3   4   6        661.43        652.31        28.79 o                         
   4   4   6          0.11         -9.97         9.97 o                         
   5   4   6        243.25        262.34        14.16 o                         
   6   4   6         10.24         -0.95        12.13 o                         
 -11   5   6         16.84          2.32        14.56 o                         
 -10   5   6         50.17         44.65        13.75 o                         
  -9   5   6        114.08        101.84        13.29 o                         
  -8   5   6       3046.46       2863.70        57.06 o                         
  -7   5   6        134.08        125.90        11.12 o                         
  -6   5   6         38.81         25.29         7.87 o                         
  -5   5   6        102.31         95.26        11.18 o                         
  -4   5   6        269.85        284.37        13.38 o                         
  -3   5   6        612.73        590.94        18.37 o                         
  -2   5   6         17.24         23.04         9.44 o                         
  -1   5   6         56.40         34.62         8.03 o                         
   0   5   6       2680.03       2766.02        42.78 o                         
   1   5   6        678.35        690.38        19.56 o                         
   2   5   6         53.42         26.70        24.53 o                         
   3   5   6         28.85         28.63        16.20 o                         
   4   5   6         69.41         87.03        17.94 o                         
   5   5   6         49.09         10.54        27.09 o                         
   6   5   6         14.38         -6.85        12.81 o                         
 -10   6   6        714.83        655.76        28.31 o                         
  -9   6   6          5.83         -3.58        12.51 o                         
  -8   6   6        391.27        354.04        14.59 o                         
  -7   6   6       1115.03       1116.05        36.76 o                         
  -6   6   6       1002.73        994.64        21.22 o                         
  -5   6   6        300.08        269.25        16.76 o                         
  -4   6   6        225.45        201.14        15.00 o                         
  -3   6   6         49.88         53.92         9.03 o                         
  -2   6   6       1589.59       1605.90        38.35 o                         
  -1   6   6         32.59         19.61         8.83 o                         
   0   6   6        518.87        558.19        24.34 o                         
   1   6   6       1038.68       1066.29        47.94 o                         
   2   6   6         33.22         36.92        15.31 o                         
   3   6   6        421.00        446.81        28.32 o                         
   4   6   6          7.39         14.84        17.60 o                         
   5   6   6          0.70         -0.14        20.12 o                         
 -10   7   6        727.95        698.55        27.42 o                         
  -9   7   6       1004.14       1005.54        35.34 o                         
  -8   7   6          9.10         24.48        15.79 o                         
  -7   7   6        422.77        407.31        15.08 o                         
  -6   7   6        190.94        178.85        13.94 o                         
  -5   7   6        550.51        522.68        20.93 o                         
  -4   7   6       1307.12       1321.45        33.94 o                         
  -3   7   6          0.12          0.49         9.59 o                         
  -2   7   6        373.36        386.95        11.85 o                         
  -1   7   6        546.51        535.85        15.82 o                         
   0   7   6        222.36        243.14        15.23 o                         
   1   7   6         49.06         45.83        26.75 o                         
   2   7   6          7.55          4.92        23.26 o                         
   3   7   6        132.93        141.51        14.99 o                         
   4   7   6          1.96         39.48        18.50 o                         
  -9   8   6        266.13        255.64        16.45 o                         
  -8   8   6         11.07         -7.83        13.80 o                         
  -7   8   6        689.35        705.09        28.51 o                         
  -6   8   6          3.60          1.58        10.37 o                         
  -5   8   6         66.77         55.38        11.52 o                         
  -4   8   6         29.81         28.87        11.04 o                         
  -3   8   6         87.79         76.87        10.23 o                         
  -2   8   6          1.86         -9.74         9.74 o                         
  -1   8   6        603.78        634.36        22.87 o                         
   0   8   6          0.63         21.25         9.36 o                         
   1   8   6        275.27        294.03        22.62 o                         
   2   8   6         85.01        112.58        14.64 o                         
   3   8   6         12.55         26.12        13.26 o                         
  -8   9   6          2.37         -7.23        14.48 o                         
  -7   9   6        770.58        848.08        35.38 o                         
  -6   9   6        453.41        466.56        20.75 o                         
  -5   9   6         62.82         56.93        11.81 o                         
  -4   9   6         22.20         17.06        11.58 o                         
  -3   9   6         19.73         19.52        11.52 o                         
  -2   9   6        328.47        358.54        14.45 o                         
  -1   9   6        241.74        285.11        12.80 o                         
   0   9   6         18.99         18.12        13.13 o                         
   1   9   6         90.48        101.46        15.27 o                         
   2   9   6         48.52         63.94        14.12 o                         
  -6  10   6         69.82         53.40        14.75 o                         
  -5  10   6          1.08         -4.27        11.07 o                         
  -4  10   6         90.92         92.93        11.06 o                         
  -3  10   6          7.00         14.66        10.83 o                         
  -2  10   6         42.03         57.68        10.82 o                         
  -1  10   6        202.27        252.55        21.11 o                         
   0  10   6        128.57        151.21        17.08 o                         
  -1 -11   7         47.80         46.43        12.09 o                         
   0 -11   7         76.18         81.00        19.62 o                         
   1 -11   7         34.20         32.13        14.12 o                         
  -4 -10   7          0.20          5.82        14.66 o                         
  -3 -10   7        794.65        802.66        28.62 o                         
  -2 -10   7         98.96        102.00         7.70 o                         
  -1 -10   7         16.64          9.00        10.46 o                         
   0 -10   7          0.28         -5.94         9.98 o                         
   1 -10   7         39.09         43.42         9.82 o                         
   2 -10   7        242.99        246.76        17.29 o                         
   3 -10   7         39.58         41.88         9.94 o                         
  -6  -9   7         22.03         37.73        21.61 o                         
  -5  -9   7        314.87        343.37        22.35 o                         
  -4  -9   7          0.32         11.70        13.50 o                         
  -3  -9   7         22.10         31.88        13.28 o                         
  -2  -9   7        245.74        235.60        15.57 o                         
  -1  -9   7        318.97        283.30        18.12 o                         
   0  -9   7        754.22        761.37        77.94 o                         
   1  -9   7         38.01         27.79        13.47 o                         
   2  -9   7          2.96          5.51         5.25 o                         
   3  -9   7        260.51        252.05        17.81 o                         
   4  -9   7          1.35         -6.45         6.45 o                         
   5  -9   7         14.96         12.17         9.35 o                         
  -7  -8   7         53.86         58.02        19.74 o                         
  -6  -8   7        138.70        106.15        35.79 o                         
  -5  -8   7        182.30        178.72        18.34 o                         
  -4  -8   7        494.90        523.96        23.41 o                         
  -3  -8   7        140.51        124.58        13.90 o                         
  -2  -8   7         19.95         15.52        10.16 o                         
  -1  -8   7        266.03        211.41        20.76 o                         
   0  -8   7       1305.51       1248.76        66.14 o                         
   1  -8   7        869.68        873.35        50.11 o                         
   2  -8   7         93.19         95.85         6.53 o                         
   3  -8   7          3.17          2.23         5.22 o                         
   4  -8   7        162.04        171.52        10.24 o                         
   5  -8   7        263.85        269.19        12.94 o                         
   6  -8   7        148.00        158.56        11.62 o                         
  -8  -7   7        139.04        166.84        12.95 o                         
  -7  -7   7         65.43         73.47        10.33 o                         
  -6  -7   7        219.43        240.94        12.29 o                         
  -5  -7   7        403.90        438.47        23.74 o                         
  -4  -7   7         84.93         81.01         5.99 o                         
  -3  -7   7        442.96        440.12        18.80 o                         
  -2  -7   7       1686.47       1712.64        44.63 o                         
  -1  -7   7         84.86         80.60         6.89 o                         
   0  -7   7         34.47         25.66         5.12 o                         
   1  -7   7        100.18         92.08         6.15 o                         
   2  -7   7          0.22         -4.04         4.51 o                         
   3  -7   7        550.77        547.04        12.77 o                         
   4  -7   7         17.66         20.21         7.47 o                         
   5  -7   7          4.82          7.03         7.76 o                         
   6  -7   7        342.10        369.13        21.92 o                         
  -9  -6   7          4.84         -2.24        12.12 o                         
  -8  -6   7         89.21         91.39        12.68 o                         
  -7  -6   7        138.42        160.47        16.48 o                         
  -6  -6   7          4.36          0.38        10.11 o                         
  -5  -6   7        184.42        198.32        10.76 o                         
  -4  -6   7        539.87        546.27        17.53 o                         
  -3  -6   7          0.10         -6.42         6.42 o                         
  -2  -6   7       2172.37       2184.26        56.24 o                         
  -1  -6   7        619.50        600.57        14.29 o                         
   0  -6   7         50.57         52.97         4.91 o                         
   1  -6   7         88.30         89.10         4.11 o                         
   2  -6   7        212.10        190.90         6.84 o                         
   3  -6   7       1231.72       1256.41        18.13 o                         
   4  -6   7        634.23        658.90        16.97 o                         
   5  -6   7        194.56        189.74         9.77 o                         
   6  -6   7        135.26        140.57        10.06 o                         
   7  -6   7         85.46         84.92        10.41 o                         
  -9  -5   7        170.46        184.58        20.61 o                         
  -8  -5   7        139.90        146.62        13.70 o                         
  -7  -5   7        420.28        421.57        19.77 o                         
  -6  -5   7        115.47        106.36        10.37 o                         
  -5  -5   7         37.97         28.23        14.52 o                         
  -4  -5   7       3087.36       3154.35        87.52 o                         
  -3  -5   7         80.46         69.72         6.54 o                         
  -2  -5   7        530.37        501.25        11.17 o                         
  -1  -5   7          9.30          7.59         3.72 o                         
   0  -5   7        812.03        775.73        38.53 o                         
   1  -5   7       1697.75       1722.89        24.38 o                         
   2  -5   7         18.32         21.93         3.17 o                         
   3  -5   7        783.18        765.79        11.72 o                         
   4  -5   7         75.94         73.62         6.65 o                         
   5  -5   7         33.53         22.32         6.72 o                         
   6  -5   7        152.74        167.39        10.05 o                         
   7  -5   7         35.24         45.34         9.14 o                         
 -10  -4   7        225.85        268.09        17.13 o                         
  -9  -4   7        135.06        155.72        17.48 o                         
  -8  -4   7          1.88          4.52        14.86 o                         
  -7  -4   7        293.47        292.01        15.07 o                         
  -6  -4   7        336.63        362.76        15.44 o                         
  -5  -4   7          0.48          1.62         8.64 o                         
  -4  -4   7        111.95        111.19         9.26 o                         
  -3  -4   7       1611.58       1608.08        55.17 o                         
  -2  -4   7       1506.70       1541.17        23.44 o                         
  -1  -4   7       1942.35       1931.15        59.78 o                         
   0  -4   7        916.45        908.92        19.98 o                         
   1  -4   7        785.34        795.21        13.90 o                         
   2  -4   7       1722.57       1725.15        23.52 o                         
   3  -4   7        531.86        499.48        11.16 o                         
   4  -4   7        875.68        904.59        30.03 o                         
   5  -4   7         13.71         10.65         6.60 o                         
   6  -4   7        268.23        276.08        12.82 o                         
   7  -4   7        233.47        218.70        15.21 o                         
 -10  -3   7          0.78         10.26        12.06 o                         
  -9  -3   7        884.15        947.83        48.88 o                         
  -8  -3   7         69.59         72.14        12.06 o                         
  -7  -3   7         23.58         29.12        12.97 o                         
  -6  -3   7         72.40         79.97         7.04 o                         
  -5  -3   7       1934.99       2055.88        54.80 o                         
  -4  -3   7       2479.67       2651.09        43.15 o                         
  -3  -3   7        122.02        126.45         7.09 o                         
  -2  -3   7        883.56        904.84        22.90 o                         
  -1  -3   7       7250.86       7380.04        90.79 o                         
   0  -3   7       1964.76       1987.83        25.16 o                         
   1  -3   7        125.64        107.29         6.33 o                         
   2  -3   7        469.57        443.31         9.78 o                         
   3  -3   7        103.13        105.03         4.84 o                         
   4  -3   7        298.84        245.20        14.24 o                         
   5  -3   7        483.89        474.53        20.71 o                         
   6  -3   7          5.51          8.03         6.78 o                         
   7  -3   7        147.95        148.03        14.86 o                         
 -11  -2   7        720.44        788.90        31.13 o                         
 -10  -2   7         61.40         58.71        13.02 o                         
  -9  -2   7        309.45        313.31        14.18 o                         
  -8  -2   7        126.21        140.67         9.94 o                         
  -7  -2   7        993.91       1061.36        26.74 o                         
  -6  -2   7       1250.02       1416.14        63.82 o                         
  -5  -2   7        115.81        128.22         8.45 o                         
  -4  -2   7         40.11         45.53         6.97 o                         
  -3  -2   7       5038.78       5384.37       119.96 o                         
  -2  -2   7          3.52          1.92         6.58 o                         
  -1  -2   7       1267.96       1428.19        19.93 o                         
   0  -2   7        480.75        452.11        10.39 o                         
   1  -2   7         37.93         29.33         5.89 o                         
   2  -2   7       1653.03       1582.20        20.97 o                         
   3  -2   7         68.20         91.39         4.41 o                         
   4  -2   7          6.63          4.45         5.35 o                         
   5  -2   7        461.72        477.85        21.29 o                         
   6  -2   7         59.54         56.17        10.97 o                         
   7  -2   7          6.44          3.46        11.54 o                         
 -11  -1   7        431.82        461.34        18.95 o                         
 -10  -1   7        206.30        196.36        11.97 o                         
  -9  -1   7        434.48        431.96        14.24 o                         
  -8  -1   7        219.43        197.70        12.32 o                         
  -7  -1   7         19.83         16.05         8.76 o                         
  -6  -1   7        919.91       1054.41        23.04 o                         
  -5  -1   7       1227.87       1373.17        41.28 o                         
  -4  -1   7        321.35        339.91        14.66 o                         
  -3  -1   7       6194.01       7335.97       106.08 o                         
  -2  -1   7       2181.42       2387.96        29.85 o                         
  -1  -1   7        879.25        834.40        13.60 o                         
   0  -1   7        465.41        458.89        13.13 o                         
   1  -1   7        143.54        114.83         5.17 o                         
   2  -1   7       1276.76       1204.78        23.00 o                         
   3  -1   7       1564.69       1524.62        27.55 o                         
   4  -1   7        471.44        435.11        14.74 o                         
   5  -1   7          6.25          8.32        10.01 o                         
   6  -1   7         57.00         64.57        11.37 o                         
   7  -1   7        385.64        397.06        19.90 o                         
 -11   0   7          1.42          7.76        12.28 o                         
 -10   0   7        161.22        153.48        13.33 o                         
  -9   0   7       1690.16       1876.96        40.72 o                         
  -8   0   7       2083.90       2452.11        46.30 o                         
  -7   0   7        139.67        157.29        13.03 o                         
  -6   0   7          4.97          6.80         9.28 o                         
  -5   0   7       1250.27       1483.62        29.63 o                         
  -4   0   7         27.77         27.90         8.93 o                         
  -3   0   7       2106.05       2083.91        34.51 o                         
  -2   0   7       1298.61       1406.84        22.31 o                         
  -1   0   7       1611.40       1741.08        43.59 o                         
   0   0   7       3045.92       3086.41        42.36 o                         
   1   0   7        100.12         70.41         5.33 o                         
   2   0   7        558.97        551.19        10.68 o                         
   3   0   7         42.73         43.36         5.37 o                         
   4   0   7          3.13          6.78         9.76 o                         
   5   0   7        529.58        546.11        18.68 o                         
   6   0   7        201.34        203.11        11.07 o                         
   7   0   7          2.43         21.92         8.79 o                         
 -11   1   7        589.85        613.97        19.88 o                         
 -10   1   7        282.53        285.05        15.23 o                         
  -9   1   7         12.55          7.37        10.87 o                         
  -8   1   7       2197.39       2361.44        39.20 o                         
  -7   1   7        132.16        139.77        13.27 o                         
  -6   1   7         97.88        103.59        11.58 o                         
  -5   1   7         50.36         40.66         7.45 o                         
  -4   1   7       1313.36       1332.54        20.79 o                         
  -3   1   7        392.08        359.01        11.63 o                         
  -2   1   7       1172.41       1179.17        67.41 o                         
  -1   1   7        685.80        713.13        20.13 o                         
   0   1   7       4565.39       4655.24        53.88 o                         
   1   1   7       2377.09       2296.01        39.36 o                         
   2   1   7        764.71        748.49        13.81 o                         
   3   1   7       2445.75       2467.49        33.04 o                         
   4   1   7         16.54         19.90         8.20 o                         
   5   1   7        376.85        382.66        13.49 o                         
   6   1   7        170.55        161.71        11.27 o                         
   7   1   7         33.90         32.73        10.56 o                         
 -11   2   7        103.99        117.85        14.03 o                         
 -10   2   7       2476.49       2540.31        42.22 o                         
  -9   2   7        684.30        695.00        19.08 o                         
  -8   2   7        417.43        422.55        17.28 o                         
  -7   2   7          6.73         -1.60        11.30 o                         
  -6   2   7        433.23        458.10        15.55 o                         
  -5   2   7       3496.29       3677.84        69.44 o                         
  -4   2   7        202.14        182.03        11.15 o                         
  -3   2   7        873.70        897.79        48.38 o                         
  -2   2   7       3965.45       3947.77       143.87 o                         
  -1   2   7         43.63         27.55         9.17 o                         
   0   2   7        114.82        140.55         9.71 o                         
   1   2   7         11.71         12.62         6.53 o                         
   2   2   7         13.30         11.10         7.56 o                         
   3   2   7        542.29        542.16        15.66 o                         
   4   2   7        124.90        125.45        10.41 o                         
   5   2   7        100.44         97.45        11.22 o                         
   6   2   7         68.49         58.58        10.82 o                         
   7   2   7          4.19          2.25        10.89 o                         
 -11   3   7        117.26        117.74        16.87 o                         
 -10   3   7        207.93        208.26        16.17 o                         
  -9   3   7        776.02        803.26        22.61 o                         
  -8   3   7        436.85        442.19        17.58 o                         
  -7   3   7       1182.17       1174.88        41.18 o                         
  -6   3   7        293.29        273.58        11.39 o                         
  -5   3   7         31.97         39.16        10.85 o                         
  -4   3   7        812.67        817.57        43.84 o                         
  -3   3   7        281.82        282.86        13.57 o                         
  -2   3   7          5.82         14.87         8.17 o                         
  -1   3   7       1285.64       1318.60        29.03 o                         
   0   3   7        294.87        299.62        12.35 o                         
   1   3   7        975.50       1002.72        18.87 o                         
   2   3   7        546.63        570.67        32.05 o                         
   3   3   7         82.60         80.36        21.61 o                         
   4   3   7        350.53        366.60        13.83 o                         
   5   3   7        195.45        175.66        12.79 o                         
   6   3   7         91.18         84.28        11.81 o                         
 -11   4   7        224.40        222.22        18.06 o                         
 -10   4   7         38.17         23.97        12.23 o                         
  -9   4   7         50.37         38.45        12.73 o                         
  -8   4   7        287.74        275.11        14.49 o                         
  -7   4   7       3426.38       3289.13        67.41 o                         
  -6   4   7       2155.89       2134.22        64.06 o                         
  -5   4   7         19.07         14.12         9.49 o                         
  -4   4   7        324.33        318.34        14.88 o                         
  -3   4   7        454.53        486.24        16.63 o                         
  -2   4   7       4968.85       5060.86        83.86 o                         
  -1   4   7        411.59        442.30        12.56 o                         
   0   4   7        146.84        164.04        10.34 o                         
   1   4   7        424.53        416.70        20.10 o                         
   2   4   7        456.69        510.17        19.22 o                         
   3   4   7        129.31        151.88        36.02 o                         
   4   4   7        116.45        120.51        16.93 o                         
   5   4   7          0.17        -12.95        12.95 o                         
   6   4   7         74.10         67.42        14.04 o                         
 -11   5   7        141.86        146.05        15.63 o                         
 -10   5   7        269.64        253.56        16.25 o                         
  -9   5   7       1399.75       1363.73        36.12 o                         
  -8   5   7         72.48         56.69        10.90 o                         
  -7   5   7         15.86         10.63         8.47 o                         
  -6   5   7        637.25        576.27        28.85 o                         
  -5   5   7          3.93        -10.21        11.45 o                         
  -4   5   7        919.26        922.88        23.59 o                         
  -3   5   7        322.42        332.54        22.22 o                         
  -2   5   7          1.62        -10.18        10.41 o                         
  -1   5   7        970.75       1036.20        17.89 o                         
   0   5   7        166.04        174.85        10.43 o                         
   1   5   7        272.16        282.87        13.90 o                         
   2   5   7         79.60        120.97        15.74 o                         
   3   5   7          1.32        -12.48        15.73 o                         
   4   5   7        437.85        466.57        21.67 o                         
   5   5   7          1.22          2.56        18.23 o                         
 -10   6   7          3.81         -1.21        13.60 o                         
  -9   6   7       1071.05       1021.85        33.94 o                         
  -8   6   7        474.76        425.00        21.45 o                         
  -7   6   7         58.17         53.25         9.73 o                         
  -6   6   7        195.20        191.29        14.54 o                         
  -5   6   7          0.36        -12.32        12.32 o                         
  -4   6   7        966.29        961.84        35.43 o                         
  -3   6   7        865.47        865.14        23.02 o                         
  -2   6   7         98.18         68.81        12.49 o                         
  -1   6   7        553.53        569.02        24.41 o                         
   0   6   7        117.88        143.66        16.01 o                         
   1   6   7        218.26        247.79        15.78 o                         
   2   6   7        703.49        853.06        49.90 o                         
   3   6   7          6.92         23.18        18.48 o                         
   4   6   7         49.24         69.52        17.95 o                         
  -9   7   7          5.99         10.51        12.67 o                         
  -8   7   7          5.67         -4.28        11.47 o                         
  -7   7   7        371.06        356.66        15.36 o                         
  -6   7   7        591.92        544.27        23.06 o                         
  -5   7   7          0.82          2.96        13.55 o                         
  -4   7   7        438.31        414.14        18.24 o                         
  -3   7   7        159.93        142.70        12.39 o                         
  -2   7   7          3.59         -8.63         8.63 o                         
  -1   7   7         23.33         27.85        11.47 o                         
   0   7   7        115.16        120.27        13.27 o                         
   1   7   7         42.70         59.58        21.31 o                         
   2   7   7        288.01        302.89        27.11 o                         
   3   7   7         74.58        114.15        20.48 o                         
  -9   8   7        135.67        127.72        14.15 o                         
  -8   8   7        138.82        145.81        16.11 o                         
  -7   8   7        113.14        107.43        13.67 o                         
  -6   8   7        859.57        857.18        22.24 o                         
  -5   8   7         18.23         30.90        14.66 o                         
  -4   8   7        232.11        222.40        15.16 o                         
  -3   8   7         74.92         61.06        10.42 o                         
  -2   8   7        203.45        187.74        12.99 o                         
  -1   8   7        250.08        268.14        13.83 o                         
   0   8   7        227.11        243.86        15.55 o                         
   1   8   7         23.30         18.29        23.85 o                         
   2   8   7         20.35         35.69        17.64 o                         
  -7   9   7        342.40        374.66        17.73 o                         
  -6   9   7          4.77         11.80        12.17 o                         
  -5   9   7         37.86         35.04        14.35 o                         
  -4   9   7          0.04        -12.29        12.42 o                         
  -3   9   7        673.52        709.66        20.27 o                         
  -2   9   7         58.60         61.70        11.69 o                         
  -1   9   7         20.38         37.37        13.05 o                         
   0   9   7         43.99         50.24        14.47 o                         
   1   9   7         10.43          5.84        18.94 o                         
  -5  10   7        112.96        115.35        13.70 o                         
  -4  10   7          2.36          3.39        12.82 o                         
  -3  10   7          2.51          7.34        11.06 o                         
  -2  10   7        145.97        178.56        13.67 o                         
  -4 -10   8        117.38        139.02        17.16 o                         
  -3 -10   8         13.74         19.80        13.51 o                         
  -2 -10   8         19.97          7.56        11.76 o                         
  -1 -10   8          0.65         -9.88        10.45 o                         
   0 -10   8        127.64        101.51         7.71 o                         
   1 -10   8        505.92        555.20        98.43 o                         
   2 -10   8          7.35         12.14         8.20 o                         
  -5  -9   8         52.05         44.24        16.14 o                         
  -4  -9   8        116.85        103.86        16.03 o                         
  -3  -9   8         96.90         82.37        13.97 o                         
  -2  -9   8        564.27        512.66        20.69 o                         
  -1  -9   8        349.77        360.33        16.68 o                         
   0  -9   8         27.65         22.09         6.63 o                         
   1  -9   8        189.94        179.21        13.67 o                         
   2  -9   8         70.46         59.74         6.17 o                         
   3  -9   8        105.03         94.59         6.77 o                         
   4  -9   8          0.13        -12.40        12.40 o                         
  -7  -8   8         15.60        -12.45        15.91 o                         
  -6  -8   8        278.79        284.34        16.96 o                         
  -5  -8   8          9.05         14.18         4.33 o                         
  -4  -8   8        141.03        126.12         7.16 o                         
  -3  -8   8         47.82         30.15         4.80 o                         
  -2  -8   8        562.51        486.96        28.13 o                         
  -1  -8   8       1202.63       1098.44        44.48 o                         
   0  -8   8        113.69         98.41         5.52 o                         
   1  -8   8        357.53        339.58        22.02 o                         
   2  -8   8          4.30          6.99         4.39 o                         
   3  -8   8         63.10         38.46         5.63 o                         
   4  -8   8        395.27        389.70        10.77 o                         
   5  -8   8          1.21        -12.57        12.57 o                         
  -8  -7   8         32.89         27.50        11.26 o                         
  -7  -7   8        458.21        497.78        20.56 o                         
  -6  -7   8         13.70          5.61         9.28 o                         
  -5  -7   8        343.36        335.82        12.44 o                         
  -4  -7   8        433.64        419.34        12.98 o                         
  -3  -7   8        477.25        455.82        12.88 o                         
  -2  -7   8          2.07         -1.48         8.98 o                         
  -1  -7   8        233.15        201.73         7.49 o                         
   0  -7   8        120.93        107.77         6.25 o                         
   1  -7   8        552.56        557.84        25.02 o                         
   2  -7   8       1272.80       1227.80        70.07 o                         
   3  -7   8         39.30         42.88         4.18 o                         
   4  -7   8        165.88        168.26         9.00 o                         
   5  -7   8         82.41         70.42         8.82 o                         
   6  -7   8         10.77         -6.29        12.66 o                         
  -9  -6   8         96.00         92.04        15.21 o                         
  -8  -6   8          5.87          9.71        11.25 o                         
  -7  -6   8          1.39          1.92        11.34 o                         
  -6  -6   8        160.02        167.04        11.91 o                         
  -5  -6   8         91.67         80.44        11.83 o                         
  -4  -6   8         48.21         29.87         7.53 o                         
  -3  -6   8       1301.84       1283.24        45.14 o                         
  -2  -6   8         49.90         39.87         5.56 o                         
  -1  -6   8         60.12         56.28         6.52 o                         
   0  -6   8        318.40        279.91        20.71 o                         
   1  -6   8        253.23        233.58         8.03 o                         
   2  -6   8       3138.54       3159.62        77.46 o                         
   3  -6   8         86.10         73.91         8.00 o                         
   4  -6   8        311.34        321.53        13.28 o                         
   5  -6   8         26.79         36.16         7.30 o                         
   6  -6   8          1.55          7.94         7.92 o                         
  -9  -5   8        571.22        613.19        40.49 o                         
  -8  -5   8       1072.82       1083.44        75.36 o                         
  -7  -5   8         81.75         75.83        11.70 o                         
  -6  -5   8        141.53        141.91        15.32 o                         
  -5  -5   8          9.43          6.64         9.31 o                         
  -4  -5   8       2116.78       2212.06        49.90 o                         
  -3  -5   8        170.65        143.01         6.01 o                         
  -2  -5   8         54.41         48.11         4.97 o                         
  -1  -5   8        430.49        425.00        12.31 o                         
   0  -5   8       1730.98       1722.38        41.16 o                         
   1  -5   8        294.74        238.02        16.79 o                         
   2  -5   8         39.03         49.39         5.35 o                         
   3  -5   8        617.21        553.36        24.36 o                         
   4  -5   8        362.57        339.28        15.14 o                         
   5  -5   8         46.85         37.74         7.07 o                         
   6  -5   8          0.02         -0.80         7.02 o                         
 -10  -4   8          1.31         29.06        13.68 o                         
  -9  -4   8         31.67         36.59        13.23 o                         
  -8  -4   8        418.48        450.64        31.10 o                         
  -7  -4   8        292.19        304.71        18.75 o                         
  -6  -4   8          3.55          1.87         9.97 o                         
  -5  -4   8          6.00          5.40         8.95 o                         
  -4  -4   8         18.44          4.65         7.52 o                         
  -3  -4   8       2017.23       2047.51        50.81 o                         
  -2  -4   8        275.01        271.43         9.47 o                         
  -1  -4   8       1061.57       1073.38        23.64 o                         
   0  -4   8       1438.26       1438.40        37.77 o                         
   1  -4   8        816.03        759.39        21.53 o                         
   2  -4   8        933.79        946.05        20.65 o                         
   3  -4   8         35.83         30.08         4.33 o                         
   4  -4   8        156.88        135.60         7.64 o                         
   5  -4   8        573.23        565.98        14.90 o                         
   6  -4   8          8.77         13.33         7.68 o                         
   7  -4   8          4.91          4.22         8.43 o                         
 -10  -3   8        521.46        533.13        22.47 o                         
  -9  -3   8        180.72        197.30        15.50 o                         
  -8  -3   8         47.30         34.86        12.18 o                         
  -7  -3   8         56.40         69.02         8.32 o                         
  -6  -3   8       1410.93       1584.80        39.58 o                         
  -5  -3   8       2388.18       2608.96        45.51 o                         
  -4  -3   8        591.39        588.91        14.74 o                         
  -3  -3   8        699.00        705.59        19.24 o                         
  -2  -3   8       1834.14       1902.12        29.50 o                         
  -1  -3   8          3.41          3.52         4.57 o                         
   0  -3   8        609.86        573.22        12.27 o                         
   1  -3   8          5.18         -2.95         5.36 o                         
   2  -3   8         52.94         50.92         6.01 o                         
   3  -3   8       1326.86       1337.14        29.44 o                         
   4  -3   8        327.43        329.28        13.20 o                         
   5  -3   8          8.95         24.48         6.55 o                         
   6  -3   8         24.86         27.39         7.28 o                         
   7  -3   8          1.84          1.30         9.61 o                         
 -11  -2   8         10.58         16.25        14.01 o                         
 -10  -2   8        414.96        420.83        18.17 o                         
  -9  -2   8        153.52        154.65        11.06 o                         
  -8  -2   8        548.36        632.58        24.96 o                         
  -7  -2   8        525.40        581.60        16.40 o                         
  -6  -2   8        124.00        127.05         8.83 o                         
  -5  -2   8        790.45        883.98        25.60 o                         
  -4  -2   8       2105.60       2337.37        53.53 o                         
  -3  -2   8        775.98        845.15        17.70 o                         
  -2  -2   8        597.86        666.98        12.88 o                         
  -1  -2   8         19.45         10.34         4.41 o                         
   0  -2   8        776.88        798.32        18.57 o                         
   1  -2   8       3203.01       3086.55        62.50 o                         
   2  -2   8         70.97         72.56         7.57 o                         
   3  -2   8       1488.18       1427.61        31.54 o                         
   4  -2   8         53.84         54.47         6.25 o                         
   5  -2   8        610.72        610.68        22.77 o                         
   6  -2   8        262.01        249.84        11.14 o                         
   7  -2   8          3.51         21.12         8.93 o                         
 -11  -1   8          0.68          9.30        11.86 o                         
 -10  -1   8          1.15        -10.06        11.27 o                         
  -9  -1   8         12.54         -5.40        11.11 o                         
  -8  -1   8        459.26        497.56        18.63 o                         
  -7  -1   8       2910.81       3434.81        67.33 o                         
  -6  -1   8         57.37         69.42         9.38 o                         
  -5  -1   8        509.19        549.18        31.46 o                         
  -4  -1   8       2697.49       3205.76        60.48 o                         
  -3  -1   8        768.54        851.01        15.62 o                         
  -2  -1   8       2025.57       2156.27        27.69 o                         
  -1  -1   8        275.64        257.15         7.58 o                         
   0  -1   8        314.00        329.15        12.26 o                         
   1  -1   8       3441.30       3258.96        74.10 o                         
   2  -1   8        730.92        704.87        17.52 o                         
   3  -1   8       1004.94        983.30        24.93 o                         
   4  -1   8         35.00         47.53         8.76 o                         
   5  -1   8          0.23         -3.02         9.54 o                         
   6  -1   8        143.02        160.31        28.04 o                         
   7  -1   8        110.04        139.20        14.43 o                         
 -11   0   8         55.75         54.41        12.97 o                         
 -10   0   8        908.56        922.46        24.58 o                         
  -9   0   8       1075.33       1040.63        39.52 o                         
  -8   0   8         14.56          9.52        12.98 o                         
  -7   0   8        120.63        114.89        12.92 o                         
  -6   0   8        405.31        466.00        14.61 o                         
  -5   0   8       2780.37       3070.90        51.47 o                         
  -4   0   8        843.03        846.83        19.15 o                         
  -3   0   8        655.06        677.27        15.71 o                         
  -2   0   8       1090.47       1145.30        25.24 o                         
  -1   0   8        943.49       1015.26        29.11 o                         
   0   0   8       1304.50       1387.45        35.59 o                         
   1   0   8         37.02         30.23         5.63 o                         
   2   0   8        887.92        831.12        13.26 o                         
   3   0   8        628.07        543.68        22.53 o                         
   4   0   8        612.90        612.97        27.47 o                         
   5   0   8          4.82         11.21         8.43 o                         
   6   0   8         17.61         13.67         9.82 o                         
   7   0   8         25.36         38.80        10.87 o                         
 -11   1   8        147.67        124.50        16.89 o                         
 -10   1   8        128.94        112.50        13.40 o                         
  -9   1   8       1181.77       1266.61        43.84 o                         
  -8   1   8        236.91        265.70        16.96 o                         
  -7   1   8         18.05         28.48        11.60 o                         
  -6   1   8         12.03         12.42        10.80 o                         
  -5   1   8        426.44        420.71        11.54 o                         
  -4   1   8       4932.71       5087.19        78.21 o                         
  -3   1   8          5.75          3.37         6.20 o                         
  -2   1   8        225.66        243.58        13.33 o                         
  -1   1   8       1867.81       1944.11        26.83 o                         
   0   1   8        345.29        336.53        13.60 o                         
   1   1   8       1216.08       1175.91        17.55 o                         
   2   1   8        211.37        195.89         8.02 o                         
   3   1   8          4.63         -0.05         7.54 o                         
   4   1   8        832.38        851.71        33.48 o                         
   5   1   8          3.30          1.84         9.85 o                         
   6   1   8         38.24         32.18        10.67 o                         
 -11   2   8        263.28        252.58        15.91 o                         
 -10   2   8         19.96          9.43        12.12 o                         
  -9   2   8          7.99          6.01        13.25 o                         
  -8   2   8         49.39         36.63        13.50 o                         
  -7   2   8       2001.36       1994.83        64.86 o                         
  -6   2   8       3301.26       3387.76       112.25 o                         
  -5   2   8        320.97        294.89        11.23 o                         
  -4   2   8         43.31         41.78         6.92 o                         
  -3   2   8        457.79        431.77        15.29 o                         
  -2   2   8        318.44        292.52        22.59 o                         
  -1   2   8          3.45          1.02         9.82 o                         
   0   2   8          0.26          2.61         6.68 o                         
   1   2   8         50.80         49.48         7.31 o                         
   2   2   8       1251.00       1281.73        29.77 o                         
   3   2   8         45.70         32.05        10.31 o                         
   4   2   8          1.86          0.73         9.89 o                         
   5   2   8        118.23        101.35        12.01 o                         
   6   2   8         75.73         63.25        11.52 o                         
 -11   3   8        418.87        423.88        20.66 o                         
 -10   3   8          6.49         17.15        13.26 o                         
  -9   3   8        291.52        278.89        16.93 o                         
  -8   3   8        483.24        463.62        16.62 o                         
  -7   3   8        781.90        709.51        28.92 o                         
  -6   3   8       1426.41       1443.97        28.78 o                         
  -5   3   8        761.69        773.11        22.56 o                         
  -4   3   8        658.98        632.43        28.39 o                         
  -3   3   8         56.03         53.54         7.90 o                         
  -2   3   8         50.48         56.81        12.60 o                         
  -1   3   8        932.92        953.70        20.45 o                         
   0   3   8        836.07        886.68        17.09 o                         
   1   3   8        127.10        124.62         9.62 o                         
   2   3   8        865.35        868.68        36.77 o                         
   3   3   8        142.68        127.25        16.76 o                         
   4   3   8        804.19        889.38        26.79 o                         
   5   3   8         90.77         72.79        12.10 o                         
 -11   4   8          1.82         17.11        14.32 o                         
 -10   4   8          0.54         -8.04        12.23 o                         
  -9   4   8       1155.92       1131.81        34.06 o                         
  -8   4   8       2739.31       2769.47        46.13 o                         
  -7   4   8        813.57        784.70        24.98 o                         
  -6   4   8        385.23        364.31        14.59 o                         
  -5   4   8         45.54         33.27        12.72 o                         
  -4   4   8       1319.45       1286.76        38.53 o                         
  -3   4   8       1529.50       1509.80        36.48 o                         
  -2   4   8        198.03        182.54        11.41 o                         
  -1   4   8         10.13         -4.52        11.74 o                         
   0   4   8        193.62        228.49        13.30 o                         
   1   4   8        140.94        146.64        20.55 o                         
   2   4   8         53.12         60.65        13.36 o                         
   3   4   8         54.34         78.42        17.42 o                         
   4   4   8         10.29         -2.48        17.43 o                         
   5   4   8        143.19        165.88        20.52 o                         
 -10   5   8          9.63         -1.28        13.86 o                         
  -9   5   8          0.24        -12.16        13.52 o                         
  -8   5   8        399.12        348.98        16.72 o                         
  -7   5   8       1108.58       1017.51        23.08 o                         
  -6   5   8        562.53        544.67        22.51 o                         
  -5   5   8       1116.70       1089.47        23.88 o                         
  -4   5   8          0.02          4.69        11.85 o                         
  -3   5   8        608.07        593.61        23.12 o                         
  -2   5   8        186.65        188.73        11.09 o                         
  -1   5   8        119.88        111.11         9.82 o                         
   0   5   8         55.57         63.90         9.61 o                         
   1   5   8        128.09        153.76        19.71 o                         
   2   5   8        166.40        208.98        18.08 o                         
   3   5   8        589.88        634.68        24.53 o                         
   4   5   8          1.67         -6.79        18.19 o                         
 -10   6   8        465.71        432.78        24.39 o                         
  -9   6   8         41.41         25.88        11.59 o                         
  -8   6   8         54.26         36.59         9.77 o                         
  -7   6   8         33.69         27.10        11.37 o                         
  -6   6   8        518.02        477.36        19.71 o                         
  -5   6   8       3706.95       3588.99        76.29 o                         
  -4   6   8        113.86         93.21        14.39 o                         
  -3   6   8        190.12        162.19        15.41 o                         
  -2   6   8         61.23         26.55        10.12 o                         
  -1   6   8        167.46        163.57        10.50 o                         
   0   6   8        466.54        520.99        26.35 o                         
   1   6   8         52.86         34.87        16.17 o                         
   2   6   8         20.24         60.73        22.86 o                         
   3   6   8        129.72        181.47        21.08 o                         
  -9   7   8         47.61         37.93        12.20 o                         
  -8   7   8        172.75        177.46        11.66 o                         
  -7   7   8        902.57        834.33        40.08 o                         
  -6   7   8         45.01         24.31        16.59 o                         
  -5   7   8        237.28        213.58        17.10 o                         
  -4   7   8        487.39        522.70        20.84 o                         
  -3   7   8        120.31        112.87        13.62 o                         
  -2   7   8         23.60         16.48        10.64 o                         
  -1   7   8         65.44         64.08        11.58 o                         
   0   7   8         67.21         97.04        13.52 o                         
   1   7   8        317.70        362.88        26.03 o                         
   2   7   8         86.63         92.61        17.77 o                         
  -8   8   8        198.39        187.51        15.16 o                         
  -7   8   8        624.62        597.83        22.48 o                         
  -6   8   8        138.32        132.71        17.88 o                         
  -5   8   8         28.99         26.60        15.58 o                         
  -4   8   8         12.79          5.45        14.81 o                         
  -3   8   8         51.95         36.07        10.21 o                         
  -2   8   8        475.98        483.26        19.89 o                         
  -1   8   8         20.04         29.79        13.18 o                         
   0   8   8         32.26         30.46        13.15 o                         
   1   8   8          3.87         16.63        20.60 o                         
  -7   9   8         60.05         69.80        13.52 o                         
  -6   9   8         33.04         36.60        15.18 o                         
  -5   9   8         88.31        117.28        27.14 o                         
  -4   9   8         80.46         85.62        13.88 o                         
  -3   9   8         56.62         50.27        12.12 o                         
  -2   9   8          4.26          6.48        11.08 o                         
  -1   9   8         53.65         87.58        27.37 o                         
  -2 -10   9         15.26         18.15        13.69 o                         
  -1 -10   9        141.84        130.13        14.86 o                         
   0 -10   9        320.43        358.93        26.03 o                         
  -5  -9   9         59.86         64.81        16.43 o                         
  -4  -9   9          3.20         13.07        13.46 o                         
  -3  -9   9        139.34        158.16        24.97 o                         
  -2  -9   9         27.05         16.48         8.24 o                         
  -1  -9   9         30.02         20.75         6.36 o                         
   0  -9   9        348.84        323.39        23.12 o                         
   1  -9   9          0.65          5.21         5.15 o                         
   2  -9   9        101.87         96.34        13.40 o                         
   3  -9   9          0.44         -1.32        12.77 o                         
  -6  -8   9        452.86        459.41        36.55 o                         
  -5  -8   9        202.88        204.87        12.08 o                         
  -4  -8   9          0.26         -0.11        12.53 o                         
  -3  -8   9         57.23         52.74        12.15 o                         
  -2  -8   9        193.44        186.40         8.70 o                         
  -1  -8   9        139.48        115.13         7.40 o                         
   0  -8   9         95.51         80.21         5.15 o                         
   1  -8   9         68.44         39.68         9.84 o                         
   2  -8   9        568.93        655.49        25.02 o                         
   3  -8   9        178.92        189.20        15.15 o                         
   4  -8   9          5.05         -3.69        16.37 o                         
  -7  -7   9          0.70          4.92        10.56 o                         
  -6  -7   9          0.52          0.41        10.52 o                         
  -5  -7   9        659.28        652.51        32.47 o                         
  -4  -7   9          6.20          3.65         7.69 o                         
  -3  -7   9          4.87         -4.49         9.46 o                         
  -2  -7   9        267.08        205.66        16.29 o                         
  -1  -7   9         17.69         -1.56         5.42 o                         
   0  -7   9       1195.63       1279.28        37.18 o                         
   1  -7   9        283.82        287.98         9.24 o                         
   2  -7   9         31.55         27.73         7.52 o                         
   3  -7   9        378.07        389.64        16.74 o                         
   4  -7   9          0.24         -0.12        10.34 o                         
   5  -7   9         89.40         88.97        13.46 o                         
  -8  -6   9        503.45        554.44        23.52 o                         
  -7  -6   9        676.64        773.72        30.63 o                         
  -6  -6   9        140.23        154.32        16.19 o                         
  -5  -6   9        142.85        154.92        14.91 o                         
  -4  -6   9        115.62        107.09         8.86 o                         
  -3  -6   9        307.88        292.50        12.72 o                         
  -2  -6   9        221.83        211.78        16.61 o                         
  -1  -6   9          0.51         -1.40         8.90 o                         
   0  -6   9        616.23        604.17        57.53 o                         
   1  -6   9       1831.76       1848.30        55.68 o                         
   2  -6   9        100.60        110.78         8.03 o                         
   3  -6   9        121.45        113.14         7.77 o                         
   4  -6   9          2.67         -5.10         9.59 o                         
   5  -6   9         54.60         51.44        11.68 o                         
  -9  -5   9        188.95        249.75        23.23 o                         
  -8  -5   9         21.89          6.58        12.21 o                         
  -7  -5   9        905.17        937.81        31.30 o                         
  -6  -5   9         89.61         53.13        17.80 o                         
  -5  -5   9        812.34        791.42        20.52 o                         
  -4  -5   9        122.00        107.82         9.87 o                         
  -3  -5   9         53.15         49.33         5.40 o                         
  -2  -5   9        677.96        668.50        23.62 o                         
  -1  -5   9        649.40        709.95        14.48 o                         
   0  -5   9          3.04         -4.13         6.54 o                         
   1  -5   9        362.35        360.14        10.25 o                         
   2  -5   9         37.60         28.37         5.89 o                         
   3  -5   9       1772.89       1726.77        29.34 o                         
   4  -5   9         67.64         44.05        12.59 o                         
   5  -5   9         11.82          9.82         6.26 o                         
   6  -5   9         42.24         46.88        11.76 o                         
 -10  -4   9        141.29        156.27        16.75 o                         
  -9  -4   9        697.98        771.64        45.00 o                         
  -8  -4   9          0.30        -11.58        14.78 o                         
  -7  -4   9        307.05        310.92        16.57 o                         
  -6  -4   9        162.52        157.32        12.54 o                         
  -5  -4   9        471.73        414.42        11.19 o                         
  -4  -4   9        321.66        286.79        11.40 o                         
  -3  -4   9        203.63        205.54        11.70 o                         
  -2  -4   9          6.74          6.40         6.81 o                         
  -1  -4   9       1014.70       1015.20        18.49 o                         
   0  -4   9         56.40         34.86         6.10 o                         
   1  -4   9       1148.65       1180.35        26.30 o                         
   2  -4   9          7.07         -0.64         5.53 o                         
   3  -4   9        754.89        748.59        23.96 o                         
   4  -4   9        720.44        659.52        36.68 o                         
   5  -4   9          1.67          6.71         6.85 o                         
   6  -4   9        104.45         76.19        11.96 o                         
 -10  -3   9         60.00         41.62        14.80 o                         
  -9  -3   9         42.21         24.97        12.02 o                         
  -8  -3   9          0.13          2.84         8.07 o                         
  -7  -3   9       3460.28       3666.85        80.12 o                         
  -6  -3   9       1218.21       1299.63        36.21 o                         
  -5  -3   9         61.98         58.51         9.31 o                         
  -4  -3   9         87.77         96.88         9.47 o                         
  -3  -3   9        414.09        405.95        12.50 o                         
  -2  -3   9       1007.37       1033.21        17.53 o                         
  -1  -3   9        273.98        272.33         9.82 o                         
   0  -3   9        342.25        347.65        16.49 o                         
   1  -3   9        752.18        794.98        27.54 o                         
   2  -3   9       1241.38       1212.38        44.10 o                         
   3  -3   9         19.60         38.85         6.08 o                         
   4  -3   9        415.82        359.30        20.99 o                         
   5  -3   9         14.13         15.48         7.41 o                         
   6  -3   9         29.75         31.95         8.52 o                         
 -10  -2   9         28.30         27.25         9.94 o                         
  -9  -2   9         93.55         80.53        10.16 o                         
  -8  -2   9         16.42          8.51         8.72 o                         
  -7  -2   9        120.79        127.25        12.05 o                         
  -6  -2   9       3773.61       4211.84        66.89 o                         
  -5  -2   9        402.74        408.95        18.37 o                         
  -4  -2   9        281.28        302.01        17.36 o                         
  -3  -2   9         15.87         16.71         5.79 o                         
  -2  -2   9        772.13        829.94        15.17 o                         
  -1  -2   9       2048.32       2139.65        28.54 o                         
   0  -2   9        642.06        684.22        18.82 o                         
   1  -2   9         30.40         18.17         7.74 o                         
   2  -2   9       1636.86       1540.98        47.10 o                         
   3  -2   9          3.60          9.77         5.70 o                         
   4  -2   9         99.63        101.85         7.79 o                         
   5  -2   9        160.53        142.96         9.23 o                         
   6  -2   9         13.12         15.25         8.25 o                         
 -11  -1   9          1.06          2.21        11.76 o                         
 -10  -1   9         69.08         51.00        12.97 o                         
  -9  -1   9        533.32        578.05        21.25 o                         
  -8  -1   9       2049.42       2324.41        44.75 o                         
  -7  -1   9         25.79         22.42        10.34 o                         
  -6  -1   9         81.76         67.43        14.44 o                         
  -5  -1   9        122.69        136.43        14.03 o                         
  -4  -1   9       2798.94       3252.82        52.77 o                         
  -3  -1   9        640.51        686.99        13.49 o                         
  -2  -1   9        103.18         90.79         5.59 o                         
  -1  -1   9         63.51         71.11         6.99 o                         
   0  -1   9       1227.62       1257.88        28.34 o                         
   1  -1   9        100.39         85.35         7.74 o                         
   2  -1   9         67.16         93.56         7.67 o                         
   3  -1   9         83.54         93.23         6.89 o                         
   4  -1   9        373.44        335.69        14.09 o                         
   5  -1   9          3.99         -7.90        10.71 o                         
   6  -1   9          0.22          7.50        11.40 o                         
 -11   0   9         73.93         57.35        13.21 o                         
 -10   0   9          0.89        -11.84        11.84 o                         
  -9   0   9          0.02          4.23        12.44 o                         
  -8   0   9       1578.79       1594.03        30.59 o                         
  -7   0   9        325.22        333.01        14.22 o                         
  -6   0   9       2227.52       2511.39        82.84 o                         
  -5   0   9          1.86         -0.72        10.77 o                         
  -4   0   9        194.66        192.68        10.62 o                         
  -3   0   9       3247.62       3327.75        62.96 o                         
  -2   0   9        102.38         87.84         7.65 o                         
  -1   0   9        215.87        217.70        11.34 o                         
   0   0   9         61.91         55.71         7.91 o                         
   1   0   9        110.45         94.04         7.31 o                         
   2   0   9       2405.27       2267.69        37.97 o                         
   3   0   9        266.83        258.06        10.44 o                         
   4   0   9        120.85        118.67        15.58 o                         
   5   0   9         54.17         40.95        11.16 o                         
   6   0   9          0.90         -2.38        11.53 o                         
 -11   1   9        230.59        236.89        15.71 o                         
 -10   1   9        277.83        297.06        15.65 o                         
  -9   1   9         15.17          4.90        13.66 o                         
  -8   1   9        351.59        322.15        17.83 o                         
  -7   1   9         79.03         60.68        10.53 o                         
  -6   1   9       2988.45       3112.88        46.41 o                         
  -5   1   9       2700.80       2839.68        42.37 o                         
  -4   1   9        475.76        478.86        14.45 o                         
  -3   1   9          0.72          0.80        10.00 o                         
  -2   1   9         99.68         86.41        10.17 o                         
  -1   1   9        318.84        345.02        12.08 o                         
   0   1   9       1448.85       1395.63        21.41 o                         
   1   1   9         13.33         15.82         6.62 o                         
   2   1   9        154.81        142.96         8.39 o                         
   3   1   9        910.23        851.98        45.94 o                         
   4   1   9          2.79          1.01         9.32 o                         
   5   1   9         11.26          7.51         8.60 o                         
 -11   2   9         69.53         51.66        12.95 o                         
 -10   2   9         78.14         62.66        14.73 o                         
  -9   2   9         35.20         28.69        14.11 o                         
  -8   2   9       1815.82       1597.44        42.61 o                         
  -7   2   9        574.31        566.35        18.26 o                         
  -6   2   9         29.34         28.11         8.93 o                         
  -5   2   9       1161.31       1159.87        26.31 o                         
  -4   2   9         49.22         27.66         8.57 o                         
  -3   2   9        885.30        882.55        63.26 o                         
  -2   2   9        130.81        111.54        26.22 o                         
  -1   2   9          9.44         13.58        10.74 o                         
   0   2   9        498.03        498.66        13.24 o                         
   1   2   9       1327.28       1321.80        29.77 o                         
   2   2   9         30.54         31.69         9.06 o                         
   3   2   9        337.61        316.37        13.82 o                         
   4   2   9          5.97         -3.74        14.57 o                         
   5   2   9        236.77        234.74        31.03 o                         
 -11   3   9         19.54         26.16        14.66 o                         
 -10   3   9          8.47          0.62        13.30 o                         
  -9   3   9         57.36         38.29        13.32 o                         
  -8   3   9        217.97        199.67        17.50 o                         
  -7   3   9       2382.71       2212.96        84.29 o                         
  -6   3   9         31.90         16.12        11.67 o                         
  -5   3   9        341.52        349.30        17.72 o                         
  -4   3   9         45.55         26.28         8.70 o                         
  -3   3   9       1760.40       1666.49        47.22 o                         
  -2   3   9       1143.10       1120.96        25.34 o                         
  -1   3   9         17.02         26.86        11.69 o                         
   0   3   9         60.11         47.49        11.00 o                         
   1   3   9        498.37        476.90        16.53 o                         
   2   3   9          0.43         14.83        13.65 o                         
   3   3   9        165.11        153.76        18.86 o                         
   4   3   9          0.06          1.77        15.39 o                         
   5   3   9         23.41         29.85        17.28 o                         
 -10   4   9        163.03        168.42        15.37 o                         
  -9   4   9        106.98         91.85        13.34 o                         
  -8   4   9        189.18        155.18        16.62 o                         
  -7   4   9         21.54          4.71        10.09 o                         
  -6   4   9          0.35        -13.34        13.34 o                         
  -5   4   9       1805.06       1811.92        37.84 o                         
  -4   4   9        260.00        250.26        15.97 o                         
  -3   4   9          1.63         -8.75        11.86 o                         
  -2   4   9          9.04         -1.98         9.60 o                         
  -1   4   9        181.00        193.73        11.60 o                         
   0   4   9         14.72         14.15        11.35 o                         
   1   4   9         13.39         18.55        10.79 o                         
   2   4   9        102.98        123.42        15.36 o                         
   3   4   9        283.03        286.28        21.87 o                         
   4   4   9         56.73         70.27        16.93 o                         
 -10   5   9         18.33          8.69        14.87 o                         
  -9   5   9         39.33         23.13        13.61 o                         
  -8   5   9         61.34         37.62        11.05 o                         
  -7   5   9        974.54        930.77        40.06 o                         
  -6   5   9        509.59        512.84        19.18 o                         
  -5   5   9        671.43        665.56        23.01 o                         
  -4   5   9       1770.28       1730.37        55.17 o                         
  -3   5   9          2.98        -12.80        12.80 o                         
  -2   5   9        498.50        487.22        20.96 o                         
  -1   5   9          2.12          4.14         9.42 o                         
   0   5   9          0.39         -2.72        11.16 o                         
   1   5   9        495.03        524.83        29.89 o                         
   2   5   9         44.62         59.93        20.42 o                         
   3   5   9          7.29         15.54        16.31 o                         
  -9   6   9         95.60         77.26        13.58 o                         
  -8   6   9         13.20         23.87        11.18 o                         
  -7   6   9        791.39        738.56        34.75 o                         
  -6   6   9       2273.64       2414.41        80.56 o                         
  -5   6   9         82.92         95.20        20.52 o                         
  -4   6   9         47.31         37.56        14.18 o                         
  -3   6   9         30.66         36.50        13.92 o                         
  -2   6   9        144.81        143.84        11.27 o                         
  -1   6   9        194.50        222.24        14.44 o                         
   0   6   9         76.28         84.21        10.73 o                         
   1   6   9          1.94         -3.80        17.56 o                         
   2   6   9        107.67        166.42        26.74 o                         
  -9   7   9         17.80         24.79        12.07 o                         
  -8   7   9         68.56         72.78        10.96 o                         
  -7   7   9          2.62         -9.62        16.04 o                         
  -6   7   9       1300.79       1226.90        37.46 o                         
  -5   7   9         61.89         56.87        15.77 o                         
  -4   7   9        586.30        641.49        23.41 o                         
  -3   7   9        158.12        158.35        12.98 o                         
  -2   7   9         65.81         63.95        11.59 o                         
  -1   7   9        240.98        243.80        13.29 o                         
   0   7   9         11.50          9.13        17.76 o                         
   1   7   9         97.87        112.70        16.05 o                         
  -7   8   9         11.04          2.46        16.96 o                         
  -6   8   9        272.42        282.56        21.31 o                         
  -5   8   9         13.58         23.56        16.01 o                         
  -4   8   9        554.49        600.28        24.90 o                         
  -3   8   9        504.00        527.94        15.97 o                         
  -2   8   9          0.74         -2.88        13.40 o                         
  -1   8   9         99.53        138.41        30.76 o                         
   0   8   9          0.39         16.94        15.05 o                         
  -5   9   9         15.59         22.83        14.19 o                         
  -4   9   9         74.45         55.14        13.51 o                         
  -3   9   9        187.73        198.92        14.34 o                         
  -4  -9  10         61.57         63.84        14.41 o                         
  -3  -9  10          0.63         -6.24        11.80 o                         
  -2  -9  10         25.54         20.68        10.47 o                         
  -1  -9  10        115.71        108.25        13.65 o                         
   0  -9  10        148.97        158.68        10.62 o                         
   1  -9  10        111.43        114.80        12.41 o                         
  -6  -8  10        100.58        118.93        19.90 o                         
  -5  -8  10         11.40          8.12         8.04 o                         
  -4  -8  10         56.22         49.94        13.65 o                         
  -3  -8  10          1.01        -12.52        20.30 o                         
  -2  -8  10        382.22        359.08        14.38 o                         
  -1  -8  10         51.60         39.34         8.83 o                         
   0  -8  10         20.98         15.39         6.16 o                         
   1  -8  10        579.16        633.08        13.72 o                         
   2  -8  10        112.05        120.16         9.54 o                         
   3  -8  10         70.89         99.43        18.61 o                         
  -7  -7  10        434.24        442.60        22.09 o                         
  -6  -7  10        490.25        468.14        20.51 o                         
  -5  -7  10         42.78         33.55         9.16 o                         
  -4  -7  10         51.54         55.69         9.25 o                         
  -3  -7  10         18.25         11.35         6.93 o                         
  -2  -7  10        107.20        125.39        13.00 o                         
  -1  -7  10        552.54        548.07        39.13 o                         
   0  -7  10         17.61         16.91         6.25 o                         
   1  -7  10        141.74        150.81         7.76 o                         
   2  -7  10        252.41        243.60        11.17 o                         
   3  -7  10         23.69         25.01         7.45 o                         
   4  -7  10         95.14        100.89        14.02 o                         
  -8  -6  10        188.00        225.42        18.86 o                         
  -7  -6  10          1.06         20.65        17.65 o                         
  -6  -6  10        166.69        166.79        14.23 o                         
  -5  -6  10        107.58         88.59         9.05 o                         
  -4  -6  10       1431.78       1466.32        35.47 o                         
  -3  -6  10        380.56        327.12        32.23 o                         
  -2  -6  10        350.96        325.27        13.35 o                         
  -1  -6  10        381.30        422.56        12.95 o                         
   0  -6  10         36.62         23.47        12.71 o                         
   1  -6  10        257.60        249.31         9.50 o                         
   2  -6  10          5.73          2.22         8.14 o                         
   3  -6  10         24.88         25.29         7.54 o                         
   4  -6  10        138.23        158.65        13.59 o                         
  -9  -5  10          0.71        -15.04        15.04 o                         
  -8  -5  10        694.80        752.66        23.62 o                         
  -7  -5  10         73.76         61.13        13.63 o                         
  -6  -5  10        238.34        227.52        17.19 o                         
  -5  -5  10          2.67          9.51        10.93 o                         
  -4  -5  10        417.51        359.99        17.55 o                         
  -3  -5  10        976.33        994.09        22.30 o                         
  -2  -5  10         29.11         12.31         7.42 o                         
  -1  -5  10         31.77         35.37         5.61 o                         
   0  -5  10        167.67        142.45        14.87 o                         
   1  -5  10        600.23        581.27        12.78 o                         
   2  -5  10        789.09        811.61        24.29 o                         
   3  -5  10         55.35         65.33         7.53 o                         
   4  -5  10         32.88         39.80         9.43 o                         
   5  -5  10        138.12        141.67        13.90 o                         
  -9  -4  10         95.25         72.56        13.66 o                         
  -8  -4  10         14.51         11.12        13.03 o                         
  -7  -4  10        119.64        132.56        12.03 o                         
  -6  -4  10       2684.19       2685.78        39.37 o                         
  -5  -4  10         53.12         32.80        10.99 o                         
  -4  -4  10          2.86         -7.78        11.38 o                         
  -3  -4  10         15.02          6.53         8.14 o                         
  -2  -4  10        132.12        138.05         8.41 o                         
  -1  -4  10       1029.82       1054.81        22.68 o                         
   0  -4  10         84.63         94.29         9.81 o                         
   1  -4  10          3.80          0.43         6.72 o                         
   2  -4  10        761.42        753.97        24.83 o                         
   3  -4  10        385.59        398.10        17.28 o                         
   4  -4  10         26.91         30.55         9.55 o                         
   5  -4  10         91.61         96.14        14.90 o                         
 -10  -3  10         16.26         10.54        12.87 o                         
  -9  -3  10         14.19         -1.77         8.75 o                         
  -8  -3  10       1216.60       1271.04        31.58 o                         
  -7  -3  10         31.57         25.15         9.65 o                         
  -6  -3  10        761.45        752.78        28.43 o                         
  -5  -3  10        386.17        404.77        20.97 o                         
  -4  -3  10         19.05         17.09         8.65 o                         
  -3  -3  10        618.66        651.30        15.46 o                         
  -2  -3  10          9.39         17.21         6.02 o                         
  -1  -3  10          1.91          4.53         5.86 o                         
   0  -3  10       1456.03       1644.94        37.76 o                         
   1  -3  10         30.03         19.83         8.59 o                         
   2  -3  10         69.51         58.24         9.48 o                         
   3  -3  10        196.97        198.10        12.32 o                         
   4  -3  10        171.25        177.23        14.68 o                         
   5  -3  10        347.97        325.24        20.84 o                         
 -10  -2  10         80.15         92.58        12.80 o                         
  -9  -2  10          0.33         -6.79        10.55 o                         
  -8  -2  10       1156.94       1273.88        33.47 o                         
  -7  -2  10       1115.46       1196.50        49.27 o                         
  -6  -2  10        556.93        588.57        31.15 o                         
  -5  -2  10         18.47          9.63        10.36 o                         
  -4  -2  10        190.69        193.57        10.48 o                         
  -3  -2  10        474.08        476.41        13.29 o                         
  -2  -2  10        605.46        623.63        13.40 o                         
  -1  -2  10        816.85        852.36        21.83 o                         
   0  -2  10         38.99         45.94         9.46 o                         
   1  -2  10        797.80        786.50        20.35 o                         
   2  -2  10        140.16        147.51        10.67 o                         
   3  -2  10        241.42        236.97        12.25 o                         
   4  -2  10         40.65         33.26         9.06 o                         
   5  -2  10        111.66        119.88        11.61 o                         
 -10  -1  10        270.20        254.39        15.68 o                         
  -9  -1  10        191.97        182.74        13.68 o                         
  -8  -1  10        124.59        134.71        12.71 o                         
  -7  -1  10        571.64        601.94        17.94 o                         
  -6  -1  10        524.06        522.32        22.61 o                         
  -5  -1  10       3212.70       3566.00        73.98 o                         
  -4  -1  10       2311.59       2435.70        33.27 o                         
  -3  -1  10        878.52        955.66        16.74 o                         
  -2  -1  10        108.30        109.15         5.64 o                         
  -1  -1  10         21.39          8.17         8.87 o                         
   0  -1  10        999.80       1055.27        25.76 o                         
   1  -1  10         90.16         86.16        10.36 o                         
   2  -1  10          4.04          0.47         7.17 o                         
   3  -1  10        446.23        437.78        18.68 o                         
   4  -1  10        110.71        104.02        11.31 o                         
   5  -1  10         42.08         45.09        12.59 o                         
 -10   0  10         32.82         44.61        15.16 o                         
  -9   0  10        683.49        677.59        20.39 o                         
  -8   0  10          5.92         -2.64        10.65 o                         
  -7   0  10        361.22        362.45        15.67 o                         
  -6   0  10          8.52          4.61        12.40 o                         
  -5   0  10       3276.85       3441.58        56.45 o                         
  -4   0  10       2610.78       2634.40        44.19 o                         
  -3   0  10         28.88          9.71         6.69 o                         
  -2   0  10       1291.66       1295.95        21.38 o                         
  -1   0  10         26.95         20.79         7.87 o                         
   0   0  10       1081.50       1033.16        22.26 o                         
   1   0  10       1107.82       1075.48        25.53 o                         
   2   0  10          2.22          0.21         7.55 o                         
   3   0  10         52.06         57.21         8.57 o                         
   4   0  10        135.38        120.36        17.17 o                         
   5   0  10         17.38         13.43        17.97 o                         
 -10   1  10        440.87        416.43        20.81 o                         
  -9   1  10        184.94        146.48        20.01 o                         
  -8   1  10         62.84         47.23        11.35 o                         
  -7   1  10       2859.64       2921.05        74.57 o                         
  -6   1  10        324.15        342.48        12.54 o                         
  -5   1  10         31.65         20.71         8.56 o                         
  -4   1  10         55.98         42.32         8.46 o                         
  -3   1  10          0.20        -11.88        11.88 o                         
  -2   1  10       1444.55       1499.78        29.82 o                         
  -1   1  10        255.06        278.79        13.41 o                         
   0   1  10        216.84        197.12         9.38 o                         
   1   1  10        267.33        266.14        10.06 o                         
   2   1  10         97.34         95.06         8.52 o                         
   3   1  10          2.81          1.51         8.75 o                         
   4   1  10          0.91         18.30        12.03 o                         
   5   1  10          0.15          0.62        14.82 o                         
 -10   2  10          2.52          3.90        14.31 o                         
  -9   2  10        395.87        366.11        32.79 o                         
  -8   2  10         12.18         14.56        10.80 o                         
  -7   2  10        458.23        425.28        16.16 o                         
  -6   2  10       2142.01       1969.71        33.36 o                         
  -5   2  10        146.94        152.25        10.67 o                         
  -4   2  10        523.60        509.86        21.45 o                         
  -3   2  10        377.02        363.55        18.66 o                         
  -2   2  10        744.29        790.88        50.72 o                         
  -1   2  10       1527.00       1563.52        34.92 o                         
   0   2  10        163.65        162.69        12.18 o                         
   1   2  10        231.65        213.63        11.51 o                         
   2   2  10        126.94        120.43         9.40 o                         
   3   2  10        102.44         95.83        11.19 o                         
   4   2  10        276.47        264.66        21.84 o                         
 -10   3  10          4.14          8.13        13.15 o                         
  -9   3  10        172.81        147.22        16.09 o                         
  -8   3  10        432.39        393.67        19.39 o                         
  -7   3  10       1117.05        982.35        23.17 o                         
  -6   3  10         40.12         14.01        12.69 o                         
  -5   3  10         95.10         78.67        11.22 o                         
  -4   3  10       1742.19       1739.01        45.92 o                         
  -3   3  10        539.69        572.30        36.71 o                         
  -2   3  10        238.60        218.76        17.82 o                         
  -1   3  10         55.13         70.37        15.76 o                         
   0   3  10         89.53         87.53        10.11 o                         
   1   3  10        278.03        299.83        14.04 o                         
   2   3  10         63.71         70.02        11.38 o                         
   3   3  10          1.91         -4.08        13.81 o                         
   4   3  10         66.62         70.60        17.15 o                         
 -10   4  10         19.49         32.48        14.37 o                         
  -9   4  10        170.18        134.17        15.48 o                         
  -8   4  10        324.25        274.92        16.06 o                         
  -7   4  10         41.55         15.34        13.56 o                         
  -6   4  10        853.54        832.16        23.95 o                         
  -5   4  10        192.14        158.48        16.38 o                         
  -4   4  10        265.83        272.27        17.30 o                         
  -3   4  10        146.17        117.36        14.78 o                         
  -2   4  10          2.84         -1.91        10.56 o                         
  -1   4  10        757.26        819.78        22.53 o                         
   0   4  10          0.81         -9.08        12.64 o                         
   1   4  10         10.53         13.25         9.75 o                         
   2   4  10        473.33        446.64        19.98 o                         
   3   4  10         12.21          7.61        15.11 o                         
  -9   5  10         75.70         47.87        14.36 o                         
  -8   5  10        353.42        332.05        15.21 o                         
  -7   5  10         20.41         13.77        12.90 o                         
  -6   5  10        890.61        886.92        36.43 o                         
  -5   5  10        603.27        616.43        23.27 o                         
  -4   5  10         63.98         38.84        14.62 o                         
  -3   5  10        314.73        314.73        15.51 o                         
  -2   5  10        113.96        123.07        12.31 o                         
  -1   5  10        196.54        220.10        14.77 o                         
   0   5  10        290.90        292.47        18.01 o                         
   1   5  10         70.13         56.51        15.92 o                         
   2   5  10          0.04         -3.23        15.36 o                         
  -9   6  10         59.29         44.19        19.44 o                         
  -8   6  10        131.81        131.82        13.22 o                         
  -7   6  10          7.47          5.24        14.81 o                         
  -6   6  10        138.34        148.22        17.83 o                         
  -5   6  10          9.21         -5.83        16.19 o                         
  -4   6  10          1.02         -2.56        14.43 o                         
  -3   6  10        216.45        202.30        15.01 o                         
  -2   6  10        269.92        284.01        16.20 o                         
  -1   6  10         55.28         66.46        11.08 o                         
   0   6  10         99.48        118.15        12.07 o                         
   1   6  10         11.61          5.91        16.99 o                         
  -8   7  10         23.45         34.67        11.98 o                         
  -7   7  10        155.30        137.75        14.96 o                         
  -6   7  10        159.94        145.91        18.76 o                         
  -5   7  10        597.44        582.57        24.20 o                         
  -4   7  10        174.64        158.64        18.92 o                         
  -3   7  10        294.69        295.95        15.13 o                         
  -2   7  10        233.25        265.35        13.82 o                         
  -1   7  10         76.20        101.34        15.32 o                         
   0   7  10        248.16        282.59        22.24 o                         
  -6   8  10         13.52         14.18        16.39 o                         
  -5   8  10        646.94        694.23        31.28 o                         
  -4   8  10        163.61        179.30        15.04 o                         
  -3   8  10          7.99         13.18        12.99 o                         
  -2   8  10         14.56         32.20        14.33 o                         
  -5  -8  11        107.44        111.57        15.56 o                         
  -4  -8  11        117.43        106.09        13.56 o                         
  -3  -8  11        295.03        254.23        41.87 o                         
  -2  -8  11          3.41         -2.45        15.03 o                         
  -1  -8  11         73.29         77.75         9.22 o                         
   0  -8  11         76.74         66.09         6.43 o                         
   1  -8  11          4.56         10.85         8.59 o                         
  -6  -7  11         15.13         11.11         9.17 o                         
  -5  -7  11        100.83         91.24        10.04 o                         
  -4  -7  11         64.11         46.73         8.49 o                         
  -3  -7  11        592.71        713.47        53.59 o                         
  -2  -7  11        134.07         93.82        10.52 o                         
  -1  -7  11        106.86         98.55        12.19 o                         
   0  -7  11        141.87        136.79        14.50 o                         
   1  -7  11          4.79         14.43         6.59 o                         
   2  -7  11        206.96        223.01        11.49 o                         
  -7  -6  11         28.46         46.72        19.97 o                         
  -6  -6  11        256.04        224.52        19.68 o                         
  -5  -6  11       1156.73       1142.91        30.46 o                         
  -4  -6  11         74.06         64.94        12.16 o                         
  -3  -6  11          1.90         -7.22         7.22 o                         
  -2  -6  11        361.15        351.43        14.38 o                         
  -1  -6  11        298.83        277.57        12.14 o                         
   0  -6  11         76.07         61.69         7.11 o                         
   1  -6  11         38.61         39.06         7.07 o                         
   2  -6  11         26.23         33.55         6.84 o                         
   3  -6  11        337.22        408.99        15.74 o                         
  -8  -5  11        199.97        168.58        14.65 o                         
  -7  -5  11         42.22         26.82        10.97 o                         
  -6  -5  11        244.84        251.11        25.80 o                         
  -5  -5  11       1212.11       1166.03        27.94 o                         
  -4  -5  11        705.39        703.17        16.22 o                         
  -3  -5  11        383.77        426.44        13.53 o                         
  -2  -5  11         83.75         84.43         7.11 o                         
  -1  -5  11         22.67         12.17         6.18 o                         
   0  -5  11        963.81       1021.87        59.04 o                         
   1  -5  11         54.99         55.64         7.19 o                         
   2  -5  11          3.33          9.37         7.34 o                         
   3  -5  11         18.98         26.09         7.59 o                         
   4  -5  11        193.90        186.53        14.26 o                         
  -9  -4  11         23.87         -1.98        14.42 o                         
  -8  -4  11        100.18         90.42        16.21 o                         
  -7  -4  11        985.27       1024.61        32.59 o                         
  -6  -4  11         49.59         40.28         8.41 o                         
  -5  -4  11          9.01        -11.55        11.55 o                         
  -4  -4  11        139.41        147.48        10.36 o                         
  -3  -4  11        310.61        281.02        11.86 o                         
  -2  -4  11       2787.24       2979.27        43.11 o                         
  -1  -4  11         71.50         52.38         7.08 o                         
   0  -4  11          0.79          2.80         9.19 o                         
   1  -4  11         72.09         62.14         8.59 o                         
   2  -4  11          7.65          3.52         6.46 o                         
   3  -4  11         65.04         69.25         8.47 o                         
   4  -4  11          1.13          5.30        10.78 o                         
  -9  -3  11         26.97         32.51        10.48 o                         
  -8  -3  11        177.81        175.57        12.22 o                         
  -7  -3  11        543.77        534.91        19.74 o                         
  -6  -3  11        631.27        627.67        32.29 o                         
  -5  -3  11         93.17         93.87        11.66 o                         
  -4  -3  11        637.07        652.70        17.14 o                         
  -3  -3  11         78.33         68.19         7.94 o                         
  -2  -3  11       1242.19       1330.07        21.57 o                         
  -1  -3  11        903.77        922.18        33.13 o                         
   0  -3  11        195.15        199.00        16.30 o                         
   1  -3  11          0.11         -9.20         9.20 o                         
   2  -3  11         50.47         30.46         7.99 o                         
   3  -3  11        144.13        156.86        16.45 o                         
   4  -3  11        459.67        458.71        18.63 o                         
 -10  -2  11         29.84         20.26        19.54 o                         
  -9  -2  11        173.75        166.32        12.92 o                         
  -8  -2  11         50.15         52.93        11.78 o                         
  -7  -2  11        322.08        309.49        32.54 o                         
  -6  -2  11         22.79         14.17        12.34 o                         
  -5  -2  11        974.61       1042.34        40.71 o                         
  -4  -2  11        761.78        797.29        15.87 o                         
  -3  -2  11        416.38        439.59        12.45 o                         
  -2  -2  11        394.26        386.24        11.28 o                         
  -1  -2  11        269.93        282.45        24.29 o                         
   0  -2  11         61.25         53.00        12.04 o                         
   1  -2  11        185.34        177.88        12.24 o                         
   2  -2  11         51.06         50.61         9.66 o                         
   3  -2  11          3.81         10.07         7.47 o                         
   4  -2  11        286.80        277.52        16.19 o                         
 -10  -1  11        368.62        386.69        17.43 o                         
  -9  -1  11         71.94         66.45        12.68 o                         
  -8  -1  11        185.26        177.14        13.32 o                         
  -7  -1  11        512.40        497.55        31.32 o                         
  -6  -1  11        918.44       1004.74        30.42 o                         
  -5  -1  11        681.14        723.70        17.83 o                         
  -4  -1  11        264.95        271.38        10.61 o                         
  -3  -1  11        854.71        861.98        14.77 o                         
  -2  -1  11        335.81        316.20        12.62 o                         
  -1  -1  11        445.18        476.99        30.30 o                         
   0  -1  11         27.16         24.77        10.51 o                         
   1  -1  11        365.83        350.63        17.04 o                         
   2  -1  11        171.83        154.16        15.15 o                         
   3  -1  11         48.89         50.72         7.67 o                         
   4  -1  11          9.54         13.85        10.31 o                         
 -10   0  11          8.52         12.05        12.05 o                         
  -9   0  11        711.23        751.47        21.66 o                         
  -8   0  11         79.20         59.62        11.48 o                         
  -7   0  11        236.79        233.18        14.34 o                         
  -6   0  11       1416.04       1533.31        43.39 o                         
  -5   0  11         69.86         72.02        10.89 o                         
  -4   0  11         61.41         58.42         9.24 o                         
  -3   0  11        428.28        447.86        12.61 o                         
  -2   0  11         93.53         69.13         9.46 o                         
  -1   0  11       1235.91       1221.47        22.48 o                         
   0   0  11         10.25          4.39         8.23 o                         
   1   0  11        135.66        124.63         9.77 o                         
   2   0  11         25.29         25.97         8.20 o                         
   3   0  11        127.64        129.76        10.10 o                         
   4   0  11         46.08         57.83        17.81 o                         
 -10   1  11         21.36         17.38        14.58 o                         
  -9   1  11         20.72          0.46        11.84 o                         
  -8   1  11        749.41        724.34        32.51 o                         
  -7   1  11         24.75         34.48        11.10 o                         
  -6   1  11         15.37         12.66         8.90 o                         
  -5   1  11        140.16        121.09        11.32 o                         
  -4   1  11        234.60        216.64        19.43 o                         
  -3   1  11       4539.52       4557.11        85.60 o                         
  -2   1  11          1.39         12.87        11.12 o                         
  -1   1  11        239.93        237.31        13.34 o                         
   0   1  11         25.78         20.50         8.40 o                         
   1   1  11        206.94        192.60        10.05 o                         
   2   1  11         56.59         58.40         8.60 o                         
   3   1  11          0.02          3.86         9.71 o                         
   4   1  11          1.22          0.18        16.42 o                         
 -10   2  11        244.27        244.05        19.68 o                         
  -9   2  11        318.23        281.03        18.46 o                         
  -8   2  11        104.29         92.26        10.78 o                         
  -7   2  11        396.51        348.06        14.81 o                         
  -6   2  11        172.02        160.19        10.74 o                         
  -5   2  11        289.75        267.82        13.79 o                         
  -4   2  11        496.24        461.37        19.06 o                         
  -3   2  11       1537.85       1611.73        60.27 o                         
  -2   2  11       1613.92       1711.00        58.29 o                         
  -1   2  11        964.69       1041.69        35.26 o                         
   0   2  11        269.18        269.20        14.51 o                         
   1   2  11        138.04        134.80         9.38 o                         
   2   2  11        155.88        162.98        10.55 o                         
   3   2  11        114.04        121.54        11.97 o                         
 -10   3  11         54.37         59.81        15.34 o                         
  -9   3  11        377.76        363.01        25.15 o                         
  -8   3  11       1100.43        997.70        28.20 o                         
  -7   3  11        146.03        121.05        13.08 o                         
  -6   3  11        112.34         97.90        11.31 o                         
  -5   3  11        713.41        655.14        20.03 o                         
  -4   3  11        257.95        216.41        13.41 o                         
  -3   3  11        219.76        240.65        26.92 o                         
  -2   3  11        119.63        141.78        18.86 o                         
  -1   3  11         48.46         74.28        22.25 o                         
   0   3  11        407.79        440.92        17.85 o                         
   1   3  11          0.68          3.68        10.71 o                         
   2   3  11          0.02         -3.36        16.24 o                         
   3   3  11         46.41         54.55        15.40 o                         
  -9   4  11         41.88         28.47        14.35 o                         
  -8   4  11        248.54        223.51        21.06 o                         
  -7   4  11        207.24        176.21        15.70 o                         
  -6   4  11         63.44         50.46        11.32 o                         
  -5   4  11        618.87        572.96        18.84 o                         
  -4   4  11        394.55        342.45        23.17 o                         
  -3   4  11        166.78        142.04        14.04 o                         
  -2   4  11        716.93        759.74        31.50 o                         
  -1   4  11         69.53         61.79        15.82 o                         
   0   4  11        514.01        582.35        32.58 o                         
   1   4  11         28.03         33.90        11.50 o                         
   2   4  11         89.26        137.41        21.44 o                         
  -9   5  11         36.65         41.85        14.47 o                         
  -8   5  11         18.67         24.76        11.17 o                         
  -7   5  11        251.74        250.77        17.79 o                         
  -6   5  11        129.98        115.26        17.61 o                         
  -5   5  11         54.28         66.29        18.81 o                         
  -4   5  11          4.08         -7.38        16.93 o                         
  -3   5  11          0.54        -12.79        12.79 o                         
  -2   5  11        404.16        446.91        25.57 o                         
  -1   5  11         70.55         80.73        14.85 o                         
   0   5  11         55.45         75.77        15.13 o                         
   1   5  11          7.23         20.39        15.86 o                         
  -8   6  11         64.89         66.83        12.22 o                         
  -7   6  11          2.17         29.46        14.49 o                         
  -6   6  11         27.36         -5.70        16.92 o                         
  -5   6  11         32.80         14.83        16.19 o                         
  -4   6  11        438.09        450.45        18.79 o                         
  -3   6  11        108.22         99.18        14.87 o                         
  -2   6  11         33.90         50.46        12.10 o                         
  -1   6  11        143.74        193.35        13.29 o                         
   0   6  11        121.88        167.83        16.98 o                         
  -6   7  11         27.36          4.00        18.34 o                         
  -5   7  11          0.09        -17.39        17.39 o                         
  -4   7  11         97.37         86.37        16.14 o                         
  -3   7  11        149.90        177.05        15.12 o                         
  -2   7  11         78.21        103.81        13.46 o                         
  -3  -8  12         24.56         31.68        23.17 o                         
  -2  -8  12        245.08        255.03        18.30 o                         
  -5  -7  12        223.47        229.66        17.07 o                         
  -4  -7  12        672.63        670.35        29.56 o                         
  -3  -7  12          8.85         -0.12         8.16 o                         
  -2  -7  12         16.03         16.09         7.43 o                         
  -1  -7  12          0.96          3.86         9.35 o                         
   0  -7  12         90.66         85.53         8.51 o                         
   1  -7  12        165.95        192.04         9.55 o                         
  -7  -6  12         85.43         63.09        13.03 o                         
  -6  -6  12        122.00        104.61        11.58 o                         
  -5  -6  12         19.68         15.64        10.27 o                         
  -4  -6  12        348.38        312.36        25.79 o                         
  -3  -6  12        105.61         89.56         9.45 o                         
  -2  -6  12        536.58        613.69        29.80 o                         
  -1  -6  12        184.72        181.64        11.52 o                         
   0  -6  12         25.13         22.26         9.05 o                         
   1  -6  12         33.13         25.82         7.48 o                         
   2  -6  12        152.58        165.92        10.94 o                         
  -7  -5  12         14.64          1.41        14.23 o                         
  -6  -5  12        288.51        312.90        23.09 o                         
  -5  -5  12         71.49         53.90         7.79 o                         
  -4  -5  12        597.09        634.51        16.20 o                         
  -3  -5  12          0.06         -4.32         6.88 o                         
  -2  -5  12        257.93        285.47         9.75 o                         
  -1  -5  12        929.87        942.37        53.99 o                         
   0  -5  12          1.37         -1.00         8.72 o                         
   1  -5  12         35.61         29.29         7.32 o                         
   2  -5  12         18.31         18.93         7.25 o                         
  -8  -4  12         10.66         12.67        14.86 o                         
  -7  -4  12        174.05        163.24         9.64 o                         
  -6  -4  12         13.47          3.50         8.56 o                         
  -5  -4  12        140.79        179.94        20.87 o                         
  -4  -4  12       1008.47       1039.64        25.84 o                         
  -3  -4  12       1241.06       1310.34        24.47 o                         
  -2  -4  12          0.89         -0.02         7.11 o                         
  -1  -4  12        163.63        169.42        12.22 o                         
   0  -4  12          1.54         -3.67         8.73 o                         
   1  -4  12         79.97         64.09         8.88 o                         
   2  -4  12         88.60         90.12         8.13 o                         
   3  -4  12         46.56         61.50        17.01 o                         
  -9  -3  12          0.67         30.44        21.41 o                         
  -8  -3  12        123.15        106.08        11.80 o                         
  -7  -3  12          1.23          2.22         8.97 o                         
  -6  -3  12        503.17        554.09        19.64 o                         
  -5  -3  12        275.23        254.37        12.20 o                         
  -4  -3  12        351.59        387.80        22.54 o                         
  -3  -3  12       2490.47       2624.73        41.13 o                         
  -2  -3  12          1.58         -7.15         7.15 o                         
  -1  -3  12        524.80        588.27        26.92 o                         
   0  -3  12          0.45         -3.58        10.10 o                         
   1  -3  12        101.19         96.80         9.39 o                         
   2  -3  12        200.66        193.36        12.96 o                         
   3  -3  12         71.49         83.32         8.62 o                         
  -9  -2  12        594.73        588.23        19.19 o                         
  -8  -2  12        109.16        121.56        12.90 o                         
  -7  -2  12         43.30         39.13        10.90 o                         
  -6  -2  12        168.83        152.57        11.63 o                         
  -5  -2  12       1255.17       1344.03        25.21 o                         
  -4  -2  12         12.20          5.41         6.85 o                         
  -3  -2  12         19.34         11.16         7.72 o                         
  -2  -2  12        137.83        117.39        10.58 o                         
  -1  -2  12       1093.05       1175.48        28.22 o                         
   0  -2  12        357.53        374.99        18.38 o                         
   1  -2  12         12.36          6.52         9.41 o                         
   2  -2  12         26.14         30.98        10.01 o                         
   3  -2  12         94.15        115.07         9.25 o                         
  -9  -1  12         14.53         13.43        11.56 o                         
  -8  -1  12        202.68        183.06        18.42 o                         
  -7  -1  12         15.25         19.39        11.77 o                         
  -6  -1  12          2.82         -8.34        10.90 o                         
  -5  -1  12        813.40        823.68        21.58 o                         
  -4  -1  12        292.37        269.68         9.85 o                         
  -3  -1  12        622.74        643.46        14.49 o                         
  -2  -1  12        209.63        228.02        15.21 o                         
  -1  -1  12        331.76        332.62        25.11 o                         
   0  -1  12        852.86        862.22        21.48 o                         
   1  -1  12         59.37         54.59        10.48 o                         
   2  -1  12        112.05        115.95        11.87 o                         
   3  -1  12        145.40        152.08        11.32 o                         
  -9   0  12         37.14         22.56        11.90 o                         
  -8   0  12          2.19         -6.07         9.67 o                         
  -7   0  12          3.79          2.78        10.89 o                         
  -6   0  12         92.79         85.95        11.86 o                         
  -5   0  12        670.71        665.34        19.67 o                         
  -4   0  12         22.41         16.13        10.15 o                         
  -3   0  12         12.85          0.37         7.86 o                         
  -2   0  12       1217.20       1155.44        34.70 o                         
  -1   0  12          0.03         -0.69         7.54 o                         
   0   0  12          0.22          9.23         7.31 o                         
   1   0  12          1.36          6.55         8.36 o                         
   2   0  12          4.55          8.06         8.98 o                         
   3   0  12        131.93        132.16        15.65 o                         
  -9   1  12          2.91          5.19        10.22 o                         
  -8   1  12        272.20        250.82        15.56 o                         
  -7   1  12         51.12         54.63        11.45 o                         
  -6   1  12         11.22         14.74         8.83 o                         
  -5   1  12        563.38        518.31        21.91 o                         
  -4   1  12       1162.84       1062.69        29.53 o                         
  -3   1  12        167.99        133.14        17.99 o                         
  -2   1  12        518.93        577.37        43.26 o                         
  -1   1  12         26.56         20.34        11.00 o                         
   0   1  12        321.69        298.39        12.11 o                         
   1   1  12        112.73        115.69        10.29 o                         
   2   1  12          7.28          3.54         8.70 o                         
  -9   2  12         21.63         36.28        11.01 o                         
  -8   2  12        402.24        404.16        17.24 o                         
  -7   2  12        732.70        670.08        17.69 o                         
  -6   2  12        151.15        138.65        12.76 o                         
  -5   2  12          2.67         10.53        10.59 o                         
  -4   2  12        618.11        576.09        23.69 o                         
  -3   2  12        111.60         92.07        23.03 o                         
  -2   2  12        593.74        605.11        29.19 o                         
  -1   2  12         60.59         44.07        11.70 o                         
   0   2  12         40.27         50.44         9.38 o                         
   1   2  12         56.47         60.50         9.98 o                         
   2   2  12         12.45         20.47         9.75 o                         
  -9   3  12        155.57        158.19        20.25 o                         
  -8   3  12         14.91         12.43        10.17 o                         
  -7   3  12         75.00         65.56        12.35 o                         
  -6   3  12        382.07        302.54        15.78 o                         
  -5   3  12          0.59          1.59        10.07 o                         
  -4   3  12          2.01         18.73        17.83 o                         
  -3   3  12        117.72         79.50        20.68 o                         
  -2   3  12       1067.82       1180.66        54.69 o                         
  -1   3  12        412.03        429.43        16.43 o                         
   0   3  12         26.35         41.94        11.85 o                         
   1   3  12          6.49         15.91        11.89 o                         
  -8   4  12          1.06         -5.31        12.42 o                         
  -7   4  12        156.44        116.31        13.71 o                         
  -6   4  12        101.57         87.98        11.95 o                         
  -5   4  12         50.92         40.27        15.74 o                         
  -4   4  12        475.02        466.96        20.09 o                         
  -3   4  12        119.64         87.00        14.27 o                         
  -2   4  12         55.67         80.84        21.66 o                         
  -1   4  12        867.80        929.96        26.98 o                         
   0   4  12          3.18         22.96        11.06 o                         
   1   4  12        177.90        215.88        15.45 o                         
  -8   5  12          6.70         -4.20        12.84 o                         
  -7   5  12        400.45        385.94        20.68 o                         
  -6   5  12        172.39        186.41        20.04 o                         
  -5   5  12         25.06         -4.01        21.48 o                         
  -4   5  12          2.35        -14.88        14.88 o                         
  -3   5  12        427.90        439.68        19.48 o                         
  -2   5  12          0.44          4.96        13.17 o                         
  -1   5  12          9.71         33.34        22.58 o                         
  -6   6  12        233.47        190.91        28.76 o                         
  -5   6  12        117.17        107.31        19.14 o                         
  -4   6  12          7.33         -7.76        14.96 o                         
  -3   6  12        182.27        176.42        17.40 o                         
  -2   6  12         19.31         57.77        14.20 o                         
  -5  -6  13        229.44        228.32        14.86 o                         
  -4  -6  13          4.04          5.72         9.17 o                         
  -3  -6  13        244.29        249.84        11.99 o                         
  -2  -6  13         88.41         86.76         8.26 o                         
  -1  -6  13        100.14        107.99        20.81 o                         
   0  -6  13         81.01         99.34        10.53 o                         
  -6  -5  13         93.44         73.43        12.32 o                         
  -5  -5  13         82.08         73.34         9.39 o                         
  -4  -5  13          4.03          6.61         7.76 o                         
  -3  -5  13        685.18        682.33        15.02 o                         
  -2  -5  13        290.13        302.29        10.25 o                         
  -1  -5  13          1.91          0.41        12.31 o                         
   0  -5  13         72.93         87.84        10.82 o                         
   1  -5  13          6.31          1.49         8.08 o                         
  -7  -4  13         20.16          1.01        14.24 o                         
  -6  -4  13         67.97         65.53        13.27 o                         
  -5  -4  13        408.24        370.74        12.19 o                         
  -4  -4  13        141.53        119.64        10.40 o                         
  -3  -4  13        113.95         97.45         9.28 o                         
  -2  -4  13        312.29        313.97        11.32 o                         
  -1  -4  13          0.32          7.13         9.00 o                         
   0  -4  13        550.40        601.56        21.27 o                         
   1  -4  13        142.80        148.54        11.23 o                         
  -8  -3  13        161.92        175.24        17.20 o                         
  -7  -3  13        283.12        294.95        26.09 o                         
  -6  -3  13        139.65        147.53        12.06 o                         
  -5  -3  13         24.65         10.95         8.43 o                         
  -4  -3  13        658.68        669.53        17.57 o                         
  -3  -3  13        292.10        280.14        11.09 o                         
  -2  -3  13         90.59         90.92        12.81 o                         
  -1  -3  13          7.97         10.62        10.98 o                         
   0  -3  13        197.90        207.35        14.96 o                         
   1  -3  13        385.93        389.94        26.26 o                         
   2  -3  13          9.36         10.97         8.03 o                         
  -8  -2  13         34.76         32.88        12.03 o                         
  -7  -2  13        110.06        105.59        12.09 o                         
  -6  -2  13         24.72         20.90         9.84 o                         
  -5  -2  13        592.02        628.88        16.39 o                         
  -4  -2  13        142.78        139.73         9.95 o                         
  -3  -2  13         17.57          2.86         9.62 o                         
  -2  -2  13        962.35       1073.82        28.15 o                         
  -1  -2  13        465.72        494.30        24.82 o                         
   0  -2  13         17.01         -1.83        10.58 o                         
   1  -2  13         11.68         20.86        10.89 o                         
   2  -2  13          3.68          0.45         9.08 o                         
  -9  -1  13        235.42        216.10        14.91 o                         
  -8  -1  13         29.20         34.74        10.22 o                         
  -7  -1  13         78.01         74.91        13.33 o                         
  -6  -1  13        132.80        126.11        11.41 o                         
  -5  -1  13        280.20        274.85        12.23 o                         
  -4  -1  13        602.23        617.31        13.48 o                         
  -3  -1  13         45.91         36.06        10.26 o                         
  -2  -1  13        807.88        816.26        25.13 o                         
  -1  -1  13        450.61        455.20        23.91 o                         
   0  -1  13          6.78         17.12         9.30 o                         
   1  -1  13        240.11        257.89        15.38 o                         
   2  -1  13          8.34         16.44        11.11 o                         
  -9   0  13         51.05         41.74        10.73 o                         
  -8   0  13         70.13         63.18        10.65 o                         
  -7   0  13        563.62        587.65        20.47 o                         
  -6   0  13        133.93        148.65        13.20 o                         
  -5   0  13        309.68        291.36        13.45 o                         
  -4   0  13        783.34        756.73        19.70 o                         
  -3   0  13        330.20        315.34        19.13 o                         
  -2   0  13         47.70         47.81         8.38 o                         
  -1   0  13         37.10         28.73         8.79 o                         
   0   0  13         14.76         17.38         9.35 o                         
   1   0  13        230.78        231.09        20.71 o                         
  -9   1  13         74.60         66.40        11.34 o                         
  -8   1  13        106.45         92.97        10.84 o                         
  -7   1  13         22.58         16.33         9.99 o                         
  -6   1  13        471.51        470.41        20.75 o                         
  -5   1  13          4.30         11.66        13.39 o                         
  -4   1  13         27.67         16.91        10.46 o                         
  -3   1  13        315.43        281.97        17.81 o                         
  -2   1  13          2.86         -3.28        13.21 o                         
  -1   1  13        257.25        233.45        12.86 o                         
   0   1  13        191.39        188.22        12.49 o                         
   1   1  13         50.20         58.25        12.47 o                         
  -8   2  13        269.35        249.03        15.74 o                         
  -7   2  13         70.46         50.43        14.91 o                         
  -6   2  13        155.09        132.26        13.29 o                         
  -5   2  13        109.99         77.83        14.56 o                         
  -4   2  13        499.34        397.01        49.31 o                         
  -3   2  13         93.28         89.52        19.20 o                         
  -2   2  13         58.86         31.20        12.95 o                         
  -1   2  13         56.71         60.95        10.86 o                         
   0   2  13        234.31        265.71        14.72 o                         
  -8   3  13        126.68        119.00        14.70 o                         
  -7   3  13         35.76         19.38        12.81 o                         
  -6   3  13        546.82        478.24        21.85 o                         
  -5   3  13         17.79         25.62        11.19 o                         
  -4   3  13         25.08         40.34        29.82 o                         
  -3   3  13        499.29        525.25        33.74 o                         
  -2   3  13        297.13        349.36        31.59 o                         
  -1   3  13         29.60         51.13        12.73 o                         
   0   3  13         42.17         81.74        13.24 o                         
  -7   4  13         27.31         24.70        13.18 o                         
  -6   4  13        352.97        333.57        16.06 o                         
  -5   4  13        622.72        698.68        45.86 o                         
  -4   4  13         82.90         43.91        14.88 o                         
  -3   4  13         10.82          9.07        18.37 o                         
  -2   4  13        230.09        299.08        32.00 o                         
  -1   4  13          2.90         17.97        16.70 o                         
  -6   5  13         32.37         40.41        16.20 o                         
  -5   5  13        226.39        205.75        19.02 o                         
  -4   5  13         81.12         66.97        16.23 o                         
  -3   5  13         16.65         29.12        14.36 o                         
  -4  -5  14        326.31        355.76        14.55 o                         
  -3  -5  14         52.82         67.23         8.02 o                         
  -2  -5  14          1.68          4.36        10.60 o                         
  -6  -4  14        225.02        223.48        16.57 o                         
  -5  -4  14         32.74         21.11         9.46 o                         
  -4  -4  14         18.65         17.35         9.03 o                         
  -3  -4  14         93.48        102.98         9.42 o                         
  -2  -4  14         17.71         20.42        27.71 o                         
  -1  -4  14        378.52        429.45        32.36 o                         
  -7  -3  14        170.16        179.01        17.38 o                         
  -6  -3  14        161.60        152.53        12.00 o                         
  -5  -3  14          0.16         -2.96         9.16 o                         
  -4  -3  14        223.26        207.38        11.41 o                         
  -3  -3  14         13.46         27.02         9.43 o                         
  -2  -3  14         14.42         23.65        12.77 o                         
  -1  -3  14        207.06        243.41        16.28 o                         
   0  -3  14        309.61        353.19        18.30 o                         
  -7  -2  14         60.08         57.94        13.09 o                         
  -6  -2  14        315.25        335.66        14.28 o                         
  -5  -2  14        122.65        118.53         8.86 o                         
  -4  -2  14         55.88         57.42         8.94 o                         
  -3  -2  14        309.93        329.60        14.28 o                         
  -2  -2  14        119.07        127.81        14.22 o                         
  -1  -2  14         15.18         27.60        12.49 o                         
   0  -2  14        219.65        204.52        15.87 o                         
  -7  -1  14          6.35         18.83        13.08 o                         
  -6  -1  14        826.34        857.37        20.79 o                         
  -5  -1  14          7.53          7.98         8.28 o                         
  -4  -1  14        159.30        144.95         9.51 o                         
  -3  -1  14        129.21        134.41        15.04 o                         
  -2  -1  14         53.30         45.94        13.44 o                         
  -1  -1  14         43.07         27.68        10.68 o                         
   0  -1  14         91.43        106.01        14.20 o                         
  -7   0  14        173.30        204.98        15.74 o                         
  -6   0  14          3.26         11.50        11.22 o                         
  -5   0  14        307.24        267.31        12.92 o                         
  -4   0  14        225.63        210.62        10.88 o                         
  -3   0  14          7.48          6.80         8.95 o                         
  -2   0  14          0.92         15.28        12.85 o                         
  -1   0  14         36.10         39.94        11.40 o                         
   0   0  14        548.09        582.96        24.50 o                         
  -7   1  14        573.10        547.18        19.86 o                         
  -6   1  14        164.22        150.42        18.12 o                         
  -5   1  14          3.25         18.12        11.45 o                         
  -4   1  14          4.55         -5.80        10.99 o                         
  -3   1  14        223.20        207.90        15.05 o                         
  -2   1  14        185.94        146.30        20.59 o                         
  -1   1  14         62.37         71.87        13.58 o                         
  -7   2  14         15.73         18.57        12.67 o                         
  -6   2  14         38.06         10.85        12.38 o                         
  -5   2  14        565.20        519.27        54.05 o                         
  -4   2  14         41.26         14.02        20.35 o                         
  -3   2  14         56.06         17.57        14.26 o                         
  -2   2  14         71.58         64.03        18.19 o                         
  -6   3  14          7.78         15.36        12.57 o                         
  -5   3  14        227.87        209.99        21.70 o                         
  -4   3  14        101.89        116.59        19.06 o                         
  -3   3  14          2.97         39.39        26.43 o                         
  -4  -2  15         44.87         53.03        10.96 o                         
  -5  -1  15          2.45         12.75        10.82 o                         
  -4  -1  15         26.47         18.46        10.67 o                         
  -3  -1  15          0.24          3.69        12.98 o                         
  -4   0  15         58.63         53.87        14.42 o                         
                                                                                
